# Supplementary material for: Comprehensive Analysis of the Tumor Immune Microenvironment Landscape in Glioblastoma Reveals Tumor Heterogeneity and Implications for Prognosis and Immunotherapy
Source: Front Immunol. 2022 Mar 2;13:820673. doi: 10.3389/fimmu.2022.820673 (PMC8924366; doi:10.3389/fimmu.2022.820673)
Supplement: Supplementary file 3 [file Table_3.xlsx]

## Sheet: Table S1
Table S1. Clinical information and immune microenvironment pattern of the individual GBM patient in meta-GEO cohorts.
dataset	Platform	sample ID	futime	fustat	Gender	Age	IDH_status	MGMT_status	subtype	GTMEI cluster	GTMEI genecluster	GTMEIscore	GTMEIscore group	StromalScore	ImmuneScore	ESTIMATEScore	TumorPurity	Activated.B.cell	Activated.CD4.T.cell	Activated.CD8.T.cell	Activated.dendritic.cell	CD56bright.natural.killer.cell	CD56dim.natural.killer.cell	Eosinophil	Gamma.delta.T.cell	Immature..B.cell	Immature.dendritic.cell	MDSC	Macrophage	Mast.cell	Monocyte	Natural.killer.T.cell	Natural.killer.cell	Neutrophil	Plasmacytoid.dendritic.cell	Regulatory.T.cell	T.follicular.helper.cell	Type.1.T.helper.cell	Type.17.T.helper.cell	Type.2.T.helper.cell	TAM BMDM	TAM MG	HALLMARK_TNFA_SIGNALING_VIA_NFKB	HALLMARK_HYPOXIA	HALLMARK_IL6_JAK_STAT3_SIGNALING	HALLMARK_APOPTOSIS	HALLMARK_PROTEIN_SECRETION	HALLMARK_INTERFERON_ALPHA_RESPONSE	HALLMARK_INTERFERON_GAMMA_RESPONSE
PD1/zhao	Illumina RNAseq	3	580	0	Male	<=55	NA	NA	NA	B	C	4.2992	High	857.921	1487.72	2345.64	0.582252	0.256717	0.509487	0.48314	0.811149	0.589816	0.667199	0.426435	0.655707	0.562524	0.72611	0.741334	0.625295	0.716768	0.650356	0.614723	0.774099	0.26255	0.775413	0.713845	0.609131	0.56697	0.437334	0.526321	0.511206	0.531452	0.551283	0.499623	0.562464	0.424233	-0.0562855	0.468251	0.507794
PD1/zhao	Illumina RNAseq	13	306	1	Female	<=55	NA	NA	NA	A	A	-8.23119	Low	-698.597	189.868	-508.729	0.862649	0.298393	0.486566	0.472199	0.695974	0.571395	0.618042	0.214198	0.551159	0.412454	0.653893	0.585992	0.512719	0.343001	0.704475	0.522223	0.66965	0.200107	0.725379	0.549259	0.59321	0.477793	0.38854	0.562027	0.419613	0.594446	-0.357074	-0.316729	-0.386932	-0.182769	-0.0116227	-0.505431	-0.435898
PD1/zhao	Illumina RNAseq	20	278	1	Male	>55	NA	NA	NA	A	B	7.39334	High	-364.433	647.193	282.76	0.798201	0.210173	0.435589	0.457386	0.804547	0.601274	0.686632	0.212281	0.684963	0.453815	0.711294	0.676443	0.474913	0.407636	0.669075	0.602385	0.700844	0.195393	0.751272	0.657948	0.589231	0.544623	0.409262	0.575009	0.449681	0.536118	0.246177	0.303998	0.353338	0.0817184	0.259813	0.28944	0.327357
PD1/zhao	Illumina RNAseq	21	75	1	Male	>55	NA	NA	NA	A	C	4.24714	High	227.845	756.063	983.908	0.732089	0.175993	0.568725	0.496372	0.769374	0.589717	0.688007	0.406831	0.676626	0.478051	0.647404	0.60453	0.504301	0.590464	0.536348	0.551605	0.695874	0.25089	0.667543	0.584893	0.526261	0.548822	0.440157	0.580824	0.486618	0.516133	0.500782	0.39751	0.345094	0.198198	-0.230901	0.463176	0.414244
PD1/zhao	Illumina RNAseq	24	609	0	Female	<=55	NA	NA	NA	A	A	-7.75194	Low	-1446.23	-115.591	-1561.82	0.93024	0.324277	0.447296	0.450265	0.651353	0.525037	0.618532	0.293744	0.50832	0.460326	0.65584	0.462705	0.480047	0.342575	0.713504	0.511197	0.656153	0.191782	0.72636	0.499739	0.56871	0.428231	0.445674	0.564055	0.41707	0.610961	-0.502555	-0.503109	-0.428688	-0.403265	-0.300436	-0.458224	-0.505077
PD1/zhao	Illumina RNAseq	25	304	1	Female	<=55	NA	NA	NA	A	A	-2.18458	High	-615.229	873.026	257.797	0.800403	0.267824	0.451589	0.420159	0.754052	0.627277	0.619779	0.302314	0.625899	0.436867	0.696309	0.703425	0.546489	0.523012	0.698252	0.527273	0.730585	0.180024	0.692899	0.589405	0.571955	0.502893	0.422631	0.51603	0.426423	0.526255	-0.117776	-0.256838	-0.047402	-0.0426999	-0.413035	-0.193922	-0.144487
PD1/zhao	Illumina RNAseq	46	398	0	Female	>55	NA	NA	NA	A	C	0.0658095	High	-375.464	489.926	114.462	0.812838	0.209706	0.473234	0.433309	0.729895	0.606272	0.641882	0.2524	0.571493	0.577877	0.700025	0.575172	0.490778	0.410091	0.730892	0.544264	0.732219	0.160471	0.695933	0.565169	0.57957	0.508611	0.372724	0.551513	0.415989	0.573496	-0.463988	-0.391178	-0.337363	-0.210915	-0.155494	-0.389983	-0.297032
PD1/zhao	Illumina RNAseq	53	337	1	Male	>55	NA	NA	NA	B	C	2.68023	High	73.9262	1561.26	1635.19	0.663721	0.2725	0.552096	0.479767	0.846548	0.568872	0.650745	0.342629	0.708676	0.483581	0.709626	0.728903	0.62506	0.560847	0.671042	0.561425	0.748849	0.239544	0.711799	0.693737	0.584744	0.552035	0.447495	0.580092	0.490415	0.525977	0.271758	0.317724	0.417269	0.0928731	-0.122603	0.28944	0.36938
PD1/zhao	Illumina RNAseq	55	404	0	Male	>55	NA	NA	NA	A	B	6.39941	High	-800.303	710.772	-89.5305	0.829913	0.181085	0.576133	0.433403	0.76047	0.610368	0.665297	0.302979	0.611614	0.520974	0.674525	0.6475	0.541952	0.520259	0.642972	0.623221	0.698654	0.265522	0.712288	0.627243	0.582055	0.539457	0.430178	0.568605	0.459173	0.55142	0.340777	0.187092	-0.0141487	-0.0500421	-0.00328111	-0.093487	-0.0353323
PD1/zhao	Illumina RNAseq	56	83	1	Female	<=55	NA	NA	NA	B	C	0.724361	High	712.498	1580.89	2293.39	0.588471	0.371292	0.491729	0.502457	0.790038	0.566674	0.625988	0.307015	0.654611	0.605156	0.723345	0.781675	0.664765	0.620183	0.737302	0.590349	0.78641	0.188536	0.806373	0.684249	0.669375	0.542126	0.42048	0.501163	0.505845	0.573542	0.0449718	-0.234149	0.402433	0.127876	0.065328	0.462372	0.391784
PD1/zhao	Illumina RNAseq	69	216	1	Female	>55	NA	NA	NA	A	C	-1.47665	High	-633.321	153.109	-480.212	0.860525	0.239642	0.5415	0.437586	0.735736	0.589794	0.615651	0.251431	0.630355	0.395267	0.678792	0.570369	0.514371	0.295976	0.687638	0.527907	0.694492	0.175613	0.694554	0.531344	0.597711	0.510434	0.382629	0.599875	0.407733	0.579349	-0.338402	0.112793	-0.368322	-0.200102	-0.0694758	-0.51468	-0.456895
PD1/zhao	Illumina RNAseq	71	435	1	Male	>55	NA	NA	NA	A	C	5.05906	High	286.261	986.902	1273.16	0.702514	0.279973	0.516126	0.417845	0.809052	0.561316	0.705602	0.259178	0.611127	0.52098	0.694283	0.716585	0.570892	0.42338	0.704991	0.582819	0.730973	0.183011	0.735807	0.64297	0.622859	0.562162	0.42597	0.54814	0.468652	0.558766	0.547301	0.400728	0.458624	0.318331	0.158942	0.511733	0.509918
PD1/zhao	Illumina RNAseq	100	615	0	Male	<=55	NA	NA	NA	B	C	-0.118177	High	-64.9192	1226	1161.08	0.714127	0.362012	0.536348	0.565892	0.776394	0.556907	0.60546	0.395101	0.612478	0.549145	0.69798	0.679332	0.556881	0.614218	0.738013	0.589766	0.753502	0.179835	0.77224	0.603446	0.656702	0.529807	0.406925	0.505729	0.497509	0.580839	0.223634	-0.141041	0.173333	0.00480397	0.164224	0.194033	0.133515
PD1/zhao	Illumina RNAseq	101	414	1	Male	<=55	NA	NA	NA	A	A	-7.1508	Low	-802.506	169.502	-633.003	0.871732	0.272567	0.448732	0.437963	0.692507	0.595308	0.573156	0.291373	0.62276	0.395103	0.647895	0.564269	0.472734	0.333716	0.734305	0.516213	0.670747	0.196683	0.711006	0.507849	0.561045	0.473166	0.375401	0.565724	0.418505	0.578409	-0.245978	0.0269027	-0.317079	-0.217236	-0.0972587	-0.205456	-0.290267
PD1/zhao	Illumina RNAseq	102	539	0	Female	>55	NA	NA	NA	A	A	-4.21105	Low	-1132.97	-441.176	-1574.14	0.930902	0.25512	0.418719	0.430961	0.69686	0.559311	0.672123	0.243746	0.522486	0.449333	0.700112	0.480452	0.459985	0.307864	0.73275	0.545754	0.660416	0.158782	0.687193	0.398093	0.571279	0.478714	0.42045	0.54709	0.410295	0.59934	-0.392673	-0.436373	-0.534348	-0.306438	-0.347	-0.0699943	-0.266991
PD1/zhao	Illumina RNAseq	103	400	0	Male	>55	NA	NA	NA	B	C	-0.00918131	High	-103.934	1524.96	1421.03	0.686903	0.360957	0.471787	0.47039	0.799745	0.591747	0.667244	0.341397	0.643387	0.569214	0.736874	0.762174	0.644997	0.61996	0.745459	0.570475	0.748914	0.184993	0.788061	0.619286	0.652507	0.514243	0.425288	0.512071	0.497379	0.569306	-0.0080859	-0.33864	0.311693	0.0747603	-0.0559812	0.452673	0.34122
PD1/zhao	Illumina RNAseq	104	259	0	Female	<=55	NA	NA	NA	B	C	0.314895	High	712.385	1373.56	2085.95	0.612814	0.304235	0.468095	0.450966	0.765165	0.572235	0.67696	0.317313	0.623239	0.589781	0.735419	0.724468	0.643884	0.530402	0.70122	0.588588	0.762555	0.175487	0.803144	0.664407	0.64012	0.550696	0.456348	0.543785	0.485507	0.572448	0.232249	-0.206167	0.406289	0.168342	-0.18696	0.378624	0.426689
Wang	Illumina RNAseq	C3L-00104	129	1	Male	>55	Wildtype	Unmethylated	Proneural	C	A	-5.07221	Low	-1409.33	-2001.49	-3410.81	0.994564	0.295672	0.369217	0.404156	0.58193	0.648232	0.667193	0.26704	0.560744	0.298491	0.630211	0.11981	0.352772	0.115857	0.660389	0.487308	0.619529	0.187679	0.542696	0.30652	0.441427	0.417014	0.441211	0.515897	0.398427	0.570373	-0.407292	-0.0971013	-0.400408	-0.229944	0.0561946	-0.467441	-0.453237
Wang	Illumina RNAseq	C3L-00365	322	1	Female	>55	Wildtype	Unmethylated	Classical	A	C	4.70874	High	-1001.74	-441.489	-1443.23	0.923712	0.294651	0.469021	0.375532	0.697648	0.581511	0.574301	0.387337	0.598802	0.506787	0.699606	0.449969	0.526027	0.432789	0.651918	0.538753	0.540141	0.298029	0.672867	0.496393	0.524248	0.450138	0.384365	0.569676	0.438188	0.484564	0.101464	0.356692	-0.228401	-0.0160113	0.343834	0.0860643	0.000689492
Wang	Illumina RNAseq	C3L-00674	478	1	Male	<=55	Wildtype	Unmethylated	Mesenchymal	B	C	5.75039	High	1187.38	1762.56	2949.94	0.507941	0.287338	0.622953	0.498496	0.829025	0.549845	0.667123	0.41749	0.788518	0.610615	0.650172	0.762257	0.695019	0.728986	0.727587	0.597108	0.749058	0.486819	0.720645	0.771676	0.657493	0.527359	0.534411	0.613969	0.547923	0.519737	0.157926	0.00626967	0.381148	0.148815	0.295849	0.0348089	0.21291
Wang	Illumina RNAseq	C3L-00677	155	1	Female	>55	Wildtype	Methylated	Proneural	C	A	-7.13735	Low	-2019.44	-2768.64	-4788.08	0.995217	0.228269	0.351919	0.384398	0.536649	0.563697	0.565398	0.262803	0.477599	0.216663	0.617039	0.303301	0.29117	0.272149	0.376258	0.466125	0.444974	0.43078	0.552411	0.205266	0.328129	0.349563	0.369776	0.424978	0.357558	0.560678	-0.587585	-0.54127	-0.550004	-0.448014	-0.214627	-0.599661	-0.61338
Wang	Illumina RNAseq	C3L-01040	608	0	Male	>55	Wildtype	Methylated	Classical	C	A	-8.04291	Low	-497.435	-2276.21	-2773.65	0.980492	0.366329	0.189246	0.431088	0.541334	0.531071	0.728681	0.261553	0.48536	0.313401	0.553207	0.131739	0.402206	0.221503	0.644047	0.461818	0.55031	0.300321	0.711608	0.284662	0.474446	0.433903	0.473538	0.522793	0.362045	0.573483	-0.559677	-0.337728	-0.411125	-0.231853	0.0332423	-0.62576	-0.553808
Wang	Illumina RNAseq	C3L-01043	79	1	Male	>55	Wildtype	Unmethylated	Mesenchymal	B	B	7.43983	High	1465.02	2023.29	3488.31	0.438354	0.339558	0.715587	0.620942	0.833545	0.574977	0.675486	0.546985	0.664727	0.627346	0.683639	0.868266	0.621492	0.74057	0.752952	0.627458	0.753418	0.351129	0.728023	0.799774	0.640886	0.606984	0.492583	0.566279	0.597046	0.506872	0.605505	0.29473	0.558684	0.406219	0.0755539	0.289927	0.447222
Wang	Illumina RNAseq	C3L-01045	66	1	Female	>55	Wildtype	Methylated	Mesenchymal	A	C	3.46072	High	-1243.64	-1098.59	-2342.24	0.966088	0.367139	0.362927	0.416132	0.658131	0.595819	0.637921	0.350367	0.535067	0.433071	0.570106	0.437735	0.320875	0.546692	0.669351	0.507087	0.497753	0.237484	0.765102	0.348431	0.375613	0.444081	0.412363	0.437216	0.440466	0.484237	0.0665142	0.401029	-0.282492	-0.0506318	0.16779	-0.285349	-0.254926
Wang	Illumina RNAseq	C3L-01046	349	1	Male	<=55	Wildtype	NA	Mesenchymal	B	B	22.9462	High	1202.22	2863.32	4065.53	0.360716	0.436086	0.662055	0.581001	0.883526	0.659242	0.709451	0.551944	0.73682	0.670944	0.644898	0.932274	0.845898	0.842123	0.778792	0.66933	0.771403	0.411928	0.824364	0.848213	0.730358	0.665891	0.562527	0.582885	0.649459	0.445394	0.543193	0.552995	0.616263	0.449847	0.222579	0.291953	0.410914
Wang	Illumina RNAseq	C3L-01048	806	0	Male	>55	Wildtype	Methylated	Classical	C	A	-11.4899	Low	-1903.21	-1189.24	-3092.45	0.988613	0.422608	0.294819	0.458837	0.475191	0.540765	0.677414	0.298799	0.406205	0.523625	0.539796	0.233842	0.436344	0.226468	0.579503	0.475951	0.522673	0.274539	0.632703	0.217884	0.432218	0.433312	0.387959	0.443339	0.398409	0.553277	-0.282435	-0.310702	-0.222674	-0.247833	-0.445421	0.649	0.425355
Wang	Illumina RNAseq	C3L-01049	191	1	Male	<=55	Wildtype	Unmethylated	Mesenchymal	A	B	18.3526	High	1576.19	291.175	1867.37	0.637848	0.231031	0.462392	0.445359	0.645895	0.562363	0.738433	0.337161	0.68897	0.53496	0.586386	0.65889	0.576265	0.503287	0.624131	0.556849	0.683882	0.21393	0.728758	0.702135	0.559621	0.504263	0.412738	0.522137	0.537128	0.499525	0.0194935	0.141472	0.152126	0.232328	0.0879849	0.562148	0.454606
Wang	Illumina RNAseq	C3L-01061	840	0	Male	>55	Wildtype	Unmethylated	Classical	C	A	-11.6472	Low	-2492.06	-2808.22	-5300.27	0.985067	0.285065	0.486051	0.407311	0.44298	0.503624	0.649608	0.361571	0.549608	0.241364	0.610856	0.165005	0.307463	0.120682	0.586644	0.395826	0.391447	0.320832	0.661475	0.226855	0.397901	0.368093	0.308889	0.570395	0.323973	0.531549	-0.355859	-0.232203	-0.458934	-0.293402	-0.289754	-0.633701	-0.602172
Wang	Illumina RNAseq	C3L-01142	0	0	Female	<=55	Wildtype	Unmethylated	Mesenchymal	B	C	6.95224	High	1042.29	2525.06	3567.35	0.427896	0.497042	0.331202	0.583682	0.859526	0.524864	0.706292	0.483316	0.685884	0.749321	0.606232	0.9036	0.799294	0.67862	0.746243	0.686563	0.758026	0.304376	0.761094	0.679125	0.684913	0.60325	0.537263	0.46691	0.601637	0.510663	0.246243	-0.0630407	0.439288	0.329402	-0.0544469	0.173627	0.307418
Wang	Illumina RNAseq	C3L-01146	509	1	Male	>55	Wildtype	NA	Proneural	B	C	4.64018	High	847.956	836.578	1684.53	0.658286	0.290078	0.668874	0.4131	0.71887	0.590858	0.774012	0.40358	0.633206	0.424507	0.625034	0.748609	0.662436	0.586572	0.723317	0.593008	0.73902	0.217866	0.7345	0.772062	0.684996	0.570242	0.57302	0.605767	0.515345	0.55361	0.379021	0.303238	0.207646	0.311694	-0.378742	-0.503875	-0.320902
Wang	Illumina RNAseq	C3L-01149	666	0	Male	<=55	Wildtype	Methylated	Proneural	C	A	-19.5701	Low	-1801.46	-2504.76	-4306.22	0.999632	0.349194	0.649968	0.407721	0.247707	0.446863	0.46943	0.336195	0.399945	0.239828	0.492089	0.3249	0.423896	0.178142	0.509901	0.479208	0.48159	0.252828	0.404898	0.2975	0.416835	0.385767	0.381508	0.615772	0.407211	0.544393	-0.492516	-0.304743	-0.505808	-0.387606	-0.540799	-0.597971	-0.525342
Wang	Illumina RNAseq	C3L-01154	496	1	Female	<=55	Wildtype	Unmethylated	Classical	C	C	-4.22574	Low	-2026.18	-1833.95	-3860.13	0.999264	0.283869	0.482304	0.412533	0.652421	0.595399	0.722032	0.175297	0.602168	0.391505	0.555833	0.310426	0.381056	0.335771	0.653628	0.468321	0.561131	0.116934	0.724918	0.405437	0.399902	0.417669	0.441717	0.563154	0.420205	0.55769	-0.128555	-0.00983894	-0.324086	-0.0161462	-0.344578	0.214579	0.00810568
Wang	Illumina RNAseq	C3L-01155	362	0	Male	>55	Wildtype	Unmethylated	Classical	C	A	-8.54817	Low	-1270.57	-1089.96	-2360.54	0.966778	0.347458	0.247768	0.406042	0.568351	0.622615	0.640612	0.374085	0.574773	0.415371	0.637351	0.346509	0.44399	0.296825	0.694871	0.462595	0.612853	0.248837	0.680647	0.372538	0.484804	0.447843	0.412433	0.53458	0.4034	0.583947	-0.320017	-0.215972	-0.200654	-0.217207	-0.419935	0.389548	0.0333842
Wang	Illumina RNAseq	C3L-01156	291	1	Male	>55	Wildtype	Unmethylated	Classical	C	A	-10.3819	Low	-2471.73	-2592.51	-5064.24	0.99044	0.276247	0.492022	0.440091	0.494605	0.500978	0.545305	0.244188	0.582525	0.338511	0.544842	0.157258	0.259861	0.251943	0.748053	0.449688	0.535453	0.209895	0.64542	0.215201	0.466716	0.433056	0.317434	0.580147	0.294283	0.597768	-0.59924	-0.445003	-0.596428	-0.390169	-0.229239	-0.53288	-0.540007
Wang	Illumina RNAseq	C3L-01157	734	0	Female	>55	Wildtype	Methylated	Proneural	A	A	-6.53209	Low	-40.6534	294.709	254.056	0.800732	0.572243	0.242331	0.321848	0.686182	0.530608	0.680243	0.319691	0.343172	0.543769	0.686702	0.624819	0.621082	0.42399	0.731619	0.596814	0.635113	0.239168	0.650871	0.479112	0.561675	0.544039	0.527019	0.386994	0.46275	0.638936	-0.342921	-0.285838	-0.222121	-0.142321	-0.283434	-0.480894	-0.394542
Wang	Illumina RNAseq	C3L-01327	646	1	Male	>55	Wildtype	Methylated	Classical	C	A	-8.92251	Low	-2299.06	-1203.18	-3502.24	0.995872	0.351462	0.564836	0.428975	0.586296	0.516517	0.558412	0.367773	0.542002	0.304274	0.562697	0.304368	0.32572	0.26637	0.632354	0.459255	0.549336	0.432283	0.660826	0.252061	0.433173	0.409374	0.328541	0.562169	0.374826	0.559357	-0.389226	-0.452987	-0.41678	-0.316303	-0.252368	-0.0441429	-0.283219
Wang	Illumina RNAseq	C3L-01834	497	1	Female	>55	NA	Unmethylated	Proneural	B	A	-3.12985	High	285.561	1519.66	1805.22	0.644848	0.587704	0.412967	0.571979	0.758552	0.535663	0.586577	0.653007	0.572775	0.727874	0.739897	0.716425	0.691483	0.769403	0.71945	0.598808	0.674681	0.349231	0.712408	0.610172	0.702648	0.509483	0.552514	0.482382	0.542621	0.59027	0.150678	-0.18302	0.0544435	0.102873	0.400239	-0.136604	-0.0961238
Wang	Illumina RNAseq	C3L-01887	1075	0	Male	<=55	Wildtype	Methylated	Classical	C	A	-15.2209	Low	-1778.61	-2503.84	-4282.45	0.999721	0.303272	0.525551	0.360526	0.547465	0.477077	0.661509	0.257334	0.553027	0.273225	0.464987	0.139716	0.250782	0.0443072	0.62234	0.412895	0.527506	0.184939	0.606191	0.230884	0.430778	0.395931	0.356686	0.579491	0.332054	0.59004	-0.514992	-0.500184	-0.378479	-0.441162	-0.206614	0.558769	0.214746
Wang	Illumina RNAseq	C3L-02041	668	0	Female	<=55	Mutant	Unmethylated	IDH mutant	A	A	-6.45288	Low	-60.6335	1370.44	1309.8	0.698676	0.445788	0.417106	0.528576	0.722316	0.573333	0.533486	0.534396	0.574219	0.58584	0.630882	0.696961	0.645445	0.478289	0.651812	0.544421	0.654148	0.321568	0.548241	0.514289	0.559668	0.466627	0.500768	0.513072	0.453827	0.5668	-0.201769	-0.341051	-0.14267	-0.196363	0.199711	-0.17511	-0.124697
Wang	Illumina RNAseq	C3L-02465	591	1	Male	<=55	Wildtype	Unmethylated	Mesenchymal	B	B	13.3001	High	399.265	2519.28	2918.55	0.511904	0.417458	0.647676	0.596487	0.885381	0.64927	0.623518	0.632314	0.678511	0.608874	0.702734	0.902996	0.734562	0.786223	0.733716	0.689056	0.735822	0.552193	0.761578	0.717093	0.721732	0.676191	0.576723	0.613423	0.679743	0.508196	0.688593	0.277926	0.608564	0.463492	-0.0954417	0.592282	0.613323
Wang	Illumina RNAseq	C3L-02504	823	0	Male	>55	Wildtype	Methylated	Proneural	C	A	-6.49571	Low	-2115.03	-2074.02	-4189.05	0.999951	0.395547	0.398997	0.400606	0.576367	0.590203	0.397944	0.324273	0.427972	0.302387	0.642249	0.334456	0.430489	0.394043	0.651956	0.458292	0.520875	0.299316	0.606003	0.299679	0.433376	0.46683	0.320543	0.442239	0.407287	0.58963	-0.300586	0.169037	-0.427533	-0.314638	-0.170947	-0.501652	-0.469737
Wang	Illumina RNAseq	C3L-02542	180	1	Female	>55	Wildtype	Methylated	Proneural	C	A	-10.2047	Low	-1754.03	-2543.96	-4297.99	0.999664	0.251542	0.673274	0.446869	0.449026	0.563912	0.486304	0.293718	0.626995	0.200812	0.499931	0.140819	0.258037	0.194827	0.64826	0.499705	0.551901	0.233846	0.530012	0.330947	0.424038	0.373239	0.262266	0.623135	0.312159	0.586571	-0.489647	-0.427074	-0.422599	-0.291328	-0.225399	-0.165	-0.30609
Wang	Illumina RNAseq	C3L-02642	828	1	Male	>55	Wildtype	Unmethylated	Classical	A	A	-9.77893	Low	-960.816	-1131.29	-2092.1	0.955958	0.286198	0.333065	0.46371	0.550148	0.615738	0.616531	0.32305	0.478071	0.451071	0.668265	0.406167	0.509011	0.456285	0.634008	0.548492	0.525669	0.173031	0.649358	0.349649	0.626865	0.392965	0.582519	0.453354	0.405157	0.63729	-0.301279	-0.336784	-0.330643	-0.216531	-0.256525	0.0714068	-0.135445
Wang	Illumina RNAseq	C3L-02704	186	0	Male	<=55	Wildtype	Methylated	Mesenchymal	A	C	4.2467	High	-1248.33	-153.516	-1401.85	0.921367	0.293499	0.377522	0.531777	0.607286	0.643737	0.725642	0.217686	0.600714	0.488268	0.626172	0.414205	0.32789	0.391244	0.595563	0.478427	0.581786	0.214581	0.78387	0.597927	0.518301	0.496318	0.473613	0.500257	0.43892	0.552929	-0.230383	-0.0110376	-0.127926	0.0420367	0.239577	0.461881	0.296063
Wang	Illumina RNAseq	C3L-02705	111	1	Male	>55	Wildtype	Methylated	Mesenchymal	B	C	-1.71947	High	586.258	870.106	1456.36	0.683124	0.394742	0.298079	0.430722	0.821661	0.607412	0.700726	0.309062	0.67869	0.377221	0.691018	0.705905	0.622176	0.65579	0.715957	0.572875	0.6504	0.509951	0.762925	0.697595	0.645441	0.507338	0.402547	0.420396	0.490722	0.562212	-0.359181	-0.0992329	0.20114	-0.0293743	-0.303861	-0.282859	-0.238634
Wang	Illumina RNAseq	C3L-02707	91	0	Male	>55	Wildtype	Unmethylated	Classical	C	A	-10.0453	Low	-1025.48	-1095.58	-2121.05	0.957196	0.417096	0.313786	0.436591	0.528776	0.536757	0.687673	0.271768	0.480333	0.341116	0.494367	0.288501	0.374813	0.320478	0.618542	0.450759	0.601532	0.326074	0.620466	0.28945	0.430739	0.416324	0.449438	0.463464	0.427409	0.573219	-0.522903	-0.354175	-0.328604	-0.325731	-0.370503	-0.245026	-0.299357
Wang	Illumina RNAseq	C3L-02708	738	1	Male	<=55	Mutant	Methylated	IDH mutant	C	A	-14.8231	Low	-1334.11	-327.121	-1661.23	0.935496	0.307654	0.521891	0.458936	0.499058	0.620783	0.668221	0.333488	0.577615	0.43349	0.604494	0.414504	0.51417	0.229511	0.619156	0.446545	0.463864	0.187766	0.515	0.416122	0.404634	0.392137	0.391014	0.597541	0.385806	0.553741	-0.436269	-0.463721	-0.319029	-0.384172	-0.210484	0.035604	-0.0728991
Wang	Illumina RNAseq	C3L-02900	699	0	Male	<=55	Mutant	Methylated	IDH mutant	A	A	-19.6926	Low	-656.448	584.536	-71.9121	0.828467	0.410344	0.322815	0.513178	0.511286	0.599296	0.635398	0.442207	0.502503	0.521952	0.700169	0.522461	0.57796	0.260784	0.700284	0.505494	0.513166	0.250209	0.57164	0.377645	0.560285	0.440002	0.526686	0.423388	0.411095	0.631651	-0.44082	-0.35204	-0.292038	-0.283505	-0.244864	-0.25665	-0.280732
Wang	Illumina RNAseq	C3L-02955	378	1	Female	>55	Wildtype	Unmethylated	Mesenchymal	B	B	8.26198	High	882.696	2379.31	3262.01	0.467963	0.503716	0.516137	0.615875	0.820418	0.54127	0.666049	0.599949	0.686501	0.697076	0.719752	0.879916	0.784393	0.792986	0.75867	0.647289	0.771631	0.407945	0.785459	0.733912	0.743845	0.627294	0.516175	0.478001	0.630294	0.52592	0.463114	0.299795	0.483924	0.304863	0.0862048	0.336834	0.395155
Wang	Illumina RNAseq	C3L-02970	381	1	Male	>55	Wildtype	Unmethylated	Proneural	C	A	-10.8886	Low	-2581.66	-2977.94	-5559.6	0.977802	0.347743	0.568343	0.392615	0.533606	0.600121	0.481493	0.288842	0.489798	0.349991	0.669068	0.0478338	0.357339	0.292544	0.621926	0.460999	0.405714	0.225465	0.573656	0.216095	0.386022	0.394895	0.35631	0.573062	0.325202	0.580339	-0.525384	-0.215834	-0.477636	-0.352941	0.284109	-0.577197	-0.562773
Wang	Illumina RNAseq	C3L-02984	685	0	Male	<=55	Mutant	Methylated	IDH mutant	C	A	-28.1459	Low	-1633.61	-1894.74	-3528.35	0.996212	0.386036	0.294265	0.40565	0.416591	0.57865	0.443059	0.420938	0.401974	0.416162	0.601122	0.326828	0.481367	0.354929	0.613294	0.434203	0.460315	0.219552	0.616806	0.280498	0.50789	0.363517	0.418383	0.367153	0.36805	0.654639	-0.493547	-0.461129	-0.492492	-0.402002	-0.296042	-0.480301	-0.524562
Wang	Illumina RNAseq	C3L-03260	43	1	Female	>55	Wildtype	Unmethylated	Proneural	C	A	-13.3792	Low	-2696.69	-2385.84	-5082.53	0.990066	0.294045	0.403579	0.427352	0.564926	0.47626	0.607914	0.273298	0.588799	0.412064	0.581764	0.231201	0.271929	0.411123	0.641149	0.495251	0.524733	0.192754	0.555857	0.200474	0.41717	0.346751	0.324826	0.473608	0.339845	0.603237	-0.616918	-0.241721	-0.560004	-0.336766	-0.246271	-0.360639	-0.487742
Wang	Illumina RNAseq	C3L-03266	281	1	Female	>55	Wildtype	Unmethylated	Classical	A	C	-0.00475712	High	-1109	-959.42	-2068.43	0.954932	0.204259	0.225512	0.449292	0.675892	0.531347	0.722182	0.210417	0.66178	0.447655	0.571293	0.540891	0.475148	0.562758	0.736564	0.500991	0.620732	0.319995	0.724703	0.451732	0.476968	0.476742	0.412671	0.45944	0.422643	0.499225	-0.0955309	0.322708	-0.0875732	-0.116605	-0.234989	0.436617	0.133096
Wang	Illumina RNAseq	C3L-03387	403	1	Male	>55	Wildtype	Methylated	Classical	C	A	-8.83068	Low	-1236.28	-1221.34	-2457.62	0.970322	0.491122	0.409884	0.445554	0.562038	0.439541	0.693336	0.287718	0.325205	0.505678	0.667909	0.266306	0.404998	0.529329	0.607671	0.508456	0.624837	0.255203	0.586719	0.186178	0.515105	0.426368	0.377534	0.5303	0.418495	0.644366	-0.375726	-0.499433	-0.34156	-0.205529	-0.248953	0.659673	0.3775
Wang	Illumina RNAseq	C3L-03390	815	0	Female	<=55	Wildtype	Methylated	Classical	C	A	-7.66258	Low	-2292.14	-3052.09	-5344.23	0.983936	0.302092	0.594728	0.420274	0.449067	0.563543	0.514591	0.267267	0.591472	0.339518	0.558559	0.0788317	0.247016	0.18881	0.658988	0.462303	0.465123	0.250766	0.598874	0.129031	0.397727	0.417638	0.254346	0.668024	0.318557	0.555865	-0.490551	-0.337724	-0.543553	-0.368081	0.0889071	-0.62698	-0.60415
Wang	Illumina RNAseq	C3L-03392	147	1	Female	<=55	Wildtype	Unmethylated	Mesenchymal	B	B	8.31394	High	1114.21	1959.63	3073.84	0.492192	0.360459	0.394204	0.579171	0.856903	0.634218	0.724104	0.330534	0.738429	0.659771	0.695553	0.900981	0.726775	0.562226	0.752631	0.628999	0.720961	0.44392	0.787905	0.729987	0.689849	0.617979	0.586589	0.47212	0.609755	0.55849	0.309078	0.219118	0.4798	0.290382	-0.234519	0.191836	0.287347
Wang	Illumina RNAseq	C3L-03400	786	0	Female	<=55	Wildtype	Methylated	Mesenchymal	B	B	17.0297	High	1272.22	2266.53	3538.75	0.431687	0.382442	0.680602	0.644762	0.896634	0.642532	0.697989	0.361657	0.732965	0.552329	0.716046	0.869946	0.665917	0.699205	0.711655	0.652925	0.730809	0.371397	0.683236	0.855111	0.652736	0.628045	0.570123	0.581042	0.588065	0.494569	0.388369	0.424327	0.539275	0.285059	0.128502	0.226816	0.33589
Wang	Illumina RNAseq	C3L-03405	87	1	Male	>55	Wildtype	Methylated	Proneural	C	A	-11.5435	Low	-1112.2	-1331.9	-2444.1	0.96984	0.340344	0.583679	0.47129	0.503148	0.57535	0.561415	0.336891	0.610475	0.395782	0.628917	0.233867	0.202062	0.262115	0.617561	0.459519	0.531888	0.293108	0.595485	0.344984	0.485812	0.426011	0.351818	0.620186	0.364793	0.593405	-0.468314	-0.392123	-0.371873	-0.311481	-0.00412493	-0.252431	-0.329948
Wang	Illumina RNAseq	C3L-03407	238	1	Female	>55	Wildtype	Unmethylated	Mesenchymal	B	B	18.0402	High	313.33	2099.12	2412.45	0.574251	0.369864	0.308117	0.521456	0.836442	0.599365	0.756847	0.427963	0.71436	0.583256	0.694064	0.85957	0.786698	0.64863	0.72737	0.635435	0.764426	0.363968	0.769081	0.846427	0.685224	0.580497	0.496121	0.43401	0.610159	0.491241	0.405422	0.348683	0.501614	0.328794	0.203349	0.0967453	0.309033
Wang	Illumina RNAseq	C3L-03681	7	1	Female	>55	Wildtype	Unmethylated	Classical	A	C	-2.61478	High	-883.766	-14.529	-898.295	0.890147	0.296637	0.396517	0.477668	0.697281	0.594058	0.51439	0.244012	0.572184	0.405752	0.665444	0.663252	0.550507	0.350962	0.70222	0.571071	0.634571	0.351899	0.767401	0.419512	0.546435	0.493723	0.516714	0.575732	0.513497	0.585524	0.0171133	0.19027	0.0492704	0.0947503	-0.12718	0.0528693	0.0482835
Wang	Illumina RNAseq	C3L-03727	721	1	Female	>55	Wildtype	Methylated	Mesenchymal	A	C	5.41795	High	2.71843	480.352	483.07	0.780147	0.335162	0.431201	0.496145	0.723931	0.553109	0.627714	0.517644	0.616722	0.503697	0.736601	0.534637	0.554357	0.384861	0.617006	0.52617	0.633862	0.228081	0.706718	0.597085	0.538931	0.497642	0.438206	0.517238	0.484415	0.54162	0.278492	-0.11929	0.071186	-0.0223975	0.355304	0.161315	0.199426
Wang	Illumina RNAseq	C3L-03728	127	1	Female	>55	Wildtype	Methylated	Proneural	B	C	6.08219	High	222.23	1299.21	1521.44	0.676116	0.456406	0.283244	0.466322	0.782844	0.54241	0.554416	0.394611	0.564489	0.536594	0.714481	0.683738	0.639601	0.539977	0.698213	0.582871	0.699796	0.266209	0.771204	0.668846	0.65824	0.552846	0.490955	0.531344	0.475472	0.588599	-0.275472	-0.300947	0.0424712	0.0706115	0.463582	-0.381422	-0.140289
Wang	Illumina RNAseq	C3L-03744	804	0	Male	>55	Wildtype	Methylated	Mesenchymal	A	C	5.89412	High	-191.424	-299.214	-490.637	0.861303	0.213642	0.3932	0.382853	0.733047	0.632021	0.610553	0.502806	0.550005	0.445104	0.717165	0.532229	0.484883	0.545856	0.6488	0.579073	0.585611	0.506531	0.766067	0.623772	0.533433	0.491631	0.462579	0.468549	0.501213	0.540247	0.251786	0.0498023	0.0315673	0.144736	0.263348	-0.190668	-0.174976
Wang	Illumina RNAseq	C3L-03748	401	1	Female	>55	Wildtype	Unmethylated	Mesenchymal	B	B	8.15578	High	-191.273	677.218	485.944	0.779883	0.224795	0.370453	0.42873	0.810369	0.565875	0.694108	0.306103	0.61743	0.475442	0.655722	0.706923	0.587184	0.528112	0.746746	0.5375	0.649674	0.194821	0.70279	0.678379	0.526012	0.555967	0.367846	0.430396	0.479513	0.516248	0.295401	0.436474	0.182602	0.174302	0.212267	-0.346124	-0.25396
Wang	Illumina RNAseq	C3L-03968	775	0	Female	>55	Wildtype	Methylated	Proneural	B	A	-10.1076	Low	772.435	1546.41	2318.85	0.585445	0.4723	0.739289	0.632535	0.75531	0.678323	0.630857	0.465733	0.759699	0.626251	0.554611	0.798071	0.661453	0.664738	0.579256	0.61979	0.634821	0.332993	0.713137	0.777511	0.640579	0.520232	0.409776	0.683347	0.49699	0.542376	-0.370967	-0.332973	-0.207602	-0.204819	0.0432353	-0.455335	-0.30185
Wang	Illumina RNAseq	C3L-04084	274	1	Female	>55	Wildtype	Unmethylated	Classical	C	A	-5.94398	Low	-2765.69	-2511.5	-5277.19	0.985645	0.326473	0.509016	0.391047	0.562123	0.496633	0.411431	0.222952	0.506979	0.300099	0.523932	0.139706	0.265593	0.00824153	0.637443	0.413929	0.432958	0.201157	0.649864	0.256897	0.429765	0.419154	0.318514	0.632613	0.345928	0.562751	-0.425436	-0.299554	-0.513218	-0.322013	0.0111129	-0.0121764	-0.217693
Wang	Illumina RNAseq	C3N-00661	1107	0	Male	<=55	Wildtype	Methylated	Mesenchymal	B	B	11.317	High	192.318	544.962	737.28	0.756265	0.279179	0.374465	0.465103	0.739271	0.562914	0.55681	0.375721	0.609398	0.490179	0.662594	0.637821	0.584073	0.620539	0.649066	0.620443	0.693956	0.37838	0.747005	0.720398	0.615069	0.551846	0.532639	0.501407	0.504322	0.493074	0.238882	0.356584	0.230148	0.203387	0.535998	-0.3866	-0.212206
Wang	Illumina RNAseq	C3N-00662	116	1	Female	>55	Wildtype	NA	Proneural	C	A	-7.97214	Low	-1938.16	-2758.15	-4696.32	0.996442	0.289312	0.588604	0.473441	0.510484	0.54029	0.473235	0.276073	0.547581	0.336969	0.525373	0.124633	0.4254	0.169881	0.586574	0.450784	0.487838	0.177603	0.596267	0.422387	0.49012	0.414666	0.437953	0.606036	0.310062	0.59919	-0.520317	-0.294458	-0.508744	-0.342443	-0.0163356	-0.647865	-0.565026
Wang	Illumina RNAseq	C3N-00663	1	1	Male	<=55	Mutant	Methylated	IDH mutant	B	C	0.593402	High	-494.385	170.985	-323.4	0.848572	0.255124	0.509639	0.451641	0.715404	0.650389	0.630449	0.566166	0.596861	0.340978	0.601827	0.662086	0.57817	0.603944	0.661322	0.557909	0.61226	0.325357	0.714806	0.679703	0.560096	0.492334	0.434337	0.558727	0.507568	0.512311	0.298066	0.432554	-0.0966558	0.107419	0.201562	-0.252248	-0.226478
Wang	Illumina RNAseq	C3N-00665	1072	0	Female	>55	Wildtype	Methylated	Mesenchymal	A	B	10.6972	High	-371.635	810.247	438.612	0.784212	0.217155	0.455135	0.542599	0.835065	0.573773	0.682896	0.3144	0.626412	0.346743	0.652783	0.715178	0.535443	0.477462	0.683589	0.552914	0.623147	0.26928	0.762529	0.612532	0.528606	0.562205	0.415088	0.410682	0.481285	0.496983	0.408892	0.326074	0.352284	0.236152	0.308099	0.109607	0.234693
Wang	Illumina RNAseq	C3N-01192	666	0	Female	>55	Wildtype	Methylated	Mesenchymal	B	B	14.8803	High	439.52	630.816	1070.34	0.723388	0.203334	0.474567	0.517863	0.796796	0.488878	0.734616	0.397211	0.629312	0.480288	0.639795	0.699427	0.628694	0.575329	0.660568	0.581109	0.717774	0.354478	0.696204	0.686087	0.569865	0.580353	0.52356	0.502037	0.502026	0.449389	0.273723	0.137368	0.269669	0.227506	0.450332	-0.308039	-0.0574016
Wang	Illumina RNAseq	C3N-01196	684	1	Male	>55	Wildtype	Methylated	Classical	C	A	-6.08925	Low	-2202.23	-1817.81	-4020.03	0.999889	0.350463	0.595343	0.396411	0.567931	0.555642	0.594786	0.299517	0.536993	0.518841	0.496511	0.174013	0.37976	0.209983	0.565966	0.525082	0.598934	0.306992	0.671978	0.274617	0.489414	0.425657	0.25651	0.625479	0.400343	0.528119	-0.286555	-0.320199	-0.220263	-0.183514	0.0443321	0.7168	0.500659
Wang	Illumina RNAseq	C3N-01334	7	1	Female	>55	Wildtype	Unmethylated	Classical	A	C	0.144231	High	-772.72	36.7927	-735.928	0.879035	0.403445	0.203664	0.468411	0.713322	0.53969	0.609199	0.274828	0.456678	0.336761	0.675798	0.60611	0.453475	0.478701	0.660832	0.528956	0.602384	0.339948	0.751007	0.566637	0.568404	0.519315	0.460796	0.473339	0.446386	0.544084	0.135635	0.1863	-0.0480976	0.0376496	-0.0767347	-0.589405	-0.369562
Wang	Illumina RNAseq	C3N-01364	720	0	Female	<=55	Wildtype	Unmethylated	Mesenchymal	B	C	13.8745	High	1699.72	1866.96	3566.68	0.427985	0.50921	0.525255	0.644108	0.821797	0.550947	0.709529	0.57764	0.635261	0.656454	0.55446	0.798715	0.669122	0.671522	0.628102	0.591263	0.733242	0.382398	0.748667	0.657424	0.671357	0.630596	0.573964	0.527696	0.570829	0.5169	0.419063	0.032475	0.475061	0.298484	0.432528	0.613123	0.606336
Wang	Illumina RNAseq	C3N-01366	6	1	Male	>55	Wildtype	Methylated	Mesenchymal	A	B	22.8103	High	-1992.51	-1734.31	-3726.82	0.998322	0.290114	0.488446	0.450675	0.626513	0.649748	0.539466	0.269466	0.550973	0.268706	0.697269	0.381726	0.396658	0.430056	0.661866	0.528086	0.600232	0.370066	0.710222	0.479869	0.50993	0.532697	0.402536	0.472414	0.447624	0.5415	0.00577428	0.387048	-0.223454	0.108751	0.497726	-0.423751	-0.316096
Wang	Illumina RNAseq	C3N-01368	245	1	Male	>55	Wildtype	NA	Classical	C	A	-3.72987	High	-2388.58	-2534.05	-4922.63	0.993093	0.316672	0.477059	0.45318	0.585104	0.598039	0.529776	0.370364	0.533844	0.401731	0.602027	0.154378	0.378534	0.154826	0.629213	0.438871	0.530338	0.249272	0.670446	0.328947	0.38258	0.458353	0.474998	0.616265	0.39276	0.574752	-0.199268	-0.00935386	-0.357953	-0.000312142	0.269496	-0.380262	-0.340683
Wang	Illumina RNAseq	C3N-01505	192	1	Male	>55	Wildtype	NA	Mesenchymal	B	B	11.5137	High	1064.21	1442.77	2506.97	0.562837	0.383376	0.585175	0.490978	0.771989	0.606824	0.678848	0.433187	0.70478	0.5321	0.660871	0.727615	0.72628	0.683647	0.681533	0.5358	0.719496	0.349701	0.708973	0.767541	0.689716	0.621697	0.546175	0.623152	0.482983	0.566858	0.105218	-0.124186	0.372056	0.191428	0.455163	-0.317249	-0.0307719
Wang	Illumina RNAseq	C3N-01515	19	1	Female	>55	Wildtype	Unmethylated	Mesenchymal	B	C	10.5884	High	-54.5794	528.194	473.614	0.781014	0.227838	0.429112	0.436345	0.782666	0.590378	0.673701	0.241569	0.696892	0.530634	0.693025	0.722273	0.578538	0.501821	0.689825	0.576295	0.658533	0.274803	0.759721	0.720374	0.550253	0.55776	0.426978	0.499693	0.487898	0.527311	0.204022	0.535738	0.260953	0.139473	0.439338	-0.220765	-0.0685215
Wang	Illumina RNAseq	C3N-01517	1023	0	Male	<=55	Wildtype	Unmethylated	Classical	A	A	-7.42895	Low	-858.634	-639.652	-1498.29	0.926777	0.312593	0.474297	0.439715	0.635483	0.527253	0.670113	0.436673	0.670224	0.320792	0.609086	0.432573	0.483105	0.464873	0.68889	0.496658	0.611401	0.314522	0.745771	0.56212	0.581559	0.479474	0.449601	0.585278	0.439238	0.536546	-0.235647	-0.298073	-0.311006	-0.0494761	-0.0811717	-0.381486	-0.350488
Wang	Illumina RNAseq	C3N-01518	805	1	Female	>55	Wildtype	Methylated	Mesenchymal	B	B	13.6627	High	512.706	1521.44	2034.15	0.618805	0.294966	0.562636	0.48245	0.812523	0.624538	0.662121	0.513862	0.668646	0.460583	0.72903	0.776723	0.671051	0.634158	0.704957	0.596469	0.699007	0.251281	0.706364	0.751892	0.664839	0.577146	0.471249	0.4824	0.555194	0.490681	0.516494	0.224854	0.404379	0.237017	0.0280838	0.0238943	0.287421
Wang	Illumina RNAseq	C3N-01798	590	1	Male	<=55	Wildtype	Unmethylated	Proneural	A	C	-5.02126	Low	41.742	631.899	673.641	0.762343	0.449331	0.390173	0.455862	0.652671	0.550776	0.641259	0.280174	0.656059	0.520645	0.602778	0.509996	0.538207	0.379171	0.732175	0.556129	0.673431	0.157746	0.777701	0.642758	0.644169	0.524693	0.464374	0.544106	0.43135	0.622609	-0.381692	-0.399862	-0.0419051	-0.189774	-0.0106015	0.266426	0.162596
Wang	Illumina RNAseq	C3N-01814	383	0	Female	<=55	Wildtype	NA	Proneural	C	A	-13.2406	Low	-1560.24	-2933.98	-4494.21	0.998504	0.326996	0.671203	0.438305	0.491919	0.581071	0.503626	0.257372	0.585761	0.215885	0.578642	0.190425	0.352204	0.269925	0.632574	0.421453	0.518343	0.225495	0.593193	0.334244	0.453832	0.400004	0.256402	0.596376	0.303852	0.61766	-0.508352	-0.29586	-0.516734	-0.378109	-0.20811	-0.616175	-0.573776
Wang	Illumina RNAseq	C3N-01815	121	1	Female	>55	Wildtype	NA	Mesenchymal	B	C	4.49777	High	812.004	1892.62	2704.62	0.538623	0.481528	0.570307	0.612616	0.784502	0.650632	0.714224	0.455641	0.668962	0.579154	0.669698	0.757656	0.688339	0.62569	0.751743	0.600115	0.774593	0.233525	0.692804	0.750276	0.723902	0.578934	0.564794	0.521672	0.520454	0.570761	0.352926	-0.196128	0.503791	0.34854	0.044866	0.302997	0.355782
Wang	Illumina RNAseq	C3N-01816	841	1	Female	<=55	Wildtype	Unmethylated	Mesenchymal	A	B	16.8745	High	-849.729	-769.13	-1618.86	0.93328	0.302566	0.348854	0.59985	0.651025	0.577316	0.716146	0.206436	0.653261	0.398988	0.588351	0.359843	0.407337	0.377892	0.686464	0.524434	0.647632	0.343138	0.760713	0.514238	0.462292	0.510749	0.537779	0.413223	0.47446	0.531359	0.000302656	-0.0995266	0.108491	0.0530982	0.221175	0.224511	0.1546
Wang	Illumina RNAseq	C3N-01818	270	1	Male	>55	Wildtype	Unmethylated	Proneural	C	A	-4.90273	Low	-491.752	-858.991	-1350.74	0.918426	0.3932	0.432369	0.467521	0.528115	0.595425	0.736507	0.237537	0.656263	0.40297	0.628425	0.417808	0.465744	0.24313	0.65245	0.490825	0.692101	0.187628	0.638734	0.382941	0.550327	0.481988	0.572194	0.582485	0.414502	0.636926	-0.256235	-0.115418	-0.30455	0.0357213	-0.383686	-0.0567308	-0.198782
Wang	Illumina RNAseq	C3N-01851	363	1	Male	<=55	Wildtype	Unmethylated	Proneural	B	C	-0.822889	High	400.844	2420.67	2821.52	0.524087	0.548923	0.362538	0.576806	0.751097	0.624758	0.626166	0.530618	0.615885	0.703806	0.666231	0.911688	0.704798	0.675348	0.771735	0.578171	0.732898	0.350656	0.772339	0.749034	0.617856	0.560685	0.56588	0.410084	0.546903	0.527057	0.0611905	0.183483	0.45215	0.179586	0.0952187	0.415936	0.427642
Wang	Illumina RNAseq	C3N-01852	3	0	Male	>55	Wildtype	Unmethylated	Classical	C	A	-7.92179	Low	-2348.49	-2308.83	-4657.33	0.996908	0.346365	0.333447	0.432612	0.587181	0.503107	0.70382	0.31151	0.527443	0.248633	0.535559	0.270127	0.402853	0.272118	0.729877	0.388697	0.549631	0.349229	0.700917	0.271728	0.425323	0.417957	0.450537	0.514342	0.392329	0.590789	-0.343866	-0.264728	-0.214953	-0.230176	-0.167238	-0.362893	-0.360561
Wang	Illumina RNAseq	C3N-01856	382	1	Male	>55	Wildtype	Unmethylated	Mesenchymal	A	B	16.8386	High	-413.062	-407.477	-820.539	0.884889	0.15554	0.57161	0.441408	0.765052	0.55273	0.691065	0.176632	0.598644	0.23408	0.653306	0.627088	0.52613	0.474202	0.684101	0.618079	0.635751	0.437696	0.755306	0.670491	0.449322	0.540583	0.453794	0.510651	0.511693	0.47898	0.490705	0.487367	0.41825	0.272557	0.0617252	-0.211947	-0.0198548
Wang	Illumina RNAseq	C3N-01857	651	1	Female	>55	Wildtype	Unmethylated	Classical	C	A	-16.6953	Low	-2422.57	-2984.89	-5407.46	0.982237	0.332706	0.353316	0.384909	0.52197	0.489833	0.592704	0.201589	0.42951	0.2551	0.584956	0.206311	0.318881	0.14185	0.675908	0.49602	0.410308	0.241733	0.679151	0.168937	0.462434	0.347662	0.331969	0.527812	0.342987	0.603167	-0.624057	-0.474267	-0.568703	-0.416276	-0.201267	-0.577561	-0.551099
Wang	Illumina RNAseq	C3N-02181	388	0	Female	<=55	Wildtype	Methylated	Mesenchymal	B	B	18.97	High	302.623	2183.05	2485.68	0.565418	0.386329	0.771412	0.560326	0.900776	0.55642	0.582923	0.433516	0.706894	0.533566	0.633266	0.877406	0.671368	0.761051	0.782001	0.598148	0.64022	0.707941	0.768343	0.715563	0.655758	0.671257	0.555608	0.570026	0.620199	0.469721	0.716927	0.441686	0.587251	0.310391	0.205419	0.526099	0.578564
Wang	Illumina RNAseq	C3N-02183	340	1	Female	>55	Wildtype	Unmethylated	Mesenchymal	B	B	20.2505	High	845.339	3128.12	3973.46	0.373289	0.515433	0.685521	0.749786	0.835729	0.705265	0.781232	0.472408	0.748681	0.720552	0.680226	0.965872	0.840258	0.715391	0.764036	0.641828	0.789009	0.26638	0.770642	0.863288	0.738539	0.689506	0.481194	0.590838	0.652083	0.478253	0.476778	0.120438	0.62247	0.397826	0.310217	0.686581	0.661097
Wang	Illumina RNAseq	C3N-02185	386	0	Female	>55	Wildtype	Unmethylated	Proneural	C	C	2.17224	High	-1630.9	-1784.59	-3415.5	0.994635	0.234633	0.554198	0.428838	0.656933	0.643024	0.595751	0.264867	0.607726	0.22579	0.663254	0.314976	0.385038	0.451569	0.644893	0.538657	0.645836	0.182563	0.707623	0.329462	0.511582	0.505729	0.467608	0.594946	0.397291	0.553242	0.309835	0.305246	-0.0639236	0.139515	0.109374	-0.276765	-0.227235
Wang	Illumina RNAseq	C3N-02186	264	0	Male	<=55	Wildtype	Unmethylated	Proneural	C	A	-7.18196	Low	-1019.37	-964.344	-1983.71	0.951167	0.409364	0.465372	0.427722	0.629436	0.563197	0.65219	0.262439	0.580574	0.537336	0.682946	0.352901	0.428966	0.18693	0.733256	0.491563	0.631811	0.147836	0.66294	0.363319	0.532843	0.476034	0.449231	0.491129	0.380194	0.648695	-0.275108	-0.45568	-0.282432	-0.153652	0.00350281	0.510222	0.208904
Wang	Illumina RNAseq	C3N-02188	411	1	Male	>55	Wildtype	NA	Mesenchymal	A	C	4.90807	High	318.111	359.782	677.892	0.761939	0.304969	0.518041	0.486545	0.583642	0.638224	0.650438	0.388751	0.627787	0.453656	0.658744	0.612032	0.552219	0.405714	0.736251	0.524272	0.678372	0.247701	0.69854	0.602184	0.603553	0.516519	0.467283	0.607225	0.462684	0.56975	0.148561	0.217352	0.193759	0.221835	0.261469	0.166757	0.210182
Wang	Illumina RNAseq	C3N-02190	311	1	Male	<=55	Wildtype	Unmethylated	Mesenchymal	B	B	12.4215	High	144.687	1741.42	1886.11	0.635728	0.390609	0.62473	0.520508	0.822549	0.621447	0.71844	0.372988	0.685072	0.441458	0.69426	0.823218	0.670174	0.642191	0.763603	0.621003	0.719902	0.319585	0.692892	0.759308	0.646924	0.625739	0.509624	0.586293	0.534328	0.502237	0.486463	0.239344	0.489246	0.294944	0.230727	-0.00606603	0.205473
Wang	Illumina RNAseq	C3N-02255	265	1	Male	>55	Wildtype	Methylated	Proneural	C	A	-14.497	Low	-1679.16	-2900.46	-4579.63	0.99774	0.256106	0.530191	0.444739	0.44273	0.526641	0.475367	0.419423	0.540228	0.187514	0.499054	0.328926	0.378609	0.25636	0.588176	0.464463	0.392616	0.216165	0.515487	0.192757	0.389077	0.31649	0.316751	0.580042	0.367626	0.599526	-0.49738	-0.408473	-0.575587	-0.307229	-0.34343	-0.534674	-0.586657
Wang	Illumina RNAseq	C3N-02256	294	1	Male	>55	Wildtype	Unmethylated	Proneural	C	A	-10.2806	Low	-1943.83	-1751.19	-3695.02	0.998041	0.287808	0.535392	0.529125	0.590041	0.559273	0.569114	0.256461	0.58281	0.453458	0.559167	0.285595	0.314111	0.26375	0.653434	0.467947	0.473184	0.157416	0.629203	0.2618	0.435852	0.430555	0.293983	0.546032	0.299013	0.61143	-0.597891	-0.46473	-0.51606	-0.406104	-0.0616062	0.134708	-0.256491
Wang	Illumina RNAseq	C3N-02769	996	0	Male	<=55	Wildtype	Methylated	Mesenchymal	A	C	3.40313	High	243.991	-1022.56	-778.57	0.882002	0.233045	0.373993	0.487412	0.61394	0.602626	0.721473	0.456118	0.579213	0.180326	0.595478	0.55241	0.433228	0.483408	0.660012	0.500404	0.610151	0.370871	0.737003	0.50648	0.492819	0.471978	0.46187	0.52937	0.454327	0.582909	0.2666	0.304254	-0.0285366	0.137457	-0.185696	-0.255678	-0.218725
Wang	Illumina RNAseq	C3N-02770	779	1	Male	>55	Wildtype	Unmethylated	Proneural	C	A	-10.6718	Low	-1926.65	-2095.2	-4021.85	0.999893	0.263069	0.538255	0.448666	0.548089	0.557123	0.553696	0.250969	0.590512	0.371694	0.578367	0.225106	0.306363	0.211145	0.643095	0.403789	0.487407	0.139096	0.605146	0.359227	0.499697	0.469466	0.344429	0.515292	0.350181	0.607933	-0.413971	-0.147562	-0.441032	-0.255881	0.00198026	-0.475002	-0.420958
Wang	Illumina RNAseq	C3N-02782	985	0	Female	<=55	Wildtype	Unmethylated	Classical	C	A	-4.2247	Low	-2015.15	-2050.91	-4066.06	0.999967	0.34915	0.315082	0.4193	0.613787	0.540378	0.657588	0.382678	0.606878	0.465559	0.596466	0.248986	0.394333	0.314828	0.689519	0.476248	0.584014	0.257394	0.696236	0.376379	0.477612	0.433542	0.302599	0.510231	0.391793	0.537205	-0.265713	0.00263732	-0.276763	-0.14414	0.279421	-0.0640641	-0.258204
Wang	Illumina RNAseq	C3N-02783	977	0	Female	<=55	Wildtype	Unmethylated	Proneural	B	C	-3.35947	High	-89.2825	1080.04	990.758	0.731403	0.412508	0.441884	0.505738	0.729622	0.562916	0.643951	0.530927	0.456803	0.653419	0.68856	0.723469	0.589639	0.620614	0.768736	0.460547	0.739551	0.242751	0.700013	0.553776	0.631775	0.558128	0.509668	0.469549	0.498413	0.565132	0.0557067	-0.163495	0.182509	0.140715	-0.0570183	-0.167279	-0.0588277
Wang	Illumina RNAseq	C3N-02784	391	1	Male	<=55	Wildtype	Unmethylated	Mesenchymal	B	B	16.989	High	25.9395	594.782	620.721	0.767348	0.263496	0.485958	0.490581	0.631266	0.559301	0.762162	0.324978	0.689556	0.453284	0.71113	0.710513	0.598908	0.520679	0.705958	0.562555	0.724243	0.218866	0.68509	0.726137	0.670851	0.546739	0.454849	0.447497	0.478286	0.545933	0.171175	0.324431	0.21494	0.261624	0.238462	0.342701	0.276249
Wang	Illumina RNAseq	C3N-02785	546	1	Male	>55	Wildtype	Unmethylated	Proneural	A	C	-3.14608	High	-1594.15	-987.098	-2581.24	0.97455	0.289411	0.504411	0.425693	0.713111	0.587974	0.599655	0.322799	0.578358	0.232247	0.650295	0.43582	0.468312	0.306129	0.701448	0.500576	0.560037	0.301567	0.683147	0.301053	0.515735	0.469546	0.381015	0.523804	0.438573	0.574549	0.317935	0.309329	-0.151825	0.0847364	-0.105846	-0.150502	-0.00290485
Wang	Illumina RNAseq	C3N-02786	768	0	Female	<=55	Wildtype	Methylated	Mesenchymal	B	B	15.0958	High	131.852	1924.95	2056.8	0.616189	0.300319	0.599913	0.517012	0.834467	0.658	0.586593	0.509608	0.640394	0.543323	0.640561	0.885248	0.628834	0.697038	0.689283	0.634281	0.713812	0.440547	0.767621	0.766555	0.678675	0.537056	0.512199	0.60797	0.615862	0.504916	0.546852	0.369335	0.491769	0.287204	-0.222764	0.564226	0.519087
Wang	Illumina RNAseq	C3N-02788	845	1	Male	>55	Wildtype	Methylated	Proneural	A	C	-0.979114	High	49.2402	631.863	681.103	0.761634	0.409832	0.357281	0.573031	0.669902	0.663481	0.717881	0.256568	0.605639	0.624418	0.742993	0.62917	0.593647	0.419173	0.685199	0.562341	0.63297	0.0843512	0.667935	0.561884	0.623618	0.513596	0.423474	0.344786	0.46955	0.579815	-0.258613	-0.104312	0.146793	-0.090392	0.114404	0.598934	0.464417
Wang	Illumina RNAseq	C3N-03070	332	0	Female	>55	Mutant	Methylated	IDH mutant	C	A	-24.3609	Low	-1014.47	-504.563	-1519.03	0.927917	0.315347	0.655338	0.568403	0.600802	0.562846	0.545407	0.521828	0.580383	0.405726	0.521823	0.402864	0.48116	0.319849	0.516304	0.455432	0.528053	0.257151	0.463801	0.216975	0.483284	0.386788	0.402079	0.632239	0.375223	0.598575	-0.143609	-0.394437	-0.396141	-0.244822	-0.355363	-0.135305	-0.235651
Wang	Illumina RNAseq	C3N-03088	142	1	Female	<=55	Wildtype	Unmethylated	Proneural	B	C	-1.25206	High	450.207	1624.2	2074.4	0.614152	0.500999	0.39816	0.554084	0.72408	0.50703	0.673769	0.492593	0.5924	0.660034	0.629047	0.725113	0.664355	0.484954	0.746067	0.552812	0.746744	0.249057	0.7383	0.630571	0.67958	0.541089	0.572842	0.442374	0.527819	0.577536	0.0945814	-0.178802	0.259076	0.198189	-0.0177862	0.574741	0.467569
Wang	Illumina RNAseq	C3N-03180	511	1	Male	<=55	Wildtype	NA	Mesenchymal	B	B	10.1869	High	1542.35	2332.55	3874.9	0.386671	0.54532	0.569331	0.632664	0.849255	0.543753	0.772586	0.603373	0.741899	0.718732	0.71905	0.897547	0.704508	0.700182	0.811329	0.652378	0.795298	0.393957	0.803329	0.797548	0.768922	0.579776	0.555636	0.418371	0.626326	0.516851	0.541043	0.40229	0.519917	0.400068	0.283532	0.602501	0.549088
Wang	Illumina RNAseq	C3N-03182	763	1	Male	<=55	Wildtype	Methylated	Mesenchymal	B	B	19.4551	High	-356.933	1554.64	1197.71	0.710353	0.324127	0.592615	0.532827	0.781429	0.638021	0.729356	0.507153	0.680088	0.617627	0.683715	0.776516	0.641946	0.568332	0.719441	0.65642	0.70639	0.261188	0.751751	0.706009	0.656123	0.558887	0.491082	0.571972	0.561098	0.532095	0.377354	0.25991	0.320585	0.169383	0.255121	0.0342923	0.189307
Wang	Illumina RNAseq	C3N-03183	315	1	Male	<=55	Wildtype	Unmethylated	Mesenchymal	B	C	4.12213	High	891.984	1729.23	2621.22	0.548897	0.435352	0.495771	0.74852	0.709599	0.637811	0.705703	0.30791	0.607035	0.674659	0.585566	0.836542	0.534714	0.485309	0.58941	0.491779	0.711757	0.18313	0.664327	0.627396	0.666887	0.555913	0.385503	0.355882	0.543802	0.523788	-0.278735	-0.322037	0.177892	-0.0740519	-0.24965	0.472448	0.380556
Wang	Illumina RNAseq	C3N-03184	390	0	Male	<=55	Wildtype	Methylated	Classical	C	A	-13.396	Low	-2227.91	-2537.51	-4765.42	0.995536	0.339555	0.467827	0.441104	0.534268	0.577572	0.650126	0.311132	0.605289	0.380627	0.519839	0.123402	0.165525	0.1405	0.651874	0.461656	0.458022	0.25354	0.650973	0.198547	0.388916	0.404118	0.339745	0.580687	0.341883	0.561851	-0.518288	-0.504382	-0.490915	-0.349837	-0.310622	-0.220001	-0.347164
Wang	Illumina RNAseq	C3N-03186	646	1	Female	<=55	Wildtype	Unmethylated	Proneural	A	C	0.573834	High	-132.285	15.3083	-116.977	0.832154	0.271194	0.416039	0.452589	0.759564	0.550922	0.708036	0.375053	0.637842	0.26064	0.620441	0.661548	0.604215	0.481248	0.7496	0.50888	0.662803	0.242691	0.778339	0.625221	0.563618	0.528886	0.465514	0.491056	0.480881	0.5366	0.343766	0.361414	0.195876	0.255607	0.0916793	-0.511864	-0.294301
Wang	Illumina RNAseq	C3N-03188	759	0	Male	<=55	Wildtype	Unmethylated	Classical	C	A	-9.20385	Low	-1129.71	-1285.91	-2415.63	0.968813	0.287614	0.331775	0.428718	0.494266	0.423035	0.694279	0.248257	0.540764	0.434776	0.554188	0.249606	0.41031	0.101957	0.712051	0.431233	0.596151	0.195885	0.665303	0.436876	0.494417	0.489801	0.406423	0.536248	0.350539	0.623174	-0.559124	-0.479289	-0.387216	-0.300116	-0.0724778	0.240593	-0.106325
Wang	Illumina RNAseq	C3N-03473	297	1	Female	<=55	Wildtype	Unmethylated	Proneural	C	A	-4.97408	Low	-1545.65	-2409.72	-3955.36	0.999703	0.39336	0.55861	0.45847	0.55681	0.550056	0.628118	0.370538	0.6698	0.365524	0.544149	0.383937	0.342577	0.488428	0.565624	0.523522	0.542247	0.275633	0.632179	0.395932	0.431613	0.448606	0.392097	0.51116	0.387014	0.561263	-0.350264	-0.28675	-0.392156	-0.213433	0.121369	-0.501544	-0.467312
CGGA2	Illumina RNAseq	CGGA-1001	3817	0	Male	<=55	Wildtype	Unmethylated	NA	B	C	5.96832	High	801.186	2744.85	3546.03	0.430722	0.456775	0.514452	0.640833	0.875501	0.56537	0.705535	0.563944	0.594112	0.709399	0.728237	0.951176	0.748	0.739588	0.760567	0.638675	0.776499	0.298243	0.756351	0.818793	0.715213	0.621124	0.419023	0.460405	0.612312	0.523552	0.605741	0.346416	0.632933	0.379826	-0.220826	0.554683	0.56244
CGGA2	Illumina RNAseq	CGGA-1007	345	1	Female	>55	Wildtype	Unmethylated	NA	A	C	0.61669	High	-377.231	-745.944	-1123.17	0.904701	0.294985	0.384782	0.438518	0.629562	0.621044	0.660296	0.291833	0.650301	0.483251	0.636598	0.442219	0.441392	0.408842	0.710872	0.591807	0.698423	0.30608	0.729814	0.440941	0.535766	0.431906	0.503149	0.604015	0.456571	0.553008	-0.277056	0.0876501	-0.0754791	0.0237676	0.113257	-0.201358	-0.1906
CGGA2	Illumina RNAseq	CGGA-1008	315	1	Female	<=55	Wildtype	Unmethylated	NA	C	C	-0.484901	High	-1174.19	-1202.32	-2376.51	0.967374	0.263731	0.453488	0.372435	0.576667	0.575299	0.595129	0.304588	0.634812	0.525034	0.633907	0.370679	0.341159	0.242374	0.680203	0.515525	0.660351	0.225339	0.691797	0.381462	0.51866	0.446595	0.411059	0.558795	0.412989	0.564595	-0.00160799	0.055211	-0.132613	-0.0319763	0.0717507	0.345913	0.115233
CGGA2	Illumina RNAseq	CGGA-1011	109	1	Female	<=55	Wildtype	Unmethylated	NA	B	C	6.01449	High	469.712	1832.66	2302.37	0.587404	0.41103	0.566841	0.536063	0.741223	0.603257	0.62877	0.604969	0.580934	0.575289	0.718794	0.778794	0.644382	0.818812	0.688036	0.600308	0.730026	0.264753	0.820478	0.669446	0.676021	0.572061	0.548629	0.487882	0.548474	0.554904	0.539547	0.0739113	0.454938	0.325598	0.386334	0.220513	0.360004
CGGA2	Illumina RNAseq	CGGA-1015	164	1	Male	>55	Wildtype	Unmethylated	NA	B	B	13.5289	High	1471.53	2058.69	3530.22	0.432816	0.397266	0.528467	0.582183	0.810379	0.55592	0.791684	0.50244	0.612642	0.654022	0.592286	0.823257	0.731124	0.64564	0.697391	0.665189	0.780619	0.271249	0.791171	0.770825	0.633057	0.586226	0.407955	0.522145	0.57979	0.498074	0.453078	0.161541	0.489621	0.360513	0.184168	0.605712	0.615675
CGGA1	Illumina RNAseq	CGGA-1017	768	1	Female	<=55	Wildtype	Unmethylated	NA	A	A	-6.86635	Low	-414.022	-611.885	-1025.91	0.898526	0.340852	0.378606	0.406487	0.604298	0.474681	0.556853	0.359726	0.479994	0.465301	0.679156	0.412144	0.495288	0.489465	0.676485	0.487773	0.655707	0.176692	0.700093	0.509631	0.622252	0.490091	0.400349	0.575685	0.429673	0.621144	-0.38558	-0.218966	-0.320969	-0.313142	0.1347	-0.511807	-0.440742
CGGA2	Illumina RNAseq	CGGA-1019	212	1	Male	>55	Wildtype	Methylated	NA	B	C	3.04451	High	-704.248	735.595	31.3478	0.819884	0.286996	0.312035	0.44345	0.791776	0.572054	0.73139	0.265244	0.612311	0.55091	0.7066	0.774689	0.594531	0.61685	0.758578	0.558881	0.645004	0.175865	0.737244	0.589213	0.558424	0.523713	0.468383	0.456698	0.494222	0.557537	0.270917	0.072596	0.262179	0.172967	-0.187028	0.227056	0.224979
CGGA2	Illumina RNAseq	CGGA-1023	681	1	Female	>55	Wildtype	Unmethylated	NA	A	A	-6.25689	Low	-1297.85	-870.934	-2168.79	0.959201	0.274936	0.440095	0.425682	0.590148	0.574046	0.64227	0.282315	0.464385	0.451159	0.648547	0.481397	0.275095	0.473922	0.670382	0.536834	0.442523	0.248323	0.633329	0.439614	0.475987	0.414277	0.42503	0.45008	0.444087	0.578084	-0.0998041	0.178763	-0.190357	-0.25388	-0.539644	0.0577125	-0.10961
CGGA2	Illumina RNAseq	CGGA-1024	3074	1	Male	>55	Wildtype	Methylated	NA	A	C	0.540982	High	-806.148	-421.827	-1227.97	0.911148	0.280517	0.426187	0.435839	0.687138	0.570733	0.693905	0.230111	0.648972	0.490795	0.680958	0.412985	0.442112	0.254437	0.702072	0.54099	0.694748	0.16822	0.719944	0.534762	0.547757	0.494062	0.439435	0.57037	0.433239	0.582556	0.0499679	0.251939	-0.255352	0.0664789	0.133817	0.0417642	0.00125576
CGGA2	Illumina RNAseq	CGGA-1026	1570	1	Male	>55	Wildtype	Methylated	NA	A	C	-2.99131	High	-261.477	-293.031	-554.508	0.866029	0.240198	0.44747	0.412788	0.670231	0.514182	0.651961	0.253761	0.610167	0.518581	0.660064	0.544325	0.448624	0.331096	0.590723	0.561932	0.659845	0.276778	0.721137	0.507687	0.555323	0.442109	0.439721	0.53386	0.471685	0.565643	-0.296658	-0.0502293	-0.121743	-0.150906	-0.236066	0.0445643	-0.125024
CGGA2	Illumina RNAseq	CGGA-1035	567	1	Female	>55	Wildtype	Methylated	NA	B	B	16.6367	High	506.997	1332.53	1839.53	0.64099	0.233782	0.477739	0.483439	0.894672	0.630763	0.718998	0.296085	0.684624	0.543758	0.708622	0.821389	0.650526	0.661542	0.679548	0.619818	0.739754	0.349425	0.795465	0.815057	0.585606	0.590734	0.427491	0.51469	0.56119	0.442647	0.513231	0.474829	0.499211	0.254388	0.287726	0.1841	0.366447
CGGA1	Illumina RNAseq	CGGA-1036	806	1	Male	<=55	Wildtype	Methylated	NA	B	C	3.01962	High	-229.607	573.418	343.81	0.792771	0.223948	0.483867	0.459172	0.769889	0.636854	0.722172	0.351878	0.688292	0.476969	0.702396	0.670255	0.567863	0.545739	0.708259	0.55817	0.711827	0.211627	0.745609	0.69004	0.593814	0.532209	0.448644	0.574113	0.456601	0.541993	0.382054	0.374773	0.32526	0.28502	0.0529537	0.259105	0.269229
CGGA2	Illumina RNAseq	CGGA-1039	727	1	Male	<=55	Wildtype	Methylated	NA	C	A	-7.04389	Low	-1736.47	-2018.56	-3755.02	0.998553	0.297807	0.484333	0.463992	0.568161	0.555023	0.593894	0.186101	0.595853	0.396696	0.65197	0.233558	0.459472	0.377582	0.72218	0.523399	0.552309	0.144591	0.698619	0.333157	0.397622	0.366434	0.372002	0.541086	0.389143	0.587139	-0.464973	-0.317071	-0.551222	-0.234213	-0.226149	-0.621635	-0.597679
CGGA1	Illumina RNAseq	CGGA-1041	3593	0	Male	>55	Wildtype	Unmethylated	NA	A	A	-5.51902	Low	-426.666	-428.831	-855.497	0.887267	0.378791	0.385857	0.43154	0.598763	0.530151	0.614011	0.300467	0.522796	0.472286	0.690094	0.450603	0.542983	0.452644	0.717024	0.510979	0.675169	0.185135	0.688012	0.511629	0.628447	0.485899	0.402119	0.56176	0.434546	0.61472	-0.419684	-0.32023	-0.310425	-0.207201	0.176756	-0.452513	-0.40511
CGGA2	Illumina RNAseq	CGGA-1045	348	1	Male	>55	Wildtype	Unmethylated	NA	B	B	10.3452	High	108.802	1006.27	1115.07	0.718838	0.195763	0.526747	0.46683	0.818446	0.644007	0.666358	0.346384	0.660583	0.520285	0.687626	0.742921	0.572004	0.543472	0.691743	0.629003	0.689764	0.156261	0.715444	0.700155	0.606609	0.56495	0.492155	0.510912	0.507694	0.513804	0.450139	0.298036	0.261767	0.235615	-0.0224704	0.481866	0.454443
CGGA2	Illumina RNAseq	CGGA-1049	809	1	Male	>55	Wildtype	Unmethylated	NA	B	B	10.0618	High	-225.329	63.9694	-161.36	0.835749	0.0916912	0.385733	0.381809	0.752257	0.584934	0.708284	0.42032	0.646677	0.470335	0.685819	0.643244	0.510177	0.56132	0.651705	0.602115	0.726188	0.256626	0.750667	0.675629	0.55747	0.541782	0.46705	0.512958	0.488351	0.516744	0.489116	0.346483	0.307633	0.225558	0.434966	0.0411959	0.147821
CGGA2	Illumina RNAseq	CGGA-1053	370	1	Female	>55	Wildtype	Unmethylated	NA	A	C	-0.283871	High	-39.6604	477.771	438.111	0.784258	0.292232	0.537759	0.438805	0.711217	0.628172	0.720658	0.243049	0.634591	0.465643	0.673884	0.703799	0.583609	0.429219	0.770214	0.562089	0.708679	0.168144	0.729254	0.619486	0.648246	0.508513	0.479088	0.582153	0.458839	0.551121	-0.0886124	-0.135523	0.0749719	-0.0195494	-0.081915	-0.142349	-0.155828
CGGA2	Illumina RNAseq	CGGA-1060	227	1	Male	<=55	Mutant	Methylated	NA	C	A	-11.4825	Low	-1941.81	-1910.54	-3852.35	0.99922	0.253218	0.513883	0.455013	0.505576	0.570308	0.589845	0.29392	0.528298	0.441401	0.630891	0.226363	0.412786	0.196207	0.628039	0.448175	0.588571	0.174316	0.644314	0.37658	0.458342	0.390665	0.377753	0.585101	0.370119	0.569083	-0.497577	-0.452854	-0.473993	-0.346375	-0.073349	-0.522557	-0.529235
CGGA2	Illumina RNAseq	CGGA-1068	68	1	Male	<=55	Mutant	Methylated	NA	A	C	-2.32133	High	176.926	307.274	484.199	0.780043	0.264334	0.565871	0.473409	0.696701	0.595258	0.586615	0.394531	0.611196	0.466563	0.677871	0.633023	0.569995	0.478671	0.689907	0.552573	0.723742	0.24722	0.684405	0.62876	0.60803	0.534303	0.302983	0.648487	0.46279	0.543001	0.296544	0.175884	0.184705	0.1722	-0.10998	-0.30939	-0.131542
CGGA2	Illumina RNAseq	CGGA-1070	333	1	Male	<=55	Wildtype	Unmethylated	NA	A	C	0.343223	High	-607.397	-790.355	-1397.75	0.921134	0.340614	0.442645	0.416146	0.688371	0.554943	0.61661	0.209581	0.629028	0.480549	0.603558	0.511709	0.400026	0.324611	0.716764	0.535041	0.669967	0.186636	0.702538	0.439528	0.519338	0.485313	0.432095	0.586982	0.422529	0.571357	-0.250298	-0.262646	-0.138172	-0.133832	-0.241026	0.245814	0.0200821
CGGA2	Illumina RNAseq	CGGA-1072	1090	1	Male	<=55	Wildtype	Unmethylated	NA	A	C	-0.495094	High	-1048.35	-128.504	-1176.85	0.90803	0.290716	0.62255	0.468255	0.68961	0.584914	0.564625	0.256152	0.666387	0.597463	0.650136	0.52478	0.505199	0.270387	0.584747	0.570594	0.629789	0.163349	0.661389	0.496427	0.497318	0.459455	0.415225	0.598131	0.421924	0.539511	-0.309957	-0.441443	-0.298381	-0.312292	-0.00400512	0.529073	0.28874
CGGA2	Illumina RNAseq	CGGA-1073	270	1	Female	<=55	Wildtype	Unmethylated	NA	A	B	9.35935	High	375.295	-16.1111	359.184	0.791393	0.274683	0.391259	0.428728	0.726237	0.56174	0.776121	0.328681	0.59625	0.454918	0.684365	0.602683	0.501791	0.569883	0.705874	0.583717	0.709378	0.292566	0.795259	0.632255	0.595748	0.536783	0.4763	0.51753	0.482145	0.562821	0.317907	0.475637	0.255618	0.23	0.285326	-0.356718	-0.124982
CGGA2	Illumina RNAseq	CGGA-1074	86	1	Male	<=55	Wildtype	Methylated	NA	B	C	4.75278	High	451.628	1424.33	1875.96	0.636877	0.364699	0.468235	0.450941	0.786167	0.646929	0.695116	0.266147	0.693217	0.62736	0.704035	0.790612	0.656794	0.505745	0.710586	0.642688	0.767407	0.254335	0.758655	0.723319	0.646661	0.586963	0.488445	0.516281	0.51897	0.562765	0.152649	-0.0652514	0.480356	0.0279935	-0.186241	0.35471	0.370678
CGGA1	Illumina RNAseq	CGGA-1075	398	1	Male	>55	Wildtype	Unmethylated	NA	B	C	4.70083	High	149.18	1240.97	1390.15	0.69019	0.353268	0.539975	0.555778	0.77696	0.571324	0.684326	0.278076	0.650624	0.442417	0.735691	0.776578	0.601556	0.478476	0.661752	0.60512	0.736253	0.24588	0.734089	0.605448	0.608068	0.572017	0.526641	0.536248	0.488466	0.552846	-0.0941172	-0.219959	0.342117	0.042687	-0.159507	0.506717	0.462794
CGGA2	Illumina RNAseq	CGGA-1077	591	1	Male	<=55	Wildtype	Unmethylated	NA	B	C	6.08757	High	164.859	1184.59	1349.45	0.694501	0.254889	0.496092	0.491989	0.826894	0.616155	0.71158	0.287643	0.660252	0.450873	0.679688	0.776878	0.665967	0.610431	0.755332	0.622632	0.708588	0.292002	0.728843	0.759663	0.595624	0.550679	0.477537	0.41389	0.502159	0.509465	0.272209	0.214051	0.182761	0.0924171	-0.072454	0.370918	0.251014
CGGA2	Illumina RNAseq	CGGA-1078	315	1	Female	>55	Wildtype	Methylated	NA	B	C	-0.107902	High	226.12	1677.37	1903.49	0.633756	0.447674	0.434846	0.528157	0.82234	0.602484	0.587779	0.397146	0.616997	0.715023	0.717818	0.732947	0.629377	0.579892	0.716298	0.609021	0.695077	0.265545	0.790874	0.615682	0.599736	0.533825	0.518507	0.48278	0.533922	0.556126	0.00728408	-0.0637793	0.386756	0.0527446	0.0811711	0.650548	0.55287
CGGA2	Illumina RNAseq	CGGA-1083	450	1	Male	>55	Wildtype	Unmethylated	NA	B	B	10.5432	High	633.692	1836.08	2469.77	0.567343	0.393722	0.410515	0.447995	0.847288	0.582756	0.717856	0.35981	0.614739	0.601518	0.70739	0.826089	0.718993	0.653641	0.722773	0.6003	0.786484	0.291668	0.822034	0.719779	0.610632	0.55934	0.535129	0.479479	0.537171	0.508917	0.275956	0.197359	0.549495	0.22856	0.1647	0.144825	0.346988
CGGA1	Illumina RNAseq	CGGA-1086	1977	1	Female	>55	Wildtype	Methylated	NA	B	C	-1.13905	High	661.665	678.335	1340	0.695498	0.38104	0.594556	0.391008	0.673397	0.451115	0.664336	0.493681	0.513722	0.567814	0.662687	0.690573	0.527619	0.505923	0.57202	0.580088	0.74832	0.394595	0.621271	0.662871	0.59169	0.566103	0.482646	0.620115	0.525162	0.530281	0.410859	0.271171	0.445056	0.0751213	-0.411101	0.0526991	0.270828
CGGA2	Illumina RNAseq	CGGA-1091	1116	1	Female	<=55	Wildtype	Methylated	NA	A	C	1.90398	High	-1087.7	-557.236	-1644.93	0.934648	0.244096	0.452494	0.392017	0.718698	0.61028	0.570453	0.24066	0.621318	0.458811	0.658127	0.584043	0.469187	0.394078	0.728201	0.535332	0.631935	0.196515	0.726194	0.602215	0.551758	0.514811	0.370558	0.541637	0.410215	0.571796	0.0154052	0.240248	0.0441735	-0.0777727	-0.0835257	-0.261243	-0.237456
CGGA2	Illumina RNAseq	CGGA-1099	122	1	Male	<=55	Wildtype	Unmethylated	NA	B	A	-2.28711	High	-1.31898	1340.42	1339.1	0.695593	0.399676	0.630789	0.610107	0.776886	0.667304	0.579823	0.376025	0.685126	0.496564	0.669323	0.732533	0.631551	0.543765	0.616877	0.581642	0.662779	0.165662	0.787637	0.662592	0.639851	0.554861	0.472232	0.530269	0.496875	0.533796	0.00243573	-0.245164	0.173469	-0.0135161	-0.217318	0.67603	0.536539
CGGA1	Illumina RNAseq	CGGA-1103	585	1	Female	<=55	Mutant	Methylated	NA	A	A	-4.96527	Low	-389.589	-249.084	-638.673	0.87214	0.284852	0.613884	0.452471	0.660648	0.578773	0.560193	0.33222	0.610816	0.44317	0.638798	0.506085	0.568274	0.429666	0.665249	0.555418	0.631433	0.245912	0.669933	0.496641	0.597215	0.477819	0.413091	0.663975	0.403899	0.583311	-0.297259	-0.261588	-0.315817	-0.2125	0.230928	-0.504668	-0.384913
CGGA2	Illumina RNAseq	CGGA-1105	609	1	Male	<=55	Mutant	Methylated	NA	B	C	3.04252	High	-162.017	1104.17	942.148	0.73625	0.379926	0.410171	0.48825	0.778309	0.533111	0.661904	0.247266	0.625307	0.553815	0.716002	0.736598	0.678025	0.449748	0.740008	0.571957	0.762202	0.168444	0.712455	0.663145	0.627661	0.561903	0.45965	0.456071	0.474167	0.520748	0.279624	0.242039	0.377854	0.186437	-0.0611149	0.490544	0.42028
CGGA1	Illumina RNAseq	CGGA-1106	420	1	Male	<=55	Wildtype	Methylated	NA	B	B	9.42202	High	-99.5877	781.169	681.582	0.761589	0.238349	0.444432	0.44657	0.812937	0.55073	0.716449	0.263826	0.653462	0.490581	0.705451	0.708401	0.595243	0.512769	0.671482	0.602765	0.728536	0.188689	0.764906	0.723897	0.601183	0.555326	0.423237	0.55637	0.464936	0.51512	0.412495	0.326389	0.428317	0.203758	0.397967	0.15517	0.264148
CGGA2	Illumina RNAseq	CGGA-1109	1348	1	Male	<=55	Wildtype	Unmethylated	NA	C	A	-2.67885	High	-1137.33	-1357.45	-2494.78	0.971627	0.310237	0.250882	0.442546	0.584285	0.545316	0.640975	0.234409	0.49361	0.489399	0.619696	0.400509	0.424608	0.377962	0.588323	0.505445	0.582514	0.252197	0.749303	0.381037	0.499244	0.46077	0.417085	0.54689	0.429695	0.573982	-0.37475	-0.26294	-0.40046	-0.282783	-0.105221	-0.384323	-0.381976
CGGA2	Illumina RNAseq	CGGA-1114	460	1	Male	<=55	Wildtype	Unmethylated	NA	B	B	10.1095	High	1053.27	1905.21	2958.49	0.506859	0.308273	0.503312	0.523962	0.818743	0.565482	0.699137	0.357389	0.807208	0.681646	0.779378	0.840632	0.716623	0.558687	0.674074	0.628199	0.774811	0.450704	0.772253	0.777352	0.637358	0.562855	0.423608	0.541105	0.541478	0.484238	0.0977235	0.0010924	0.464855	0.328782	0.0526975	0.72051	0.623141
CGGA2	Illumina RNAseq	CGGA-1116	248	1	Female	<=55	Mutant	Methylated	NA	A	A	-10.3439	Low	-806.22	-71.0258	-877.246	0.888735	0.386431	0.433012	0.467524	0.645965	0.591469	0.559989	0.387765	0.513688	0.460974	0.632817	0.468999	0.54659	0.426046	0.719009	0.50545	0.618525	0.141724	0.674371	0.51246	0.615146	0.428421	0.451105	0.463314	0.412053	0.594365	-0.329224	-0.4497	-0.377648	-0.234924	-0.20473	-0.338385	-0.379032
CGGA2	Illumina RNAseq	CGGA-1119	422	1	Male	<=55	Mutant	Methylated	NA	C	A	-8.61866	Low	-1664.67	-1387.89	-3052.57	0.987716	0.155152	0.603429	0.472546	0.576749	0.570214	0.598992	0.24924	0.574779	0.351177	0.518767	0.419714	0.454696	0.310553	0.725799	0.516813	0.521188	0.339217	0.579687	0.377309	0.497517	0.340049	0.361323	0.524756	0.381531	0.532312	-0.379277	-0.250841	-0.474262	-0.255488	-0.277525	-0.557772	-0.531887
CGGA2	Illumina RNAseq	CGGA-1124	484	1	Male	<=55	Wildtype	Unmethylated	NA	B	B	13.4166	High	314.857	1939.95	2254.81	0.59304	0.276448	0.565009	0.572092	0.891452	0.651935	0.689211	0.425963	0.7171	0.591904	0.738769	0.852959	0.70229	0.691067	0.702938	0.672434	0.775987	0.318292	0.772349	0.812383	0.670348	0.606917	0.448946	0.481014	0.579298	0.469337	0.577856	0.473329	0.561268	0.290144	0.00834605	0.471613	0.514374
CGGA2	Illumina RNAseq	CGGA-1129	168	1	Male	<=55	Mutant	Methylated	NA	C	A	-9.4951	Low	-1300.41	-599.376	-1899.78	0.947292	0.246951	0.505619	0.46843	0.641483	0.504926	0.60853	0.306395	0.543249	0.374117	0.6701	0.481083	0.500423	0.226192	0.700507	0.423389	0.551501	0.156403	0.59429	0.496669	0.505613	0.387433	0.396787	0.517841	0.379101	0.569013	-0.301838	-0.380017	-0.383702	-0.184139	-0.358509	-0.510111	-0.437976
CGGA1	Illumina RNAseq	CGGA-1130	402	1	Female	<=55	Mutant	Methylated	NA	A	A	-4.67678	Low	-182.55	110.496	-72.0547	0.828479	0.211262	0.422847	0.460111	0.765379	0.626798	0.691858	0.332127	0.587653	0.407126	0.670891	0.583916	0.540272	0.464325	0.734093	0.559804	0.695864	0.162628	0.740239	0.516869	0.588238	0.488436	0.488943	0.471325	0.452729	0.592575	-0.303147	-0.1375	-0.250484	-0.181653	-0.379516	-0.276677	-0.309332
CGGA1	Illumina RNAseq	CGGA-1134	59	1	Female	>55	Wildtype	Methylated	NA	B	B	13.895	High	-113.9	486.663	372.762	0.790173	0.176393	0.512693	0.411679	0.805719	0.612976	0.697863	0.408433	0.673253	0.512067	0.692971	0.648111	0.557959	0.593522	0.631006	0.597336	0.72981	0.238981	0.746048	0.694121	0.584057	0.550019	0.404442	0.560359	0.493471	0.507929	0.623284	0.385251	0.410685	0.262959	0.329202	0.313843	0.387943
CGGA1	Illumina RNAseq	CGGA-1135	1244	1	Male	<=55	Wildtype	Unmethylated	NA	B	C	0.769059	High	-123.815	738.246	614.431	0.767939	0.218174	0.470372	0.478074	0.735448	0.62397	0.658893	0.283197	0.63677	0.554342	0.70798	0.709889	0.55884	0.588599	0.711512	0.61002	0.717813	0.433271	0.756793	0.646704	0.604677	0.532659	0.454128	0.556353	0.48207	0.552733	0.235545	0.0376423	0.26284	0.199573	-0.129052	-0.0517162	0.0378787
CGGA2	Illumina RNAseq	CGGA-1136	236	1	Female	<=55	Mutant	Methylated	NA	B	A	-2.30241	High	-71.6919	923.351	851.659	0.745174	0.423226	0.421685	0.463706	0.722669	0.589835	0.623234	0.33136	0.63185	0.515488	0.682832	0.666736	0.656261	0.457755	0.723334	0.574562	0.741293	0.197575	0.718215	0.673711	0.656189	0.487662	0.45127	0.539637	0.458451	0.582234	-0.307893	-0.247245	-0.00393985	-0.123222	0.354004	-0.162611	-0.156199
CGGA1	Illumina RNAseq	CGGA-1138	411	1	Male	<=55	Wildtype	Unmethylated	NA	A	C	-1.95242	High	-887.572	-690.398	-1577.97	0.931107	0.196851	0.505424	0.438074	0.658561	0.589982	0.683001	0.224545	0.594118	0.455696	0.632489	0.470918	0.513676	0.404282	0.700632	0.551632	0.639536	0.17443	0.652545	0.453636	0.529603	0.424277	0.435363	0.569023	0.414167	0.566274	-0.494329	-0.423139	-0.436405	-0.388449	-0.432507	-0.0498695	-0.258069
CGGA2	Illumina RNAseq	CGGA-1139	1196	1	Female	<=55	Wildtype	Methylated	NA	A	A	-4.65032	Low	-704.226	-404.61	-1108.84	0.903803	0.339922	0.282522	0.447437	0.592561	0.543404	0.717125	0.29862	0.50565	0.488233	0.691757	0.473783	0.51121	0.409356	0.652369	0.471269	0.640906	0.139039	0.728083	0.368072	0.517164	0.488143	0.558395	0.358822	0.437558	0.610298	-0.392514	-0.284086	-0.3	-0.196888	-0.438153	-0.172739	-0.231002
CGGA1	Illumina RNAseq	CGGA-1142	1005	1	Male	>55	Wildtype	Unmethylated	NA	A	C	-1.90798	High	-760.439	-604.275	-1364.71	0.919235	0.261562	0.482198	0.441761	0.709697	0.623735	0.632604	0.252743	0.633547	0.433351	0.673061	0.439206	0.494813	0.376592	0.689418	0.551242	0.640416	0.202882	0.724471	0.500875	0.557552	0.467776	0.450659	0.575441	0.40761	0.552596	-0.285575	-0.0799436	-0.334535	-0.157876	0.106319	-0.146011	-0.244994
CGGA1	Illumina RNAseq	CGGA-1164	1022	1	Female	<=55	Mutant	Unmethylated	NA	A	A	-8.77546	Low	-878.265	-594.106	-1472.37	0.925342	0.271875	0.436872	0.448342	0.649327	0.630819	0.562122	0.2508	0.537395	0.383872	0.662605	0.42914	0.533129	0.382109	0.718931	0.490703	0.614368	0.125141	0.710972	0.488337	0.592895	0.438807	0.459129	0.528524	0.409687	0.594916	-0.468444	-0.351257	-0.461443	-0.391999	-0.373769	-0.515912	-0.482665
CGGA2	Illumina RNAseq	CGGA-1170	346	1	Male	<=55	Mutant	Methylated	NA	C	A	-10.9675	Low	-1067.38	-1512.28	-2579.66	0.974498	0.217855	0.601411	0.454022	0.529449	0.535583	0.575111	0.388536	0.59414	0.393173	0.491775	0.428299	0.448407	0.273024	0.547853	0.412687	0.538291	0.274573	0.594335	0.464762	0.490589	0.363638	0.364256	0.587439	0.360286	0.580561	-0.39549	-0.414807	-0.470798	-0.386083	-0.191149	-0.565788	-0.475367
CGGA2	Illumina RNAseq	CGGA-1171	412	1	Male	<=55	Wildtype	Methylated	NA	B	C	5.26989	High	786.324	2104.37	2890.69	0.515413	0.49996	0.438971	0.513339	0.854484	0.581906	0.637523	0.409793	0.707207	0.669937	0.714281	0.877198	0.713375	0.633736	0.735342	0.622131	0.758955	0.247346	0.758259	0.70054	0.696778	0.593591	0.512073	0.445038	0.525445	0.543421	0.111137	-0.181068	0.462404	0.0557497	0.250046	0.317369	0.370838
CGGA1	Illumina RNAseq	CGGA-1172	3131	0	Female	<=55	Mutant	Methylated	NA	B	A	-4.51043	Low	-97.5328	1236.32	1138.79	0.716414	0.325657	0.536038	0.482178	0.774806	0.57585	0.582247	0.289972	0.611231	0.436838	0.72757	0.80236	0.673966	0.557229	0.747194	0.544613	0.727666	0.143174	0.702601	0.619493	0.602927	0.51172	0.479207	0.544196	0.472026	0.568364	-0.248845	-0.305788	0.185119	-0.0691956	-0.301772	0.529786	0.396775
CGGA2	Illumina RNAseq	CGGA-1175	441	1	Female	<=55	Mutant	Methylated	NA	C	A	-6.98242	Low	-1308.95	-1223.19	-2532.14	0.972909	0.228702	0.574935	0.455942	0.583819	0.541447	0.592405	0.294524	0.601977	0.403905	0.608659	0.39176	0.408133	0.281209	0.643502	0.456195	0.585546	0.213735	0.656606	0.363498	0.504039	0.466024	0.444929	0.636799	0.374734	0.56177	-0.400115	-0.363605	-0.434619	-0.320961	-0.0611526	-0.446083	-0.424733
CGGA2	Illumina RNAseq	CGGA-1177	449	1	Male	<=55	Wildtype	Unmethylated	NA	B	B	15.4143	High	1171.37	2310.68	3482.04	0.43918	0.29043	0.612282	0.559275	0.906665	0.582253	0.734357	0.450709	0.786612	0.519909	0.706166	0.865958	0.804946	0.784253	0.753983	0.668204	0.79735	0.605624	0.802829	0.846888	0.729011	0.649278	0.489506	0.507239	0.647307	0.439056	0.683215	0.49468	0.61125	0.456836	0.206624	0.397197	0.510288
CGGA2	Illumina RNAseq	CGGA-1180	1226	0	Female	<=55	Wildtype	Unmethylated	NA	A	B	5.53308	High	-870.958	70.0183	-800.94	0.883545	0.195395	0.513763	0.490616	0.729136	0.61095	0.674712	0.243577	0.662671	0.445495	0.685585	0.61181	0.486713	0.46265	0.671207	0.572385	0.728461	0.117605	0.655589	0.533443	0.570424	0.50172	0.481536	0.563836	0.422155	0.530859	0.00600721	0.119492	-0.10413	0.0851158	-0.358723	-0.131848	-0.195133
CGGA2	Illumina RNAseq	CGGA-1188	256	1	Female	<=55	Mutant	Unmethylated	NA	A	A	-5.03099	Low	-646.146	579.465	-66.6805	0.828037	0.405164	0.32364	0.602979	0.755062	0.564033	0.711845	0.354003	0.625656	0.538274	0.670788	0.632673	0.534397	0.511278	0.728787	0.491084	0.667442	0.233092	0.695017	0.466586	0.556359	0.455005	0.530191	0.415034	0.478771	0.577423	-0.224791	-0.237456	-0.0987962	-0.10322	-0.452337	0.241067	0.0519628
CGGA2	Illumina RNAseq	CGGA-1197	942	1	Male	<=55	Mutant	Methylated	NA	A	A	-11.2212	Low	-1365.08	-1117.45	-2482.54	0.9712	0.301619	0.333794	0.427436	0.657607	0.583033	0.609032	0.23596	0.571899	0.395868	0.592621	0.411534	0.447142	0.373973	0.718299	0.466455	0.560579	0.214269	0.702888	0.481206	0.548733	0.369607	0.405958	0.44753	0.379278	0.574435	-0.388501	0.0586805	-0.43952	-0.186028	-0.2046	-0.520272	-0.512861
CGGA1	Illumina RNAseq	CGGA-120	288	1	Male	<=55	Wildtype	NA	NA	A	C	0.748857	High	-365.869	1.71631	-364.152	0.851722	0.2703	0.452393	0.445763	0.721538	0.60102	0.734542	0.206338	0.581728	0.511219	0.677539	0.511006	0.482664	0.448042	0.670204	0.571151	0.70439	0.216939	0.761857	0.513671	0.566995	0.513994	0.444537	0.551548	0.463215	0.549899	-0.0429789	0.0436108	0.174674	0.00779454	-0.188278	0.405318	0.295454
CGGA1	Illumina RNAseq	CGGA-1208	161	1	Male	<=55	Wildtype	Unmethylated	NA	B	B	15.2012	High	597.001	1305.74	1902.74	0.633841	0.237845	0.558106	0.431317	0.857257	0.595813	0.686731	0.329699	0.719998	0.529075	0.73824	0.733363	0.651387	0.631627	0.668405	0.625119	0.740634	0.343598	0.784495	0.779812	0.611967	0.600321	0.435242	0.575755	0.529329	0.513662	0.60292	0.478738	0.612171	0.339251	0.499914	0.546269	0.517944
CGGA2	Illumina RNAseq	CGGA-1214	604	1	Female	<=55	Wildtype	Methylated	NA	C	C	-4.54028	Low	-1332.81	-1315.6	-2648.41	0.976713	0.248579	0.463643	0.411813	0.587542	0.583902	0.633945	0.260179	0.600009	0.404041	0.7002	0.406926	0.372325	0.30713	0.697504	0.480836	0.641346	0.21228	0.700143	0.372958	0.547336	0.478337	0.455907	0.552099	0.387349	0.57443	-0.360811	0.0527102	-0.335265	-0.144435	-0.102387	-0.29718	-0.35955
CGGA2	Illumina RNAseq	CGGA-1216	312	1	Male	<=55	Wildtype	Methylated	NA	A	B	5.92102	High	-740.758	-91.7317	-832.49	0.885704	0.281136	0.307715	0.471224	0.743778	0.622478	0.671727	0.226	0.604624	0.50871	0.641477	0.483813	0.511402	0.349028	0.644816	0.560527	0.675923	0.227384	0.728852	0.346175	0.488846	0.494689	0.556817	0.457483	0.441573	0.562753	-0.0655645	-0.0471446	-0.128355	0.117871	-0.178692	0.0334517	-0.0468993
CGGA2	Illumina RNAseq	CGGA-1218	286	1	Male	<=55	Wildtype	Unmethylated	NA	B	C	1.89659	High	80.3036	1191.03	1271.33	0.702705	0.369395	0.342422	0.459648	0.770116	0.577335	0.635839	0.316264	0.655855	0.628217	0.696877	0.740971	0.614256	0.607553	0.714638	0.579839	0.724791	0.156004	0.751938	0.676249	0.639123	0.549192	0.404014	0.458008	0.504541	0.570043	0.0634327	-0.0343766	0.32385	0.0393131	0.0696475	0.364768	0.316749
CGGA2	Illumina RNAseq	CGGA-1219	2120	1	Female	>55	Mutant	Methylated	NA	A	A	-15.0229	Low	-991.59	-47.5424	-1039.13	0.899377	0.309038	0.427714	0.481733	0.681928	0.58081	0.569473	0.36975	0.544727	0.408938	0.664369	0.519949	0.448791	0.3464	0.676577	0.474815	0.513277	0.242403	0.617078	0.370004	0.521244	0.378061	0.462596	0.428665	0.415287	0.584285	-0.260644	-0.336349	-0.260997	-0.159659	-0.336029	-0.251321	-0.257631
CGGA2	Illumina RNAseq	CGGA-1224	271	1	Male	>55	Wildtype	Unmethylated	NA	B	B	9.15502	High	1319.77	2770.54	4090.31	0.357322	0.456851	0.53378	0.700439	0.845484	0.643584	0.719394	0.512401	0.700693	0.557181	0.640961	0.928713	0.790841	0.755074	0.765451	0.659108	0.781217	0.303728	0.750064	0.779399	0.688959	0.618289	0.545991	0.462214	0.601488	0.487178	0.500978	0.302941	0.590746	0.438698	-0.0677585	0.446717	0.538547
CGGA2	Illumina RNAseq	CGGA-1227	1197	1	Female	<=55	Wildtype	Methylated	NA	C	A	-5.52004	Low	-1056.48	-1231.18	-2287.66	0.963988	0.367112	0.41682	0.464173	0.591668	0.545349	0.670087	0.262285	0.548386	0.537999	0.631772	0.382228	0.330443	0.319634	0.604319	0.484935	0.572399	0.263756	0.715799	0.386918	0.504232	0.458854	0.343078	0.54389	0.422935	0.558698	-0.439275	-0.464719	-0.391633	-0.395062	-0.231758	-0.189399	-0.272897
CGGA2	Illumina RNAseq	CGGA-1234	705	1	Male	<=55	Wildtype	Unmethylated	NA	B	C	5.7288	High	218.272	1133.6	1351.87	0.694245	0.335432	0.502899	0.483904	0.774027	0.571373	0.710226	0.337781	0.64849	0.540846	0.68753	0.670783	0.612932	0.610664	0.69718	0.577099	0.76355	0.19502	0.810439	0.720855	0.61924	0.550986	0.496952	0.523173	0.496241	0.551423	-0.0485078	-0.113681	0.0898525	0.0630767	0.210803	-0.0714502	0.0302191
CGGA1	Illumina RNAseq	CGGA-1236	191	1	Female	<=55	Wildtype	Methylated	NA	A	A	-2.71034	High	-448.001	-396.094	-844.095	0.886494	0.386466	0.372794	0.424006	0.595324	0.476997	0.623942	0.339781	0.497982	0.561185	0.680256	0.444471	0.466166	0.467882	0.713202	0.554863	0.68009	0.199778	0.708784	0.511201	0.613961	0.473132	0.443305	0.541017	0.458893	0.594519	-0.283747	-0.276828	-0.189088	-0.258983	0.0557133	-0.351418	-0.349172
CGGA2	Illumina RNAseq	CGGA-1237	296	1	Male	>55	Wildtype	Unmethylated	NA	A	A	-3.58022	High	-1197.45	-531.131	-1728.58	0.938943	0.275317	0.575427	0.424974	0.686211	0.590092	0.548779	0.29959	0.656631	0.519195	0.624947	0.43947	0.404914	0.46583	0.694939	0.497961	0.618687	0.128789	0.676022	0.453141	0.534081	0.486472	0.429002	0.56945	0.390917	0.534127	-0.33369	-0.417071	-0.332431	-0.272541	0.054335	0.236263	-0.0312052
CGGA2	Illumina RNAseq	CGGA-1240	19	1	Male	<=55	Wildtype	Unmethylated	NA	B	B	14.7124	High	528.856	1383.92	1912.78	0.632701	0.22616	0.552667	0.469127	0.84412	0.571657	0.754182	0.38831	0.709095	0.561123	0.705588	0.755463	0.677484	0.582156	0.688683	0.638552	0.760553	0.305667	0.796336	0.78857	0.665054	0.608512	0.484668	0.551821	0.537708	0.499753	0.636385	0.386533	0.425392	0.360257	0.349265	0.182467	0.355216
CGGA1	Illumina RNAseq	CGGA-1248	138	1	Male	<=55	Wildtype	Unmethylated	NA	A	C	-1.00087	High	-199.231	55.2504	-143.981	0.834345	0.274598	0.482721	0.431508	0.705166	0.550103	0.588369	0.358437	0.607771	0.496203	0.692404	0.534457	0.543477	0.476287	0.64579	0.534858	0.661015	0.153661	0.728419	0.577129	0.663922	0.527385	0.460701	0.56141	0.461578	0.605369	-0.0726613	-0.265973	-0.112385	-0.142056	0.237082	-0.0723362	0.00533816
CGGA2	Illumina RNAseq	CGGA-1251	272	1	Female	<=55	Wildtype	Unmethylated	NA	A	A	-7.17901	Low	-1224.82	-950.207	-2175.02	0.959459	0.310459	0.52465	0.496318	0.660273	0.562177	0.605696	0.325416	0.63645	0.500011	0.5698	0.34815	0.466783	0.372111	0.731419	0.526496	0.585086	0.164267	0.684726	0.470297	0.549245	0.384804	0.446403	0.527952	0.37795	0.581378	-0.43718	-0.454165	-0.428817	-0.401003	0.0549731	-0.484905	-0.436881
CGGA1	Illumina RNAseq	CGGA-1255	118	1	Male	<=55	Wildtype	Methylated	NA	B	B	11.2355	High	549.25	1421.32	1970.57	0.626108	0.281632	0.568447	0.445993	0.831387	0.518867	0.628811	0.378124	0.622218	0.567306	0.713376	0.748423	0.612014	0.595708	0.568779	0.661374	0.684954	0.294816	0.721127	0.629009	0.547828	0.554284	0.479581	0.542394	0.52608	0.518176	0.370073	0.333515	0.356661	0.146486	-0.0528097	0.283315	0.374711
CGGA1	Illumina RNAseq	CGGA-1256	2557	0	Female	<=55	NA	Methylated	NA	A	A	-6.39563	Low	-499.478	-11.0938	-510.572	0.862786	0.303368	0.415641	0.489574	0.689753	0.549311	0.743603	0.321822	0.58533	0.385733	0.640368	0.562004	0.515986	0.479215	0.686744	0.565106	0.642662	0.251688	0.764237	0.532514	0.530992	0.500325	0.398966	0.461787	0.466595	0.588939	-0.150175	-0.112018	-0.171375	-0.143218	-0.450773	-0.148204	-0.139638
CGGA1	Illumina RNAseq	CGGA-1257	192	1	Male	>55	Wildtype	Unmethylated	NA	A	C	-2.42612	High	28.3134	-32.7546	-4.44125	0.82288	0.271229	0.446072	0.399337	0.652166	0.519068	0.572908	0.407924	0.506752	0.542558	0.700618	0.488991	0.534715	0.564237	0.698594	0.524558	0.641467	0.157229	0.727112	0.510336	0.628666	0.496148	0.452663	0.558064	0.46964	0.610901	-0.0939477	-0.213194	-0.191301	-0.143053	0.221419	-0.271661	-0.204685
CGGA2	Illumina RNAseq	CGGA-1258	114	1	Male	<=55	Wildtype	Unmethylated	NA	A	C	-0.82848	High	-302.448	513.967	211.519	0.804457	0.30354	0.423648	0.530928	0.721798	0.608926	0.682457	0.271286	0.627268	0.551521	0.644715	0.63567	0.577904	0.444169	0.681568	0.585044	0.713395	0.154661	0.68079	0.543501	0.559355	0.476524	0.522304	0.563978	0.43671	0.571053	-0.315809	-0.232704	-0.0189657	-0.0200133	-0.300071	0.457964	0.302226
CGGA1	Illumina RNAseq	CGGA-1260	177	1	Male	<=55	Wildtype	Unmethylated	NA	A	C	-1.34198	High	-539.944	84.9412	-455.003	0.858634	0.263754	0.375477	0.463458	0.753843	0.60876	0.705318	0.288245	0.640435	0.478045	0.654341	0.608204	0.536905	0.541066	0.74667	0.541419	0.694349	0.18913	0.738468	0.553842	0.583313	0.510521	0.442135	0.458835	0.460361	0.584449	-0.222079	-0.0649786	-0.255328	-0.0285133	-0.0938793	-0.10646	-0.188015
CGGA1	Illumina RNAseq	CGGA-1262	166	1	Female	>55	Wildtype	Methylated	NA	B	C	0.888424	High	1267.84	1134.56	2402.41	0.575457	0.359891	0.51735	0.449809	0.773675	0.461337	0.674065	0.45201	0.572203	0.535467	0.681505	0.756002	0.597602	0.611155	0.603925	0.61961	0.778123	0.376912	0.666707	0.744824	0.602499	0.612139	0.519112	0.607426	0.56509	0.511691	0.481059	0.310585	0.522655	0.142908	-0.375119	0.219155	0.390158
CGGA2	Illumina RNAseq	CGGA-1270	188	1	Female	>55	Wildtype	Unmethylated	NA	B	C	-1.69845	High	95.1513	1076.94	1172.09	0.712995	0.422034	0.419796	0.59872	0.76159	0.559248	0.718783	0.280831	0.667222	0.496754	0.693787	0.76586	0.639199	0.513762	0.770461	0.589823	0.723362	0.174154	0.736979	0.648971	0.620368	0.539574	0.496861	0.404137	0.505719	0.584101	0.0679682	0.127829	0.173367	0.0871195	-0.150405	0.193961	0.26136
CGGA2	Illumina RNAseq	CGGA-1271	523	1	Male	<=55	Wildtype	Methylated	NA	A	C	3.6625	High	629.435	-963.267	-333.833	0.849381	0.159183	0.381603	0.439149	0.583396	0.585296	0.612388	0.22263	0.644848	0.468962	0.71065	0.284843	0.40057	0.52848	0.598445	0.540188	0.628562	0.224499	0.771442	0.60647	0.488078	0.463563	0.51107	0.563666	0.436025	0.523661	-0.368412	-0.201066	-0.323015	-0.13043	0.114227	-0.422249	-0.34565
CGGA2	Illumina RNAseq	CGGA-1272	124	1	Male	<=55	Mutant	Methylated	NA	C	A	-5.46016	Low	-910.193	-1229.99	-2140.18	0.958005	0.21907	0.621986	0.459898	0.567076	0.560878	0.592015	0.322629	0.596113	0.545392	0.616683	0.45996	0.475373	0.305731	0.664844	0.469843	0.5785	0.285026	0.64963	0.557072	0.522091	0.416091	0.367988	0.650935	0.389841	0.555146	-0.314269	-0.195468	-0.427774	-0.344875	-0.131893	-0.654928	-0.520731
CGGA2	Illumina RNAseq	CGGA-1275	183	1	Male	>55	Wildtype	Unmethylated	NA	A	C	6.84022	High	-952.05	-433.379	-1385.43	0.920428	0.33674	0.338444	0.480272	0.714673	0.571926	0.671261	0.386841	0.637049	0.479788	0.641164	0.568287	0.483626	0.504194	0.697286	0.485721	0.668679	0.224624	0.710632	0.507975	0.518062	0.466505	0.449482	0.465979	0.443087	0.503353	0.139417	0.0411427	-0.0208872	0.175907	-0.0630562	0.092062	0.0222109
CGGA1	Illumina RNAseq	CGGA-1282	1116	1	Female	<=55	Wildtype	Unmethylated	NA	A	A	-1.59944	High	-641.926	-428.511	-1070.44	0.901376	0.264932	0.478457	0.41412	0.663871	0.552334	0.66819	0.25129	0.538677	0.485645	0.665248	0.475338	0.479246	0.458473	0.60485	0.553096	0.593999	0.256409	0.74345	0.488771	0.569819	0.508155	0.530631	0.58141	0.441391	0.570614	-0.199054	-0.256588	-0.138836	-0.235453	-0.134695	-0.230117	-0.0952365
CGGA2	Illumina RNAseq	CGGA-1283	20	1	Male	<=55	Wildtype	Unmethylated	NA	C	A	-4.8959	Low	-1228.77	-1949.24	-3178.01	0.990425	0.144019	0.537838	0.444136	0.511193	0.510136	0.648279	0.425564	0.576958	0.361764	0.578203	0.199677	0.463081	0.1972	0.557947	0.440954	0.560039	0.18235	0.64436	0.33035	0.510121	0.329713	0.402915	0.481581	0.374607	0.548181	-0.418137	-0.293124	-0.490036	-0.233646	-0.137833	-0.539092	-0.503723
CGGA2	Illumina RNAseq	CGGA-1285	79	1	Female	>55	Wildtype	Methylated	NA	B	C	2.49491	High	143.605	1392.57	1536.17	0.674522	0.446548	0.437106	0.580353	0.790671	0.596257	0.687578	0.566236	0.619395	0.551875	0.700794	0.754903	0.591739	0.67977	0.656515	0.584863	0.679535	0.291318	0.724691	0.556822	0.612575	0.530723	0.625782	0.434903	0.535963	0.546886	0.332884	-0.0101047	0.168939	0.117979	-0.420173	0.241125	0.207628
CGGA2	Illumina RNAseq	CGGA-1287	533	1	Male	<=55	Mutant	Unmethylated	NA	A	A	-3.9221	High	-535.721	-427.005	-962.726	0.894417	0.411289	0.399144	0.455568	0.649317	0.548483	0.576734	0.364629	0.576574	0.533524	0.643437	0.283379	0.524048	0.362608	0.695296	0.49959	0.62427	0.256238	0.656271	0.499805	0.524934	0.490283	0.471095	0.551598	0.433362	0.593113	-0.336674	-0.326741	-0.216663	-0.2412	0.428937	0.0744858	-0.116511
CGGA2	Illumina RNAseq	CGGA-1299	550	1	Male	<=55	Wildtype	Unmethylated	NA	A	C	2.68039	High	-602.529	-666.845	-1269.37	0.913635	0.221851	0.465176	0.467625	0.674802	0.58338	0.660925	0.180207	0.597942	0.423518	0.653562	0.434028	0.382835	0.344222	0.708414	0.575555	0.634803	0.164855	0.705543	0.425606	0.523905	0.483825	0.465908	0.552906	0.408054	0.559603	-0.212558	0.115703	-0.207425	0.142259	-0.184275	0.0202758	-0.0924601
CGGA2	Illumina RNAseq	CGGA-1301	239	1	Male	<=55	Wildtype	Unmethylated	NA	B	C	-1.19415	High	511.091	1037.38	1548.48	0.673188	0.453778	0.452255	0.461781	0.744605	0.537361	0.652552	0.379853	0.645765	0.628864	0.702165	0.7107	0.641047	0.58558	0.734236	0.568546	0.727151	0.232831	0.733956	0.71504	0.671326	0.521638	0.435455	0.467296	0.512179	0.587987	0.0129748	-0.106707	0.131483	0.0481824	0.295708	0.358836	0.320842
CGGA2	Illumina RNAseq	CGGA-1313	379	1	Male	<=55	Wildtype	Unmethylated	NA	B	B	9.14798	High	251.707	906.512	1158.22	0.714421	0.287784	0.495639	0.401165	0.841938	0.594257	0.695484	0.386129	0.705246	0.479592	0.679876	0.74871	0.619003	0.563734	0.666216	0.599043	0.718527	0.25835	0.789684	0.779623	0.653176	0.555495	0.430347	0.536588	0.504618	0.489036	0.518092	0.338951	0.462711	0.151179	0.467698	-0.14738	0.138341
CGGA2	Illumina RNAseq	CGGA-1314	172	1	Female	<=55	Mutant	Methylated	NA	A	A	-3.61927	High	-864.419	350.475	-513.943	0.863036	0.176431	0.562797	0.533126	0.665282	0.603074	0.601577	0.400572	0.636848	0.46316	0.607269	0.562833	0.542005	0.432425	0.697747	0.550653	0.672113	0.149261	0.68235	0.537487	0.554338	0.471117	0.42875	0.578126	0.397103	0.56407	-0.140147	-0.324067	-0.172572	-0.132314	-0.247476	0.564786	0.318478
CGGA2	Illumina RNAseq	CGGA-1320	59	1	Male	<=55	Wildtype	Unmethylated	NA	C	A	-5.21771	Low	-1450.21	-992.727	-2442.93	0.969799	0.3056	0.406979	0.42251	0.522599	0.6074	0.677072	0.375794	0.540635	0.413157	0.609456	0.309131	0.371771	0.367258	0.506661	0.489897	0.521296	0.2515	0.659545	0.357761	0.464855	0.404957	0.527563	0.43325	0.387893	0.606539	-0.353841	-0.326728	-0.263275	-0.340403	-0.380355	-0.209545	-0.301459
CGGA2	Illumina RNAseq	CGGA-1324	848	1	Male	<=55	Mutant	Methylated	NA	C	A	-7.74469	Low	-842.34	-1052.72	-1895.06	0.94707	0.286145	0.504708	0.479141	0.596654	0.599189	0.598667	0.266429	0.598567	0.42097	0.61391	0.33535	0.421699	0.363268	0.737385	0.468187	0.550465	0.15474	0.68859	0.514254	0.521925	0.393495	0.433873	0.52076	0.416169	0.572031	-0.111404	-0.153948	-0.408485	-0.0787755	0.133873	-0.161014	-0.3129
CGGA1	Illumina RNAseq	CGGA-1326	322	1	Male	<=55	Mutant	Unmethylated	NA	A	C	-2.21834	High	-237.389	557.512	320.122	0.794886	0.260582	0.514575	0.49391	0.771786	0.624921	0.645913	0.24841	0.629153	0.468078	0.672525	0.652234	0.556939	0.574841	0.70786	0.571303	0.705099	0.14157	0.754607	0.574274	0.575627	0.519133	0.43896	0.559738	0.470765	0.586452	-0.290915	-0.149847	-0.0952668	-0.0364778	-0.316373	0.377409	0.2556
CGGA2	Illumina RNAseq	CGGA-1332	510	0	Female	<=55	Wildtype	Methylated	NA	C	C	-3.60159	High	-1621.2	-1655.86	-3277.06	0.992328	0.162427	0.536105	0.455625	0.634235	0.569761	0.679528	0.218557	0.615371	0.389942	0.609549	0.30996	0.29618	0.340291	0.66419	0.466628	0.603009	0.187444	0.65784	0.411181	0.517958	0.397457	0.390359	0.639237	0.373316	0.557109	-0.37329	-0.196172	-0.413988	-0.15904	-0.254421	-0.433859	-0.404593
CGGA1	Illumina RNAseq	CGGA-1337	2172	1	Male	>55	NA	Unmethylated	NA	A	A	-4.66288	Low	-334.711	16.267	-318.444	0.848187	0.245466	0.383722	0.422447	0.74375	0.600043	0.710937	0.287778	0.572633	0.492398	0.703105	0.550316	0.502063	0.491537	0.739892	0.552992	0.698719	0.181652	0.744733	0.566417	0.607709	0.493158	0.44405	0.481632	0.468128	0.59265	-0.320099	-0.109107	-0.24469	-0.175313	-0.277529	-0.184425	-0.186266
CGGA2	Illumina RNAseq	CGGA-1338	1122	1	Female	>55	Wildtype	Methylated	NA	B	B	8.22301	High	801.786	915.443	1717.23	0.654665	0.104936	0.549467	0.459317	0.75188	0.57353	0.701203	0.328628	0.754534	0.472021	0.688241	0.726783	0.574107	0.52321	0.703766	0.60525	0.717017	0.289035	0.724167	0.737247	0.578055	0.590403	0.430987	0.54325	0.497261	0.502452	0.419815	0.263645	0.421932	0.176441	0.223368	0.139189	0.23742
CGGA2	Illumina RNAseq	CGGA-1342	186	1	Male	<=55	Wildtype	Unmethylated	NA	B	B	13.7266	High	1084.32	1616.18	2700.5	0.539133	0.219584	0.619772	0.423494	0.859917	0.552975	0.70579	0.422671	0.69007	0.537712	0.744249	0.801255	0.72477	0.680994	0.625729	0.653781	0.755658	0.455546	0.750423	0.803132	0.630023	0.604161	0.460273	0.565082	0.567255	0.500988	0.540261	0.423984	0.528865	0.318767	0.162095	0.29272	0.407109
CGGA2	Illumina RNAseq	CGGA-1343	94	1	Male	<=55	Wildtype	Methylated	NA	C	C	2.62441	High	-1597.04	-1552.95	-3149.99	0.989849	0.208956	0.571503	0.419417	0.59016	0.510647	0.561447	0.265535	0.587165	0.473338	0.671739	0.29963	0.424252	0.442838	0.62623	0.539956	0.574352	0.21483	0.638581	0.485238	0.485143	0.47605	0.287806	0.600992	0.366662	0.548821	-0.0740936	0.222111	-0.256277	0.0080058	0.355489	-0.521144	-0.449148
CGGA2	Illumina RNAseq	CGGA-1346	284	1	Female	>55	Wildtype	Unmethylated	NA	A	C	2.72899	High	-261.985	567.045	305.061	0.796225	0.344656	0.431704	0.42786	0.778247	0.567983	0.664576	0.294614	0.66436	0.450258	0.66554	0.742195	0.606169	0.4986	0.712502	0.548986	0.723422	0.198249	0.724346	0.618729	0.65033	0.512501	0.478734	0.583713	0.42598	0.555972	0.00313504	0.0150752	0.036697	0.126675	-0.0726635	-0.35711	-0.191123
CGGA1	Illumina RNAseq	CGGA-1353	1022	1	Male	>55	Wildtype	Unmethylated	NA	A	C	5.19604	High	303.587	518.484	822.072	0.748063	0.315611	0.554538	0.410151	0.7243	0.532622	0.611325	0.328194	0.641406	0.582448	0.693185	0.570644	0.55637	0.467169	0.671536	0.594242	0.705064	0.218439	0.732773	0.644387	0.62039	0.514366	0.414209	0.652143	0.458166	0.547447	0.0697873	-0.192041	0.25813	0.0271326	0.441491	0.256522	0.284362
CGGA1	Illumina RNAseq	CGGA-1354	530	1	Female	<=55	Wildtype	Methylated	NA	A	C	1.31228	High	-343.246	-77.6426	-420.888	0.856056	0.272312	0.506294	0.445619	0.72977	0.5978	0.668242	0.27346	0.667338	0.416715	0.64413	0.545696	0.491961	0.4471	0.713346	0.544113	0.672006	0.248973	0.750202	0.513208	0.574312	0.514423	0.456378	0.601165	0.444748	0.527153	0.0933814	0.0379858	-0.0912186	-0.0620809	0.0903758	-0.396958	-0.306697
CGGA1	Illumina RNAseq	CGGA-1365	253	1	Male	<=55	Wildtype	Methylated	NA	B	C	-1.6754	High	628.818	545.216	1174.03	0.712795	0.367946	0.630686	0.393535	0.657651	0.478016	0.630564	0.531704	0.540016	0.57819	0.65188	0.651527	0.543978	0.59554	0.537379	0.570552	0.726878	0.437587	0.579231	0.634301	0.588	0.550278	0.498561	0.630056	0.525338	0.525013	0.431472	0.252387	0.427199	0.0422254	-0.354328	-0.0225044	0.25496
CGGA2	Illumina RNAseq	CGGA-1370	325	0	Male	<=55	Wildtype	Unmethylated	NA	C	A	-6.28314	Low	-1598.31	-1962.47	-3560.78	0.996615	0.208527	0.494391	0.444465	0.595501	0.557273	0.646572	0.29782	0.566557	0.369031	0.602017	0.263273	0.378879	0.335787	0.682998	0.464239	0.61591	0.143574	0.713711	0.29292	0.493251	0.444711	0.384178	0.619487	0.379162	0.549343	-0.221197	-0.121393	-0.267987	0.111974	0.0226145	-0.396613	-0.387225
CGGA1	Illumina RNAseq	CGGA-1371	2791	0	Male	>55	Wildtype	Methylated	NA	A	C	1.75102	High	-10.9238	334.097	323.173	0.794614	0.21291	0.445717	0.477477	0.753646	0.652985	0.670972	0.298522	0.650215	0.457005	0.666649	0.61242	0.566407	0.500148	0.678697	0.573932	0.685916	0.20546	0.743134	0.603745	0.585547	0.515412	0.472182	0.515229	0.459524	0.582487	0.0198567	0.28643	0.0330424	0.0857828	-0.271371	0.28759	0.227008
CGGA2	Illumina RNAseq	CGGA-1375	92	1	Female	<=55	Mutant	Methylated	NA	C	A	-10.1163	Low	-1713.55	-2318.89	-4032.44	0.999915	0.205228	0.605399	0.426511	0.546276	0.555579	0.47507	0.228396	0.596362	0.387099	0.563028	0.246863	0.416529	0.168935	0.607238	0.391285	0.546092	0.190606	0.581527	0.353369	0.511854	0.380706	0.400258	0.608195	0.359053	0.596016	-0.493562	-0.374118	-0.527937	-0.387992	-0.258821	-0.672342	-0.564542
CGGA1	Illumina RNAseq	CGGA-1378	378	1	Male	<=55	Wildtype	Unmethylated	NA	A	A	-3.25505	High	425.592	301.314	726.905	0.75726	0.393095	0.615422	0.416249	0.622166	0.458392	0.638083	0.523715	0.514978	0.586114	0.644658	0.630467	0.480164	0.555534	0.574976	0.561681	0.753818	0.370593	0.587277	0.565454	0.586948	0.541764	0.482427	0.665529	0.502424	0.546926	0.363055	0.0948131	0.341938	0.0146124	-0.326615	0.0277113	0.196617
CGGA1	Illumina RNAseq	CGGA-1380	291	1	Male	<=55	Wildtype	Methylated	NA	A	C	-1.12421	High	34.1666	676.704	710.871	0.758795	0.41089	0.442855	0.460855	0.72837	0.549782	0.659002	0.248941	0.566724	0.537133	0.689915	0.685495	0.601332	0.494612	0.728881	0.562957	0.747327	0.169066	0.748341	0.568798	0.626516	0.500962	0.435835	0.531507	0.469525	0.602843	-0.220535	-0.174278	0.160026	-0.175754	-0.308996	0.115193	-0.00483893
CGGA2	Illumina RNAseq	CGGA-1381	46	1	Female	<=55	Mutant	Methylated	NA	C	A	-7.5242	Low	-1555.6	-1946.53	-3502.12	0.99587	0.166916	0.459282	0.424714	0.584104	0.624227	0.617109	0.238603	0.538494	0.361021	0.585189	0.339709	0.442871	0.292703	0.660617	0.466555	0.549365	0.13737	0.624665	0.406991	0.521767	0.434827	0.388414	0.580566	0.364603	0.582628	-0.448943	-0.262874	-0.561726	-0.382408	-0.291188	-0.669104	-0.598968
CGGA1	Illumina RNAseq	CGGA-1382	284	1	Male	>55	Wildtype	Methylated	NA	A	C	1.92033	High	-323.041	-175.466	-498.508	0.86189	0.325679	0.437334	0.411214	0.678766	0.572709	0.599731	0.294994	0.628736	0.583011	0.66804	0.485695	0.490554	0.383667	0.668744	0.580016	0.681333	0.195465	0.706452	0.501425	0.567753	0.493999	0.473245	0.62166	0.433576	0.576453	-0.256716	-0.292596	-0.216458	-0.140458	0.342534	-0.0917668	-0.146749
CGGA2	Illumina RNAseq	CGGA-1384	191	1	Female	<=55	Mutant	Methylated	NA	C	A	-11.0438	Low	-929.322	-1030.46	-1959.78	0.950077	0.301658	0.404687	0.393512	0.561594	0.581944	0.593984	0.39384	0.5515	0.44434	0.624449	0.407851	0.464496	0.200306	0.704669	0.496011	0.613995	0.196316	0.712491	0.420497	0.548388	0.433951	0.427941	0.518982	0.391178	0.598942	-0.262595	-0.16642	-0.391723	-0.216923	0.123762	-0.470899	-0.467543
CGGA1	Illumina RNAseq	CGGA-1387	90	1	Male	<=55	Wildtype	Methylated	NA	A	C	1.3705	High	-548.075	-212.157	-760.233	0.880731	0.309019	0.557497	0.428402	0.663134	0.52936	0.590425	0.28625	0.650077	0.477536	0.662563	0.470194	0.452908	0.414333	0.669608	0.540526	0.657102	0.219731	0.681395	0.494116	0.574862	0.501591	0.391714	0.630104	0.425324	0.564399	-0.171137	-0.0146901	-0.167763	-0.159633	0.396658	-0.368734	-0.297813
CGGA1	Illumina RNAseq	CGGA-139	694	1	Male	>55	Mutant	Unmethylated	NA	A	A	-7.64245	Low	-493.616	-727.697	-1221.31	0.910745	0.301247	0.416538	0.392682	0.599261	0.49922	0.572057	0.404649	0.485063	0.424801	0.682729	0.425159	0.469427	0.545612	0.689421	0.481792	0.642763	0.148538	0.702078	0.504848	0.625146	0.482772	0.39367	0.571829	0.433184	0.623529	-0.20819	-0.184002	-0.424231	-0.287109	0.110165	-0.510798	-0.451329
CGGA1	Illumina RNAseq	CGGA-1391	426	0	Male	>55	Wildtype	Unmethylated	NA	A	C	2.80788	High	-537.759	-223.862	-761.62	0.880827	0.290215	0.423969	0.451335	0.728936	0.634713	0.682728	0.265823	0.583809	0.476155	0.676004	0.528438	0.497984	0.39841	0.70767	0.546549	0.676049	0.180712	0.726441	0.504859	0.566608	0.502615	0.48513	0.549107	0.434657	0.550346	-0.0312608	0.160178	-0.16694	0.00367528	-0.158566	-0.0169725	-0.139389
CGGA1	Illumina RNAseq	CGGA-1392	473	1	Male	>55	Wildtype	Unmethylated	NA	B	C	-0.748864	High	91.55	837.501	929.051	0.73755	0.171938	0.455518	0.505981	0.800575	0.622454	0.681441	0.265689	0.708669	0.477366	0.693576	0.755446	0.630373	0.593298	0.731686	0.570269	0.739906	0.148428	0.742441	0.708614	0.612326	0.542504	0.43275	0.49966	0.492093	0.551198	0.021626	0.121879	0.11414	0.0833807	-0.155164	0.210796	0.212663
CGGA2	Illumina RNAseq	CGGA-1393	275	1	Male	<=55	Wildtype	Methylated	NA	A	C	2.55184	High	-470.616	317.388	-153.228	0.835093	0.267637	0.428858	0.443661	0.727048	0.602969	0.689385	0.33144	0.566528	0.485365	0.65817	0.607125	0.498417	0.51685	0.716792	0.586091	0.67722	0.186518	0.739348	0.557736	0.564809	0.512774	0.503377	0.4551	0.494343	0.554565	0.41843	0.386202	0.258254	0.148712	-0.432932	0.0375026	0.118599
CGGA2	Illumina RNAseq	CGGA-1394	139	1	Male	<=55	Mutant	Methylated	NA	C	A	-8.36182	Low	-1560.96	-1842.47	-3403.43	0.99445	0.29889	0.305937	0.466421	0.588085	0.58913	0.603761	0.219258	0.504973	0.417904	0.579451	0.234571	0.362674	0.380667	0.674541	0.463261	0.557163	0.165788	0.692467	0.400119	0.510905	0.371461	0.47129	0.500743	0.382583	0.597078	-0.535262	-0.446142	-0.508077	-0.360785	-0.0207011	-0.475786	-0.550331
CGGA1	Illumina RNAseq	CGGA-1402	2742	0	Male	<=55	Wildtype	Methylated	NA	B	C	5.27815	High	715.76	1624.02	2339.78	0.582952	0.317954	0.498974	0.505352	0.821696	0.607965	0.670459	0.275129	0.775151	0.578206	0.716629	0.787329	0.722773	0.675497	0.699361	0.622952	0.765678	0.204625	0.786465	0.758859	0.644151	0.577512	0.448924	0.565764	0.521763	0.489145	0.318856	0.114593	0.530644	0.302777	0.200702	0.40662	0.471777
CGGA1	Illumina RNAseq	CGGA-1403	679	1	Female	<=55	Wildtype	Methylated	NA	A	C	3.3139	High	-258.587	-31.4137	-290.001	0.845968	0.29372	0.554388	0.422011	0.670979	0.595868	0.625813	0.330473	0.609562	0.556512	0.689618	0.492846	0.485731	0.556232	0.670779	0.579678	0.673421	0.249517	0.7143	0.566856	0.601869	0.537606	0.416701	0.584168	0.446117	0.558536	0.142049	-0.0366777	0.120592	0.0354671	0.396592	-0.336707	-0.234115
CGGA2	Illumina RNAseq	CGGA-1409	2727	0	Female	<=55	Mutant	Unmethylated	NA	C	A	-14.5257	Low	-1404.85	-1171.24	-2576.09	0.97438	0.314665	0.468675	0.395904	0.494505	0.574266	0.616448	0.462728	0.473771	0.368487	0.631879	0.331357	0.428105	0.354164	0.644114	0.436828	0.582509	0.19167	0.6956	0.363213	0.565562	0.4167	0.391734	0.443353	0.421884	0.608414	0.102355	-0.187963	-0.403094	-0.106695	-0.210356	0.106751	-0.163327
CGGA1	Illumina RNAseq	CGGA-1410	825	1	Female	<=55	Wildtype	Methylated	NA	A	C	-0.209311	High	-301.532	104.952	-196.58	0.838576	0.416452	0.533446	0.453085	0.679259	0.572952	0.623242	0.279415	0.593661	0.570463	0.673987	0.505496	0.570465	0.47865	0.688937	0.583649	0.659679	0.209247	0.692723	0.504247	0.628483	0.497648	0.402274	0.639649	0.44313	0.584133	-0.180849	-0.262635	-0.0862055	-0.050333	0.415458	-0.00312826	-0.068159
CGGA2	Illumina RNAseq	CGGA-1412	296	1	Female	<=55	Mutant	Methylated	NA	A	A	-6.63201	Low	-711.05	199.767	-511.284	0.862839	0.355201	0.435693	0.538545	0.671005	0.607637	0.6129	0.217937	0.558306	0.582664	0.581827	0.541869	0.508339	0.357652	0.729531	0.501298	0.643232	0.15376	0.731698	0.535333	0.603988	0.452086	0.444214	0.462923	0.445388	0.589814	-0.270607	-0.377704	-0.0212345	-0.164679	-0.132389	0.526917	0.315679
CGGA1	Illumina RNAseq	CGGA-1415	2719	0	Female	<=55	Wildtype	Methylated	NA	B	B	12.8478	High	597.229	2054.2	2651.43	0.545185	0.38746	0.615554	0.529958	0.859914	0.591006	0.697634	0.457254	0.650367	0.57517	0.742714	0.856639	0.721527	0.704431	0.669477	0.618756	0.780241	0.309164	0.812028	0.818234	0.676536	0.60447	0.451371	0.563675	0.562727	0.535282	0.612627	0.4034	0.591311	0.418266	0.462385	0.645343	0.623344
CGGA1	Illumina RNAseq	CGGA-1418	287	1	Female	>55	Wildtype	Unmethylated	NA	A	A	-2.73368	High	483.695	481.145	964.841	0.733992	0.400775	0.598704	0.384224	0.630727	0.479892	0.619929	0.493669	0.525556	0.631257	0.639522	0.621137	0.514007	0.520509	0.551537	0.559955	0.727503	0.396652	0.60382	0.596145	0.605976	0.549443	0.47701	0.657591	0.514108	0.541763	0.28581	0.232288	0.309998	-0.0784721	-0.358855	-0.0498915	0.193234
CGGA1	Illumina RNAseq	CGGA-1419	249	1	Male	>55	Wildtype	Unmethylated	NA	A	C	-2.47113	High	-591.012	-314.797	-905.81	0.890649	0.332587	0.316748	0.430628	0.698713	0.566957	0.645833	0.217042	0.551578	0.465543	0.704248	0.535079	0.517741	0.38958	0.717305	0.528042	0.669751	0.141882	0.771192	0.54312	0.598386	0.500122	0.427146	0.523236	0.421942	0.621246	-0.350376	-0.310338	-0.272955	-0.295063	-0.344552	-0.380329	-0.360856
CGGA1	Illumina RNAseq	CGGA-1420	364	1	Male	>55	Wildtype	Methylated	NA	A	A	-7.86029	Low	-491.88	-491.173	-983.052	0.895748	0.264938	0.408784	0.416167	0.65981	0.561111	0.656017	0.39574	0.561836	0.367411	0.674916	0.563467	0.530118	0.406064	0.712085	0.47981	0.669788	0.192951	0.726213	0.499879	0.620931	0.482981	0.416247	0.473921	0.453066	0.612264	-0.180625	-0.00152899	-0.260119	-0.148505	-0.216087	-0.515382	-0.410941
CGGA1	Illumina RNAseq	CGGA-1422	204	1	Male	>55	Wildtype	Unmethylated	NA	A	A	-2.11358	High	415.161	397.778	812.939	0.748952	0.362399	0.549995	0.389664	0.649459	0.452283	0.628278	0.487696	0.528428	0.55243	0.657228	0.623683	0.501063	0.521403	0.542466	0.585279	0.705429	0.45221	0.591491	0.578315	0.576406	0.551523	0.492143	0.633471	0.51412	0.533611	0.41055	0.24226	0.402873	-0.0102543	-0.380013	-0.00334326	0.241245
CGGA1	Illumina RNAseq	CGGA-1425	640	1	Female	<=55	Wildtype	Methylated	NA	A	A	-4.81348	Low	-832.794	-548.657	-1381.45	0.9202	0.29588	0.545465	0.449313	0.575519	0.567291	0.61876	0.326254	0.614084	0.462526	0.606767	0.497024	0.419608	0.39912	0.696852	0.519424	0.614397	0.214053	0.673895	0.433868	0.570599	0.509361	0.439393	0.57724	0.439465	0.551962	-0.294025	-0.317804	-0.297598	-0.29403	-0.22288	-0.345342	-0.303711
CGGA1	Illumina RNAseq	CGGA-1426	133	1	Female	<=55	Wildtype	Unmethylated	NA	A	C	0.297247	High	-316.786	-125.968	-442.754	0.857711	0.273474	0.398176	0.43123	0.702598	0.625493	0.675982	0.342532	0.640349	0.45504	0.668655	0.537314	0.554426	0.455488	0.716995	0.527219	0.676513	0.156635	0.735863	0.551493	0.641752	0.517461	0.452709	0.52542	0.417979	0.576567	0.0859284	-0.264211	-0.00849238	0.0169982	0.402029	-0.379011	-0.317129
CGGA1	Illumina RNAseq	CGGA-1429	2685	0	Female	<=55	Mutant	Methylated	NA	A	A	-10.2988	Low	-573.61	-374.984	-948.594	0.893487	0.304998	0.487155	0.46949	0.638889	0.577203	0.585446	0.282126	0.589591	0.504435	0.6639	0.447408	0.523533	0.36801	0.705146	0.517434	0.663855	0.203439	0.68905	0.538507	0.621049	0.427228	0.387537	0.566273	0.414511	0.580578	-0.275783	-0.205928	-0.255171	-0.166364	0.190447	-0.314587	-0.278184
CGGA1	Illumina RNAseq	CGGA-1430	162	1	Female	<=55	Wildtype	Unmethylated	NA	A	C	-1.39354	High	-1026.85	-1109.46	-2136.3	0.957842	0.26502	0.559767	0.401188	0.623044	0.514285	0.577197	0.331743	0.667585	0.500906	0.677376	0.421772	0.485119	0.475526	0.699443	0.511101	0.655773	0.209112	0.64173	0.519623	0.534061	0.409545	0.424828	0.579976	0.39842	0.570697	-0.373467	-0.303551	-0.356967	-0.224389	-0.102756	-0.517952	-0.447025
CGGA1	Illumina RNAseq	CGGA-1433	394	1	Female	>55	Wildtype	Unmethylated	NA	B	C	3.5696	High	-238.078	866.44	628.362	0.766628	0.255144	0.550064	0.465784	0.794549	0.620124	0.670374	0.457353	0.640863	0.593115	0.713767	0.698055	0.564678	0.607884	0.701838	0.584474	0.712111	0.258934	0.733325	0.654423	0.606644	0.550175	0.430969	0.549757	0.48905	0.541147	0.652077	0.418565	0.478715	0.320413	-0.0404518	0.633943	0.557571
CGGA1	Illumina RNAseq	CGGA-1441	1882	1	Male	>55	Wildtype	Methylated	NA	B	C	4.91986	High	844.807	1697.81	2542.62	0.558505	0.283771	0.505751	0.591322	0.818624	0.636343	0.699335	0.347895	0.719404	0.490135	0.718496	0.83116	0.71377	0.672001	0.7068	0.629909	0.783699	0.252644	0.776185	0.755128	0.641026	0.575257	0.494779	0.49009	0.527755	0.512871	0.417113	0.403461	0.461141	0.282859	-0.06403	0.493695	0.480402
CGGA1	Illumina RNAseq	CGGA-1444	378	1	Female	>55	Wildtype	Methylated	NA	A	A	-1.69922	High	-675.011	-195.94	-870.951	0.888311	0.224097	0.530148	0.475304	0.718854	0.582738	0.599517	0.229846	0.669485	0.444281	0.663873	0.564401	0.533738	0.418807	0.745346	0.537062	0.69761	0.155304	0.713848	0.579645	0.601335	0.470341	0.413403	0.60631	0.407482	0.559093	-0.45723	-0.298578	-0.381982	-0.378454	0.0264019	-0.50213	-0.434995
CGGA2	Illumina RNAseq	CGGA-1450	957	1	Male	<=55	Mutant	Unmethylated	NA	C	A	-18.4848	Low	-1757.86	-1874.57	-3632.44	0.997424	0.305687	0.334333	0.46984	0.538048	0.557116	0.586907	0.310285	0.510507	0.474922	0.565584	0.222866	0.385139	0.155455	0.659307	0.367368	0.536676	0.220915	0.691164	0.336701	0.472099	0.36436	0.385202	0.42783	0.339247	0.589776	-0.379832	-0.214579	-0.487818	-0.25304	-0.166623	-0.51344	-0.483382
CGGA1	Illumina RNAseq	CGGA-1451	438	1	Female	<=55	Wildtype	Unmethylated	NA	B	C	4.15768	High	209.603	1049.72	1259.32	0.703959	0.206787	0.517075	0.500275	0.80833	0.632074	0.683259	0.246135	0.685519	0.502557	0.701781	0.758446	0.634381	0.568672	0.709303	0.61646	0.780162	0.179332	0.747182	0.673505	0.614396	0.560051	0.486594	0.537428	0.489102	0.540446	0.272434	0.201006	0.31979	0.166228	-0.198182	0.372358	0.375289
CGGA1	Illumina RNAseq	CGGA-1452	468	1	Male	<=55	Wildtype	Methylated	NA	B	C	0.855572	High	-3.04664	1035.03	1031.98	0.727263	0.269156	0.575201	0.492775	0.823424	0.630082	0.654324	0.365067	0.659152	0.519677	0.704914	0.775354	0.610132	0.581495	0.724398	0.585552	0.761591	0.174082	0.712726	0.701339	0.599512	0.550207	0.465991	0.548835	0.466625	0.555654	0.312238	0.257121	0.264161	0.127062	-0.279873	0.238627	0.278795
CGGA1	Illumina RNAseq	CGGA-1457	312	1	Male	>55	Wildtype	Methylated	NA	B	C	7.73195	High	-77.0579	1453.06	1376	0.691691	0.31241	0.602241	0.70495	0.783431	0.598387	0.677435	0.28901	0.629739	0.582666	0.709883	0.743166	0.6252	0.552382	0.719588	0.614523	0.761131	0.145103	0.73562	0.664251	0.598447	0.594542	0.474289	0.575452	0.493462	0.525171	0.221554	-0.176054	0.382946	0.252866	0.270368	0.498215	0.528654
CGGA2	Illumina RNAseq	CGGA-1460	209	1	Male	<=55	Wildtype	Methylated	NA	A	A	-4.81675	Low	-994.598	-895.606	-1890.2	0.946841	0.283302	0.44417	0.426799	0.690427	0.566257	0.679318	0.220245	0.580916	0.457401	0.643947	0.427518	0.389534	0.312376	0.691808	0.481491	0.677242	0.162884	0.705088	0.393156	0.530883	0.444208	0.412004	0.530519	0.416349	0.579327	-0.379742	-0.17597	-0.317528	-0.203325	-0.353689	0.340579	-0.0199321
CGGA1	Illumina RNAseq	CGGA-1461	226	1	Female	>55	Wildtype	Unmethylated	NA	A	C	-0.280195	High	-592.717	-154.008	-746.725	0.87979	0.255462	0.492633	0.433598	0.666481	0.585165	0.687205	0.256223	0.679126	0.439719	0.6692	0.556847	0.496257	0.449486	0.70668	0.558668	0.638932	0.242431	0.743925	0.512796	0.562963	0.506807	0.43857	0.563116	0.452177	0.551568	0.0490706	-0.0229595	-0.128395	-0.103321	0.148946	-0.378358	-0.272153
CGGA1	Illumina RNAseq	CGGA-1462	174	1	Male	<=55	Wildtype	Methylated	NA	B	C	6.40733	High	-179.91	809.865	629.956	0.766478	0.332255	0.488262	0.434048	0.760629	0.57757	0.647219	0.298084	0.672632	0.506107	0.693258	0.734833	0.60718	0.517775	0.714374	0.570288	0.715598	0.189999	0.749385	0.661425	0.648141	0.520605	0.44208	0.579217	0.461428	0.539741	0.224645	0.165509	0.329657	0.153073	0.352769	-0.213747	-0.0300927
CGGA1	Illumina RNAseq	CGGA-1467	866	1	Male	>55	Mutant	Unmethylated	NA	A	A	-4.0184	High	381.818	294.917	676.735	0.762049	0.405888	0.580588	0.411615	0.620965	0.488167	0.609976	0.469351	0.507153	0.523425	0.655196	0.600922	0.482526	0.507236	0.538126	0.563829	0.712058	0.383404	0.61818	0.56317	0.594491	0.535582	0.471941	0.649175	0.510367	0.543784	0.210995	0.0481236	0.310501	-0.0590486	-0.325193	-0.104668	0.149077
CGGA1	Illumina RNAseq	CGGA-1472	1025	1	Male	<=55	NA	Methylated	NA	B	A	-6.27844	Low	-72.2127	902.518	830.305	0.74726	0.321065	0.393885	0.542695	0.71491	0.613092	0.732965	0.335724	0.576246	0.529144	0.692234	0.752277	0.61545	0.606604	0.670399	0.581213	0.763191	0.24667	0.707916	0.597168	0.582721	0.497381	0.390929	0.499911	0.493549	0.59862	-0.263704	-0.202981	-0.139484	-0.286026	-0.520493	-0.113319	-0.0948013
CGGA2	Illumina RNAseq	CGGA-1475	182	1	Male	<=55	Mutant	Methylated	NA	A	C	-3.04755	High	-698.417	-144.126	-842.544	0.886388	0.197681	0.62015	0.443137	0.704712	0.572052	0.584686	0.457275	0.563524	0.41084	0.605623	0.562792	0.494989	0.489895	0.674697	0.528747	0.605073	0.191862	0.661106	0.576643	0.563219	0.49222	0.396981	0.588873	0.443933	0.567707	0.426214	0.273694	-0.0204784	0.0505808	0.0441252	-0.499567	-0.315435
CGGA1	Illumina RNAseq	CGGA-1476	299	1	Female	<=55	Wildtype	Methylated	NA	A	C	-1.11534	High	-452.249	-74.8398	-527.089	0.864009	0.259152	0.411636	0.457521	0.74411	0.616728	0.692642	0.277516	0.652689	0.518914	0.685888	0.540239	0.544543	0.421028	0.704118	0.553905	0.690829	0.192718	0.717865	0.47284	0.576398	0.507734	0.533835	0.549574	0.43804	0.583709	-0.357877	-0.322963	-0.234472	-0.163948	-0.193131	0.0347694	-0.0601737
CGGA1	Illumina RNAseq	CGGA-1478	542	1	Female	>55	Wildtype	Methylated	NA	A	A	-2.42231	High	-852.741	-329.534	-1182.27	0.908363	0.253297	0.491751	0.406359	0.683957	0.531726	0.645493	0.304373	0.616257	0.432261	0.649165	0.533443	0.436924	0.413483	0.651563	0.558895	0.587515	0.247249	0.715346	0.458156	0.571321	0.479862	0.484433	0.5452	0.428069	0.547243	-0.249837	-0.355465	-0.2462	-0.225379	-0.243899	-0.260612	-0.23035
CGGA1	Illumina RNAseq	CGGA-1480	405	1	Male	<=55	Wildtype	Methylated	NA	B	C	5.64818	High	105.543	1124.57	1230.11	0.706997	0.268998	0.500394	0.503418	0.83547	0.614545	0.672508	0.391574	0.689454	0.480465	0.728256	0.790168	0.612004	0.65483	0.734007	0.586283	0.75163	0.223675	0.769563	0.722574	0.655999	0.557007	0.431707	0.48639	0.515829	0.531473	0.54845	0.448832	0.441766	0.308949	0.22059	0.404393	0.378496
CGGA1	Illumina RNAseq	CGGA-1481	131	1	Male	<=55	Wildtype	Methylated	NA	B	A	-2.51262	High	597.544	540.739	1138.28	0.716465	0.406426	0.562438	0.387389	0.680168	0.472296	0.633408	0.499794	0.48783	0.555928	0.651014	0.636368	0.502997	0.527595	0.553701	0.58063	0.736133	0.450891	0.599924	0.614154	0.585827	0.566098	0.498275	0.658295	0.535829	0.534636	0.460205	0.31921	0.443914	0.0962326	-0.305549	0.106409	0.312287
CGGA1	Illumina RNAseq	CGGA-1486	184	1	Male	<=55	Wildtype	Methylated	NA	B	A	-2.42479	High	676.221	559.359	1235.58	0.706429	0.395344	0.579227	0.390411	0.660683	0.475388	0.627909	0.533996	0.528078	0.542451	0.651568	0.639533	0.510096	0.556014	0.508565	0.572383	0.742949	0.461356	0.606848	0.653141	0.590204	0.556393	0.514819	0.641294	0.531374	0.540724	0.442086	0.272496	0.461132	0.112231	-0.357738	0.108959	0.286708
CGGA1	Illumina RNAseq	CGGA-1491	246	1	Male	<=55	Mutant	Unmethylated	NA	A	C	0.360031	High	-836.609	-612.327	-1448.94	0.924032	0.188569	0.528163	0.458072	0.678799	0.595031	0.576381	0.253705	0.639878	0.399269	0.63538	0.467585	0.460382	0.389084	0.698899	0.555329	0.627602	0.226911	0.703144	0.527311	0.553072	0.490382	0.460844	0.606553	0.407097	0.535522	-0.30567	-0.23425	-0.255769	-0.230809	0.348443	-0.434241	-0.393114
CGGA1	Illumina RNAseq	CGGA-1492	268	1	Female	<=55	Wildtype	Unmethylated	NA	B	B	7.43655	High	426.743	664.014	1090.76	0.721315	0.332056	0.549931	0.439352	0.74793	0.593716	0.612045	0.44493	0.638532	0.512167	0.69855	0.642818	0.544107	0.551584	0.646067	0.570046	0.696742	0.260579	0.751022	0.702448	0.624151	0.548312	0.38254	0.60275	0.495431	0.562227	0.460476	0.348396	0.284585	0.221244	0.473971	-0.192901	0.0341752
CGGA1	Illumina RNAseq	CGGA-1494	269	1	Male	<=55	Wildtype	Methylated	NA	A	A	-3.59577	High	544.964	391.189	936.153	0.736846	0.440951	0.539369	0.389287	0.623361	0.475575	0.620186	0.492595	0.482645	0.568108	0.668475	0.615927	0.466612	0.537097	0.497064	0.595621	0.689815	0.427689	0.611891	0.587774	0.588084	0.548886	0.494422	0.648199	0.525672	0.550183	0.309542	0.139763	0.313672	-0.0120789	-0.341308	-0.0559069	0.210417
CGGA1	Illumina RNAseq	CGGA-1496	330	1	Female	<=55	Mutant	Methylated	NA	A	A	-7.6621	Low	-405.133	-94.2304	-499.364	0.861953	0.253998	0.466894	0.454576	0.627377	0.577326	0.575698	0.274516	0.569016	0.505111	0.635419	0.468702	0.521521	0.390676	0.696422	0.533523	0.630039	0.217933	0.711027	0.546505	0.59207	0.430261	0.396835	0.63214	0.420097	0.569287	-0.273027	-0.179711	-0.170993	-0.276638	0.153647	-0.324228	-0.270951
CGGA1	Illumina RNAseq	CGGA-1500	108	1	Female	<=55	Wildtype	Unmethylated	NA	A	A	-2.97146	High	-182.754	-52.619	-235.373	0.841665	0.314912	0.368344	0.468497	0.708697	0.592923	0.618936	0.248308	0.608478	0.418507	0.673163	0.529251	0.582316	0.413155	0.745508	0.531113	0.702952	0.141801	0.766045	0.544011	0.646915	0.481277	0.438285	0.544797	0.462418	0.603531	-0.331629	-0.220002	-0.217684	-0.0452504	0.0379257	-0.28369	-0.33752
CGGA1	Illumina RNAseq	CGGA-1501	222	1	Male	>55	NA	Methylated	NA	A	A	-6.71307	Low	-393.872	591.02	197.148	0.805708	0.235473	0.410513	0.499367	0.733402	0.533629	0.730899	0.327107	0.575429	0.393192	0.645302	0.703882	0.561493	0.509327	0.712523	0.543164	0.700991	0.161477	0.720935	0.5662	0.565205	0.506466	0.429774	0.478803	0.476707	0.587611	-0.214662	-0.0192393	-0.0696694	-0.0844069	-0.419713	0.127439	0.0165507
CGGA1	Illumina RNAseq	CGGA-1503	777	1	Male	<=55	Wildtype	Unmethylated	NA	B	C	-1.67869	High	811.768	993.03	1804.8	0.644895	0.40779	0.598361	0.386423	0.763212	0.467404	0.630091	0.45853	0.518934	0.566782	0.6929	0.712704	0.580906	0.641188	0.551455	0.601948	0.747463	0.462463	0.647153	0.700541	0.596565	0.585783	0.521599	0.638809	0.572108	0.534476	0.511729	0.350346	0.509206	0.14712	-0.360234	0.114622	0.354498
CGGA1	Illumina RNAseq	CGGA-1505	172	1	Male	<=55	Mutant	Unmethylated	NA	B	B	7.69099	High	285.839	844.884	1130.72	0.717239	0.356336	0.514344	0.45541	0.783911	0.606707	0.615698	0.314896	0.630501	0.49918	0.71339	0.654865	0.624809	0.50976	0.708581	0.588161	0.701613	0.212448	0.741523	0.69997	0.632976	0.559762	0.424983	0.582972	0.48943	0.584834	0.36339	0.359166	0.332344	0.140049	0.4992	0.104778	0.175325
CGGA1	Illumina RNAseq	CGGA-1507	715	1	Female	<=55	Wildtype	Unmethylated	NA	B	C	5.32	High	855.914	1412.18	2268.09	0.591469	0.280886	0.552049	0.582367	0.782416	0.645422	0.654704	0.439605	0.745075	0.626728	0.718469	0.793686	0.668645	0.677318	0.664376	0.622079	0.755763	0.211034	0.768051	0.691973	0.63413	0.563344	0.464082	0.544447	0.505869	0.536295	0.447289	-0.0432437	0.527117	0.33202	0.246991	0.620537	0.546691
CGGA1	Illumina RNAseq	CGGA-1520	297	1	Female	>55	Wildtype	NA	NA	A	A	-4.10391	High	-37.6698	406.663	368.993	0.790512	0.322205	0.397165	0.455231	0.7381	0.57689	0.658005	0.315535	0.58971	0.437997	0.701623	0.639104	0.594516	0.456215	0.661184	0.520169	0.723055	0.111781	0.740655	0.616662	0.638273	0.503141	0.433527	0.510965	0.468286	0.601829	-0.242979	-0.0884264	-0.192035	-0.138284	-0.26811	0.144694	0.0768543
CGGA1	Illumina RNAseq	CGGA-1521	205	1	Female	>55	Wildtype	Methylated	NA	A	C	5.71545	High	-89.6953	517.857	428.162	0.785163	0.440525	0.483396	0.430629	0.755085	0.572825	0.596509	0.299142	0.596994	0.517463	0.688771	0.557478	0.546459	0.473299	0.648816	0.568993	0.708727	0.226384	0.750842	0.603742	0.574569	0.515788	0.488323	0.593158	0.444956	0.56387	-0.216241	-0.217714	0.112991	-0.0067342	0.373678	-0.0338715	-0.00856054
CGGA1	Illumina RNAseq	CGGA-1529	583	1	Male	>55	Wildtype	Unmethylated	NA	A	A	-6.19154	Low	-798.331	-630.875	-1429.21	0.922921	0.300358	0.454634	0.48127	0.61939	0.588983	0.621476	0.27336	0.602629	0.484605	0.651943	0.445087	0.516744	0.436801	0.700041	0.525277	0.63559	0.201633	0.712298	0.466565	0.547712	0.492699	0.411691	0.594917	0.418633	0.572048	-0.222431	-0.212256	-0.323087	-0.230717	-0.0810711	-0.492108	-0.399029
CGGA1	Illumina RNAseq	CGGA-1534	27	1	Female	>55	Mutant	Unmethylated	NA	A	A	-9.18944	Low	-652.505	192.667	-459.839	0.858997	0.222726	0.399677	0.476456	0.72689	0.578512	0.676785	0.286352	0.542269	0.393578	0.657391	0.625595	0.538895	0.438287	0.73467	0.511614	0.685436	0.148212	0.678911	0.533783	0.56721	0.450884	0.428871	0.514667	0.437926	0.590512	-0.25679	-0.215769	-0.139749	-0.286306	-0.548744	-0.305681	-0.26936
CGGA1	Illumina RNAseq	CGGA-1535	232	1	Male	<=55	Mutant	Unmethylated	NA	B	C	0.986816	High	545.805	2341.3	2887.1	0.515864	0.468588	0.53632	0.645638	0.826942	0.571708	0.681747	0.384422	0.693749	0.655838	0.734279	0.906575	0.736804	0.735892	0.777237	0.606225	0.787907	0.199684	0.791801	0.714848	0.687748	0.59043	0.477523	0.439234	0.56439	0.534734	0.360618	0.11989	0.444899	0.310179	-0.1456	0.658733	0.574193
CGGA1	Illumina RNAseq	CGGA-1537	97	1	Male	>55	Wildtype	Methylated	NA	A	C	1.67374	High	-52.0101	386.484	334.474	0.793605	0.256414	0.46621	0.456278	0.712705	0.588811	0.646731	0.264674	0.629152	0.595922	0.701917	0.628445	0.53299	0.479785	0.711968	0.542617	0.695807	0.198717	0.755982	0.603209	0.585492	0.512527	0.436396	0.541918	0.450409	0.56413	0.126091	0.262079	0.197293	0.0961479	-0.216571	0.339569	0.279313
CGGA1	Illumina RNAseq	CGGA-1538	247	1	Female	>55	Wildtype	Methylated	NA	A	C	1.68933	High	-589.758	-9.14044	-598.898	0.869268	0.223023	0.471094	0.433948	0.683127	0.597347	0.695415	0.223288	0.646229	0.50514	0.659149	0.520754	0.460706	0.476989	0.681976	0.581936	0.670844	0.21743	0.731528	0.504954	0.575366	0.506827	0.454257	0.523551	0.445443	0.536636	0.17252	0.186002	0.193428	-0.0485172	-0.104451	0.465059	0.381942
CGGA1	Illumina RNAseq	CGGA-1539	2462	0	Male	>55	Mutant	Methylated	NA	A	A	-6.90923	Low	-537.171	-276.342	-813.513	0.884408	0.372428	0.409456	0.427391	0.597996	0.55718	0.603816	0.35286	0.512698	0.47922	0.69486	0.489657	0.509436	0.434196	0.674453	0.542328	0.650819	0.159577	0.705456	0.469045	0.574422	0.488741	0.433965	0.545382	0.424086	0.577955	-0.301321	-0.313754	-0.200857	-0.237934	-0.103319	-0.387107	-0.368885
CGGA1	Illumina RNAseq	CGGA-1541	67	1	Female	<=55	Wildtype	Methylated	NA	A	C	-3.07928	High	-575.226	-347.485	-922.711	0.891775	0.241932	0.491887	0.45571	0.735374	0.606146	0.66478	0.245206	0.63042	0.425964	0.686667	0.53142	0.518604	0.422282	0.733213	0.538908	0.642008	0.136902	0.730278	0.515052	0.606741	0.49821	0.421629	0.56409	0.445801	0.593588	-0.429612	-0.279283	-0.445575	-0.259774	-0.205132	-0.393872	-0.389968
CGGA1	Illumina RNAseq	CGGA-1542	184	0	Male	<=55	Mutant	Unmethylated	NA	A	A	-3.9386	High	610.423	566.778	1177.2	0.712468	0.435503	0.590408	0.427379	0.65226	0.486593	0.616206	0.445833	0.506098	0.595502	0.640743	0.621777	0.510448	0.541739	0.522292	0.573265	0.684778	0.434191	0.632119	0.638925	0.607399	0.538513	0.506563	0.640758	0.532644	0.54783	0.334821	0.202056	0.357553	0.00727578	-0.354418	0.0926912	0.271008
CGGA1	Illumina RNAseq	CGGA-1543	723	1	Male	>55	Mutant	Unmethylated	NA	B	C	-1.24873	High	82.3799	1173.34	1255.72	0.704333	0.315481	0.503114	0.515411	0.75057	0.642757	0.673528	0.338449	0.622538	0.489304	0.706278	0.776821	0.644316	0.594058	0.748319	0.585914	0.736662	0.186564	0.733522	0.663323	0.615085	0.528951	0.456129	0.518023	0.477806	0.585515	-0.0623753	-0.191052	0.160846	0.034982	-0.274404	0.261444	0.176504
CGGA1	Illumina RNAseq	CGGA-1546	223	1	Male	>55	Wildtype	Unmethylated	NA	B	C	5.51855	High	401.467	1235.93	1637.4	0.663478	0.183476	0.493872	0.490505	0.852821	0.601001	0.6932	0.272255	0.712568	0.492241	0.74694	0.796929	0.662524	0.611555	0.715082	0.601801	0.7584	0.255395	0.7424	0.744131	0.605536	0.584164	0.467349	0.507053	0.523421	0.531088	0.462645	0.493048	0.465847	0.274647	-0.0988918	0.454493	0.473954
CGGA1	Illumina RNAseq	CGGA-1548	1054	1	Male	<=55	Wildtype	Unmethylated	NA	A	C	-0.996288	High	-73.6351	712.208	638.572	0.765665	0.245144	0.494318	0.559843	0.761304	0.623876	0.686266	0.254981	0.631321	0.46625	0.702732	0.739047	0.561891	0.534649	0.711757	0.568134	0.705171	0.185026	0.752729	0.631694	0.593306	0.530403	0.450299	0.522892	0.469016	0.559791	-0.157696	0.00834974	0.0743158	0.0409663	-0.388514	0.0399339	0.0472971
CGGA1	Illumina RNAseq	CGGA-1551	347	1	Female	<=55	NA	Unmethylated	NA	B	C	2.72836	High	552.376	1793.06	2345.44	0.582276	0.30257	0.492601	0.575206	0.876551	0.547471	0.704263	0.365165	0.702567	0.481801	0.721687	0.831771	0.730201	0.729343	0.734786	0.628863	0.771464	0.271645	0.777117	0.724779	0.602073	0.602267	0.447827	0.453862	0.580672	0.531898	0.41954	0.40306	0.391104	0.226095	-0.330433	0.428083	0.410725
CGGA1	Illumina RNAseq	CGGA-1558	130	1	Male	>55	Wildtype	Methylated	NA	A	C	0.96875	High	-230.299	459.758	229.459	0.80289	0.237885	0.512076	0.524962	0.726551	0.639766	0.62035	0.266338	0.670753	0.540376	0.699032	0.626268	0.529947	0.41602	0.714974	0.549835	0.719864	0.146247	0.704696	0.618364	0.59762	0.524522	0.428566	0.59911	0.446525	0.547668	-0.294225	-0.248448	0.2082	0.0111283	0.166256	0.628069	0.522923
CGGA1	Illumina RNAseq	CGGA-1559	603	1	Male	>55	Mutant	Methylated	NA	A	A	-9.23902	Low	-790.704	-67.4422	-858.146	0.887446	0.175154	0.442615	0.478789	0.680112	0.631151	0.566222	0.226235	0.596615	0.422772	0.626618	0.553811	0.57143	0.37729	0.740764	0.512388	0.644518	0.19367	0.680741	0.544008	0.553852	0.439245	0.446359	0.534422	0.418411	0.569098	-0.110568	-0.170311	-0.255279	-0.217762	-0.353716	0.147885	-0.0101528
CGGA1	Illumina RNAseq	CGGA-1560	459	1	Female	<=55	Mutant	Methylated	NA	A	A	-3.44024	High	-800.401	-438.274	-1238.67	0.911794	0.226488	0.53087	0.462894	0.646327	0.555088	0.603434	0.282865	0.611449	0.387154	0.695874	0.509521	0.488632	0.355775	0.68372	0.547595	0.618723	0.197213	0.672679	0.526954	0.55375	0.478636	0.429584	0.613802	0.404853	0.538833	-0.222308	-0.319239	-0.254602	-0.194071	0.113794	-0.184357	-0.229022
CGGA1	Illumina RNAseq	CGGA-1564	190	1	Male	<=55	Wildtype	Unmethylated	NA	A	A	-2.96661	High	-640.306	-61.7271	-702.033	0.876652	0.282567	0.55531	0.421236	0.740133	0.602545	0.597218	0.304641	0.642322	0.474913	0.674076	0.606175	0.481969	0.499232	0.685382	0.563966	0.644577	0.189851	0.670124	0.47035	0.564766	0.471914	0.484616	0.582721	0.408865	0.575921	-0.420319	-0.376318	-0.178437	-0.311186	-0.234761	-0.00479109	-0.157471
CGGA1	Illumina RNAseq	CGGA-1571	412	0	Female	<=55	Mutant	Methylated	NA	A	A	-10.2463	Low	-613.831	41.4832	-572.348	0.867335	0.318426	0.358336	0.475696	0.726851	0.615789	0.697282	0.272563	0.561496	0.395555	0.668995	0.61171	0.534081	0.443512	0.766492	0.485634	0.705373	0.108059	0.679373	0.529379	0.611318	0.451048	0.402666	0.473282	0.464304	0.601034	-0.35253	-0.144549	-0.293653	-0.246944	-0.362198	-0.298078	-0.249298
CGGA1	Illumina RNAseq	CGGA-1572	160	1	Female	>55	Wildtype	Unmethylated	NA	B	A	-4.32013	Low	-197.119	1019.39	822.272	0.748043	0.328236	0.470801	0.553447	0.759315	0.590814	0.655012	0.289664	0.620667	0.482338	0.685688	0.741871	0.584109	0.61353	0.750536	0.556076	0.758799	0.216867	0.746639	0.617321	0.606287	0.506056	0.422748	0.503535	0.481081	0.586583	-0.262223	-0.146138	-0.0305651	-0.0394609	-0.297068	0.316394	0.138944
CGGA1	Illumina RNAseq	CGGA-1586	232	1	Female	<=55	Wildtype	Unmethylated	NA	B	B	8.5823	High	325.6	1064.8	1390.4	0.690163	0.198484	0.518654	0.449505	0.836713	0.611327	0.677082	0.264882	0.678234	0.459998	0.731414	0.786875	0.61731	0.588698	0.701942	0.611681	0.72963	0.194118	0.760126	0.709109	0.62445	0.572	0.424237	0.550214	0.49428	0.517814	0.559835	0.449267	0.541769	0.31455	0.276379	0.31401	0.43778
CGGA1	Illumina RNAseq	CGGA-1595	2363	0	Female	<=55	NA	Unmethylated	NA	A	A	-13.5105	Low	-803.931	-515.362	-1319.29	0.91659	0.166273	0.392545	0.455498	0.638699	0.550881	0.578897	0.351892	0.545855	0.384559	0.654236	0.540307	0.526602	0.393723	0.740446	0.501501	0.618805	0.169655	0.644904	0.505979	0.560962	0.417595	0.398355	0.52584	0.414694	0.579982	-0.28215	-0.193512	-0.316538	-0.27082	-0.347953	-0.37914	-0.301989
CGGA1	Illumina RNAseq	CGGA-1596	205	1	Male	>55	Wildtype	Methylated	NA	A	A	-2.60951	High	-432.769	245.937	-186.832	0.837796	0.246316	0.481469	0.450005	0.764738	0.604176	0.635593	0.25186	0.656948	0.475191	0.686533	0.633169	0.523658	0.472514	0.745562	0.565026	0.682688	0.145102	0.700462	0.574597	0.586043	0.4699	0.48857	0.528094	0.439586	0.589004	-0.462609	-0.281943	-0.245091	-0.176729	-0.34566	-0.0134495	-0.179136
CGGA1	Illumina RNAseq	CGGA-1597	174	1	Male	>55	Wildtype	Methylated	NA	B	C	1.69212	High	91.034	1357.66	1448.69	0.683946	0.358469	0.5092	0.529191	0.794388	0.619099	0.639642	0.278597	0.704926	0.45363	0.725983	0.803571	0.650213	0.603139	0.747384	0.557742	0.738662	0.164029	0.7615	0.649936	0.65655	0.544612	0.464044	0.569634	0.494228	0.561171	-0.000368664	-0.0748247	0.398817	0.192057	-0.267348	0.404637	0.382843
CGGA1	Illumina RNAseq	CGGA-1601	710	1	Male	>55	Wildtype	Methylated	NA	B	C	6.59727	High	203.434	1183.27	1386.71	0.690555	0.255985	0.565183	0.463942	0.820483	0.613988	0.677512	0.284551	0.697401	0.577101	0.686793	0.747228	0.613744	0.530494	0.711172	0.613673	0.724429	0.162953	0.748547	0.687935	0.624217	0.547686	0.477318	0.580848	0.479112	0.522732	0.329556	0.196876	0.503111	0.230559	0.265476	0.75162	0.633071
CGGA1	Illumina RNAseq	CGGA-1603	356	1	Male	<=55	Wildtype	Unmethylated	NA	A	B	7.61942	High	-362	281.955	-80.0442	0.829135	0.23708	0.504543	0.514709	0.745346	0.5905	0.701415	0.281132	0.6317	0.468074	0.705764	0.606331	0.52992	0.500037	0.661299	0.559062	0.675108	0.241963	0.711248	0.564763	0.553401	0.517746	0.462789	0.511112	0.461783	0.526375	0.0926564	0.104821	0.0965426	0.0430788	-0.0401617	0.378201	0.33542
CGGA1	Illumina RNAseq	CGGA-1604	740	1	Male	<=55	Mutant	Methylated	NA	A	A	-1.95503	High	-312.352	360.816	48.4633	0.818443	0.215629	0.535033	0.445412	0.709808	0.547057	0.644629	0.33208	0.657374	0.454317	0.671308	0.662692	0.506959	0.52246	0.698767	0.545249	0.740222	0.301202	0.698166	0.595988	0.567159	0.492371	0.496311	0.549948	0.466837	0.550236	0.352529	0.370074	0.270023	0.0858812	-0.479595	0.0611358	0.112625
CGGA1	Illumina RNAseq	CGGA-1605	321	1	Male	<=55	Wildtype	Methylated	NA	A	A	-5.8985	Low	-436.495	-575.685	-1012.18	0.89764	0.298892	0.404675	0.433855	0.657712	0.543611	0.612366	0.391043	0.514647	0.388547	0.681344	0.474433	0.501751	0.516432	0.725468	0.503112	0.644203	0.145278	0.730849	0.523475	0.646551	0.467886	0.386336	0.518793	0.453493	0.617733	-0.163093	-0.0652139	-0.352819	-0.242926	-0.206828	-0.556453	-0.475034
CGGA1	Illumina RNAseq	CGGA-1611	1158	1	Female	<=55	Mutant	Unmethylated	NA	A	A	-7.22091	Low	-941.289	-541.552	-1482.84	0.925923	0.218923	0.534915	0.433176	0.608119	0.575372	0.592627	0.2447	0.594759	0.408378	0.671004	0.457352	0.421283	0.370958	0.655853	0.56265	0.630995	0.217212	0.680542	0.464963	0.524937	0.441428	0.45726	0.640609	0.400317	0.549862	-0.439469	-0.469307	-0.356429	-0.341071	0.0308138	0.193525	-0.0518009
CGGA1	Illumina RNAseq	CGGA-1612	718	1	Male	>55	Wildtype	Unmethylated	NA	B	C	5.45186	High	-129.543	841.43	711.887	0.758698	0.257257	0.588279	0.443424	0.821318	0.611134	0.693962	0.255903	0.616722	0.505315	0.741205	0.769708	0.584205	0.541779	0.692761	0.587034	0.697403	0.205082	0.763226	0.667246	0.600162	0.555121	0.433549	0.551859	0.46856	0.539608	0.512606	0.263391	0.429886	0.237348	0.0503682	0.212352	0.337492
CGGA1	Illumina RNAseq	CGGA-1613	250	0	Male	<=55	Wildtype	Methylated	NA	B	C	4.16301	High	-47.3455	1295.04	1247.7	0.705169	0.260283	0.528426	0.487242	0.819295	0.606294	0.696911	0.303748	0.639331	0.460387	0.737603	0.816161	0.647117	0.579627	0.726217	0.568114	0.739771	0.170232	0.738554	0.674253	0.636702	0.528531	0.446987	0.532215	0.47889	0.552041	0.0841425	0.0549303	0.252675	0.0948373	-0.151438	0.439615	0.318644
CGGA1	Illumina RNAseq	CGGA-1615	586	1	Male	<=55	Wildtype	Unmethylated	NA	B	A	-7.57084	Low	136.416	659.621	796.037	0.750594	0.372579	0.418856	0.450193	0.730601	0.433841	0.76583	0.38702	0.582586	0.433896	0.615339	0.660776	0.561593	0.601588	0.607824	0.575372	0.738208	0.24756	0.764696	0.579149	0.604057	0.530617	0.439746	0.506446	0.528939	0.581419	0.0260177	0.0415776	0.10356	-0.0320166	-0.442186	0.101067	0.0737578
CGGA1	Illumina RNAseq	CGGA-1624	87	1	Female	<=55	Mutant	Methylated	NA	A	C	2.31359	High	-716.855	48.316	-668.539	0.874276	0.21924	0.515239	0.438846	0.662163	0.59898	0.578416	0.270041	0.60741	0.487848	0.671408	0.553227	0.482054	0.493935	0.660356	0.557875	0.649361	0.211654	0.687135	0.587738	0.533014	0.509113	0.407961	0.583102	0.434722	0.560697	0.203106	0.00733376	-0.0802716	-0.136436	0.117926	-0.316959	-0.224383
CGGA1	Illumina RNAseq	CGGA-1626	696	1	Male	>55	Wildtype	Unmethylated	NA	B	C	3.30178	High	184.729	1141.02	1325.75	0.696999	0.265394	0.495779	0.478338	0.782474	0.635739	0.678505	0.283457	0.652547	0.528746	0.736311	0.750879	0.634172	0.583162	0.68228	0.605921	0.733375	0.168122	0.745625	0.641164	0.624794	0.546822	0.464388	0.559573	0.485872	0.558939	0.34106	0.244947	0.458137	0.0967683	0.0758279	0.344241	0.358793
CGGA1	Illumina RNAseq	CGGA-1631	221	1	Female	>55	Wildtype	Methylated	NA	B	C	-2.18668	High	-48.6548	974.214	925.56	0.737896	0.265591	0.478074	0.593051	0.760778	0.617547	0.702477	0.240277	0.711734	0.508169	0.702992	0.696631	0.607271	0.573292	0.728561	0.604612	0.739351	0.168576	0.733905	0.610749	0.602877	0.529996	0.446612	0.514418	0.47655	0.567	-0.332209	-0.259991	0.0264751	-0.131786	-0.431533	0.274612	0.22914
CGGA1	Illumina RNAseq	CGGA-1634	366	1	Female	<=55	Wildtype	Methylated	NA	A	C	-0.530435	High	-289.379	690.732	401.353	0.787594	0.240025	0.482328	0.496442	0.714937	0.577827	0.681673	0.316615	0.674465	0.494071	0.662689	0.67467	0.531276	0.423181	0.728658	0.577297	0.699448	0.169259	0.693312	0.572097	0.561207	0.533094	0.495335	0.524226	0.462086	0.542054	0.375734	0.276178	0.299191	0.154669	-0.418902	0.361155	0.334016
CGGA1	Illumina RNAseq	CGGA-1635	332	1	Female	<=55	Wildtype	Unmethylated	NA	A	A	-3.75599	High	626.587	319.808	946.395	0.735829	0.412345	0.546065	0.38587	0.611351	0.451882	0.60264	0.525258	0.470435	0.559799	0.64709	0.579346	0.475649	0.524237	0.47435	0.570874	0.690739	0.440694	0.59288	0.586866	0.5979	0.53987	0.497785	0.664162	0.520288	0.552382	0.250102	0.0734604	0.298234	-0.0238655	-0.300054	-0.0726154	0.174953
CGGA1	Illumina RNAseq	CGGA-1641	291	1	Female	>55	Wildtype	Methylated	NA	A	A	-4.99665	Low	-666.437	-242.489	-908.926	0.890857	0.30879	0.493755	0.469032	0.703337	0.577735	0.654244	0.29954	0.642346	0.38474	0.623328	0.591924	0.509903	0.39133	0.736116	0.5011	0.671399	0.134984	0.683529	0.512496	0.574817	0.460935	0.44639	0.541531	0.423392	0.583113	-0.199866	-0.0553073	-0.211035	-0.236788	-0.480031	-0.25101	-0.261236
CGGA1	Illumina RNAseq	CGGA-1644	173	1	Male	<=55	Wildtype	Methylated	NA	A	C	-0.844766	High	-311.982	643.551	331.569	0.793865	0.288099	0.503154	0.483694	0.770571	0.648878	0.680369	0.299774	0.633016	0.465801	0.665141	0.69807	0.58208	0.558993	0.712076	0.579232	0.701967	0.193758	0.721602	0.616782	0.590581	0.516053	0.43234	0.502541	0.463853	0.54455	-0.0187188	0.187456	0.124109	-0.0412176	-0.228923	0.571982	0.459547
CGGA1	Illumina RNAseq	CGGA-1650	1283	1	Male	<=55	Mutant	Methylated	NA	A	A	-2.51048	High	-68.1211	538.884	470.763	0.781275	0.422232	0.446146	0.457371	0.703281	0.514881	0.616453	0.343623	0.548431	0.570432	0.697968	0.581933	0.596588	0.52911	0.717293	0.583793	0.740687	0.241846	0.746822	0.548971	0.633255	0.472654	0.44924	0.572141	0.459926	0.598698	-0.256458	-0.280089	-0.0235701	-0.195518	0.240772	-0.234892	-0.254412
CGGA1	Illumina RNAseq	CGGA-1656	149	1	Male	>55	Wildtype	Methylated	NA	A	C	-1.08856	High	-894.694	-279.071	-1173.76	0.90784	0.275616	0.436941	0.387436	0.685762	0.571678	0.693386	0.248375	0.581941	0.487407	0.657404	0.478004	0.434111	0.462834	0.65643	0.566265	0.628191	0.235741	0.680814	0.422102	0.515905	0.484142	0.482293	0.550967	0.430504	0.577334	-0.26445	-0.371953	-0.236984	-0.33086	-0.375105	-0.089145	-0.13862
CGGA1	Illumina RNAseq	CGGA-1658	1574	1	Female	>55	Wildtype	Unmethylated	NA	B	C	5.26396	High	525.523	2031.39	2556.91	0.556763	0.415501	0.491312	0.561338	0.838715	0.574264	0.6481	0.383865	0.725829	0.618951	0.744414	0.873022	0.736015	0.703601	0.763057	0.606405	0.793018	0.25268	0.788287	0.78031	0.690893	0.571105	0.466824	0.472429	0.540392	0.529349	0.338758	0.248612	0.518307	0.280094	0.234234	0.566531	0.539649
CGGA1	Illumina RNAseq	CGGA-1659	387	1	Male	<=55	Wildtype	Methylated	NA	B	C	5.42034	High	-82.467	1093.97	1011.51	0.729323	0.28958	0.529151	0.498034	0.775786	0.567076	0.684909	0.423849	0.669151	0.603695	0.728005	0.720099	0.578103	0.617691	0.661921	0.573531	0.746701	0.211972	0.763485	0.652337	0.617234	0.532495	0.493171	0.536497	0.476217	0.549972	0.448974	-0.00101313	0.375979	0.202481	0.288471	0.661244	0.566302
CGGA1	Illumina RNAseq	CGGA-1663	290	1	Male	>55	Wildtype	NA	NA	B	C	3.36441	High	466.056	1849.96	2316.01	0.585782	0.401331	0.519046	0.639071	0.818437	0.586526	0.66656	0.297873	0.723322	0.598557	0.73095	0.853437	0.693435	0.692409	0.749954	0.611816	0.794842	0.215216	0.776765	0.735654	0.681088	0.576148	0.449463	0.48859	0.530825	0.539668	0.361367	0.324387	0.4681	0.322868	0.116594	0.548381	0.477019
CGGA1	Illumina RNAseq	CGGA-1666	249	1	Male	>55	Wildtype	Methylated	NA	B	C	-1.61683	High	629.77	723.768	1353.54	0.694069	0.369066	0.586886	0.430368	0.650029	0.465424	0.613897	0.499378	0.522338	0.58502	0.669505	0.681733	0.51965	0.531493	0.494601	0.582155	0.765542	0.433162	0.609796	0.616249	0.574413	0.554603	0.499027	0.641169	0.526587	0.527533	0.382963	0.179942	0.373976	0.0495687	-0.365597	0.162935	0.320199
CGGA1	Illumina RNAseq	CGGA-1678	657	1	Male	<=55	Wildtype	Methylated	NA	B	C	-1.21007	High	421.234	528.766	950	0.73547	0.365969	0.559267	0.430902	0.708543	0.474015	0.648448	0.405162	0.518049	0.598374	0.65539	0.637826	0.518149	0.495982	0.618946	0.569307	0.744684	0.409739	0.624204	0.669246	0.553244	0.566523	0.498152	0.612771	0.529985	0.546878	0.384631	0.294819	0.411007	0.0712117	-0.339955	0.0584022	0.250162
CGGA1	Illumina RNAseq	CGGA-1681	346	1	Female	>55	Wildtype	Methylated	NA	B	C	-0.936364	High	-33.2252	1007.61	974.381	0.73304	0.300159	0.499629	0.40339	0.830711	0.514287	0.667998	0.360383	0.626456	0.486003	0.685148	0.76743	0.620027	0.525174	0.690412	0.597807	0.710947	0.258441	0.705143	0.594945	0.598187	0.528959	0.493611	0.527239	0.507213	0.521281	0.33571	0.0799486	0.402765	0.0534668	-0.485507	0.199784	0.303372
CGGA1	Illumina RNAseq	CGGA-1682	345	1	Male	>55	Wildtype	Methylated	NA	A	C	5.36478	High	313.467	739.849	1053.32	0.72511	0.366042	0.521838	0.424593	0.730947	0.57785	0.597414	0.331375	0.617122	0.602125	0.703587	0.605293	0.58525	0.515842	0.706127	0.585049	0.70337	0.217913	0.758153	0.655908	0.65545	0.534282	0.411306	0.606307	0.481791	0.595874	0.159255	0.00347228	0.239278	0.106651	0.533634	-0.102679	0.0710976
CGGA1	Illumina RNAseq	CGGA-1687	2118	0	Male	<=55	Wildtype	Unmethylated	NA	B	B	9.90473	High	-237.478	1025.09	787.614	0.75141	0.254263	0.501266	0.440054	0.763038	0.574283	0.747484	0.277904	0.69427	0.56592	0.678064	0.72274	0.639501	0.496285	0.69392	0.603066	0.719875	0.218563	0.771273	0.648627	0.589787	0.549658	0.489586	0.598333	0.489573	0.532316	0.379053	0.316991	0.49258	0.188239	0.157541	0.676592	0.559981
CGGA1	Illumina RNAseq	CGGA-1690	592	1	Male	>55	Wildtype	Unmethylated	NA	A	C	1.9713	High	-270.337	480.295	209.958	0.804593	0.262898	0.563236	0.457308	0.762656	0.595939	0.636467	0.326793	0.665825	0.449125	0.65869	0.686574	0.558306	0.489403	0.722776	0.54265	0.71452	0.173745	0.731436	0.666226	0.617429	0.539595	0.423228	0.560174	0.443716	0.562624	0.430406	0.362181	0.220854	0.120145	0.0522027	-0.460804	-0.267157
CGGA1	Illumina RNAseq	CGGA-1694	624	1	Male	<=55	Wildtype	Unmethylated	NA	A	C	2.40785	High	-251.044	173.22	-77.824	0.828953	0.149371	0.510824	0.428111	0.756008	0.645362	0.647619	0.225881	0.63191	0.434807	0.687307	0.674871	0.590275	0.465065	0.691202	0.576802	0.706674	0.114002	0.702348	0.587469	0.596432	0.497792	0.473539	0.570311	0.474272	0.562685	-0.117128	0.000319697	-0.0682441	0.00500369	-0.463731	0.281947	0.198396
CGGA1	Illumina RNAseq	CGGA-1697	89	1	Female	<=55	Wildtype	Methylated	NA	A	A	-4.22803	Low	-541.509	-285.582	-827.091	0.885336	0.338527	0.448448	0.440893	0.715031	0.633733	0.625279	0.229444	0.592811	0.426476	0.672034	0.518296	0.501885	0.412845	0.746728	0.524831	0.656104	0.131176	0.726271	0.528524	0.614022	0.480197	0.438003	0.563705	0.441704	0.601044	-0.311234	-0.172504	-0.417312	-0.224093	-0.324629	-0.335562	-0.380087
CGGA1	Illumina RNAseq	CGGA-1698	388	1	Female	<=55	Wildtype	Methylated	NA	A	C	1.48454	High	-86.4802	708.982	622.502	0.76718	0.289548	0.528031	0.457615	0.773107	0.613141	0.683179	0.258206	0.676583	0.426785	0.68584	0.723463	0.581105	0.490446	0.713904	0.58108	0.724626	0.194401	0.743934	0.598146	0.622704	0.530553	0.449147	0.557635	0.46374	0.561734	0.241921	0.0850966	0.24831	0.207475	-0.212177	0.388186	0.303421
CGGA1	Illumina RNAseq	CGGA-1699	2088	0	Female	<=55	Mutant	Unmethylated	NA	A	A	-4.56389	Low	402.369	288.557	690.926	0.760699	0.419064	0.557634	0.428724	0.62616	0.482825	0.594859	0.486798	0.465699	0.553552	0.65271	0.590612	0.477604	0.4881	0.501027	0.554579	0.680179	0.393417	0.596175	0.561186	0.596481	0.519675	0.475775	0.632375	0.502709	0.552773	0.20186	0.0486743	0.247618	-0.110314	-0.317425	-0.0848549	0.127535
CGGA1	Illumina RNAseq	CGGA-1702	168	1	Female	<=55	Wildtype	Unmethylated	NA	A	C	2.64787	High	-330.018	-591.33	-921.349	0.891684	0.316757	0.603024	0.428411	0.61176	0.529069	0.561301	0.311269	0.614377	0.510018	0.645853	0.423285	0.509909	0.461784	0.674192	0.545707	0.62898	0.240057	0.692425	0.496329	0.538713	0.493928	0.401414	0.66872	0.429757	0.553384	-0.168721	-0.0931156	-0.0858945	0.0294073	0.450515	-0.346227	-0.281878
CGGA1	Illumina RNAseq	CGGA-1706	2068	0	Male	>55	Wildtype	NA	NA	B	B	8.01419	High	790.26	1800.05	2590.31	0.552684	0.25226	0.548795	0.616202	0.872492	0.593887	0.707557	0.370944	0.724054	0.542719	0.733767	0.844571	0.724812	0.654988	0.697442	0.62442	0.791282	0.283695	0.768771	0.785103	0.653264	0.599879	0.469077	0.499548	0.554271	0.515655	0.551091	0.448248	0.521085	0.341521	-0.0357255	0.410904	0.484997
CGGA1	Illumina RNAseq	CGGA-1708	1122	1	Female	<=55	Wildtype	Methylated	NA	A	C	4.11062	High	-413.428	949.013	535.585	0.775301	0.198337	0.533231	0.584364	0.789473	0.542436	0.705897	0.256027	0.583939	0.520778	0.712217	0.729514	0.550918	0.495704	0.654846	0.574013	0.686005	0.175783	0.686887	0.555877	0.58987	0.546369	0.454676	0.532034	0.488008	0.511886	0.258566	-0.107139	0.281313	0.100727	-0.24187	0.514776	0.463818
CGGA1	Illumina RNAseq	CGGA-1709	415	1	Male	<=55	Wildtype	Unmethylated	NA	A	C	4.03996	High	-344.342	318.041	-26.3013	0.824699	0.223464	0.507281	0.444892	0.721757	0.633055	0.610921	0.27799	0.655022	0.449024	0.694004	0.592513	0.546447	0.504236	0.710569	0.592915	0.720246	0.198468	0.698734	0.564425	0.610491	0.512945	0.468075	0.639653	0.432948	0.554752	-0.234583	-0.309029	-0.0863896	-0.0964778	0.115456	0.568111	0.393307
CGGA1	Illumina RNAseq	CGGA-1713	332	1	Male	>55	Wildtype	Methylated	NA	A	A	-4.86829	Low	-856.268	-829.947	-1686.22	0.936785	0.264142	0.547348	0.464725	0.597003	0.558924	0.598205	0.309797	0.635953	0.392387	0.646999	0.455054	0.43201	0.372017	0.708613	0.483968	0.65636	0.192926	0.69236	0.467867	0.565642	0.470424	0.386393	0.601928	0.393997	0.568307	-0.288699	-0.215725	-0.429514	-0.279232	-0.107082	-0.585138	-0.52157
CGGA1	Illumina RNAseq	CGGA-1722	349	1	Female	>55	Wildtype	Unmethylated	NA	B	A	-1.83663	High	625.831	733.128	1358.96	0.693496	0.386369	0.578649	0.391381	0.663696	0.483411	0.611592	0.494843	0.518534	0.604819	0.654762	0.687827	0.533036	0.536679	0.559868	0.583436	0.751146	0.448364	0.610526	0.626296	0.584869	0.584699	0.513447	0.639672	0.533813	0.538938	0.397081	0.28117	0.423704	0.0860872	-0.348834	0.114977	0.29897
CGGA1	Illumina RNAseq	CGGA-1727	1980	0	Male	<=55	Mutant	Unmethylated	NA	A	A	-7.64037	Low	-625.462	201.249	-424.213	0.856308	0.246537	0.408032	0.451174	0.691459	0.611943	0.579416	0.35176	0.579504	0.377636	0.713714	0.609256	0.538065	0.451822	0.709414	0.536661	0.673596	0.18024	0.733308	0.519479	0.562723	0.458704	0.441615	0.489169	0.444657	0.593478	-0.281219	-0.0930052	-0.16114	-0.213194	-0.356219	-0.24042	-0.203525
CGGA1	Illumina RNAseq	CGGA-1728	917	1	Male	<=55	Mutant	Unmethylated	NA	A	A	-3.55097	High	-274.462	757.04	482.579	0.780192	0.331222	0.53609	0.468885	0.704955	0.616723	0.577119	0.278585	0.580285	0.467049	0.720811	0.687203	0.598865	0.45868	0.677608	0.559548	0.702321	0.195255	0.700445	0.495841	0.586137	0.482184	0.473268	0.551291	0.458324	0.569584	0.0292771	-0.226297	0.142235	-0.198646	-0.249143	0.59282	0.408848
CGGA1	Illumina RNAseq	CGGA-1729	244	1	Male	<=55	Wildtype	Methylated	NA	A	A	-3.88387	High	-153.294	139.596	-13.6981	0.823651	0.324651	0.459886	0.497719	0.716584	0.595833	0.70412	0.249699	0.631691	0.425094	0.665957	0.559726	0.529525	0.46815	0.742447	0.532116	0.706436	0.141852	0.777203	0.559945	0.586944	0.506028	0.438773	0.5477	0.464613	0.596847	-0.341156	-0.0881888	-0.284825	-0.0931048	-0.171777	-0.192159	-0.156759
CGGA1	Illumina RNAseq	CGGA-1735	813	1	Male	<=55	Wildtype	Unmethylated	NA	A	A	-4.22674	Low	-637.824	-685.942	-1323.77	0.916852	0.324108	0.432679	0.45784	0.597979	0.520322	0.590027	0.326179	0.547174	0.471483	0.677237	0.38724	0.49787	0.445522	0.698556	0.535592	0.659472	0.18425	0.699817	0.469849	0.598811	0.467812	0.430693	0.566911	0.408573	0.613946	-0.451183	-0.360138	-0.359059	-0.320302	0.25433	-0.425338	-0.434889
CGGA1	Illumina RNAseq	CGGA-1736	938	1	Female	>55	Wildtype	Unmethylated	NA	A	C	4.74472	High	53.001	661.812	714.813	0.758418	0.27173	0.454481	0.47689	0.776282	0.612814	0.677748	0.262787	0.627522	0.42747	0.728328	0.699757	0.610174	0.497801	0.700391	0.554937	0.720331	0.20624	0.770416	0.643931	0.620485	0.545967	0.478131	0.55909	0.484856	0.536608	0.193113	-0.0208604	0.32913	0.208344	0.305921	0.322302	0.320774
CGGA1	Illumina RNAseq	CGGA-1740	363	1	Female	<=55	Wildtype	Methylated	NA	A	A	-7.65803	Low	-1080.43	-866.202	-1946.64	0.949473	0.238822	0.460588	0.447904	0.58163	0.542555	0.61111	0.262751	0.570944	0.382349	0.646731	0.445534	0.410629	0.367993	0.755973	0.48684	0.64182	0.166493	0.679863	0.451288	0.575317	0.449024	0.38394	0.548198	0.4059	0.597938	-0.449729	-0.36068	-0.509591	-0.398493	-0.468521	-0.521341	-0.487633
CGGA1	Illumina RNAseq	CGGA-1744	1936	0	Male	<=55	NA	Methylated	NA	B	C	3.48506	High	-223.09	859.251	636.161	0.765892	0.180324	0.403828	0.458009	0.808704	0.599932	0.713079	0.351258	0.660108	0.47562	0.681285	0.707068	0.613348	0.569522	0.698569	0.589668	0.696933	0.252189	0.736011	0.635095	0.580386	0.560082	0.414753	0.477852	0.511182	0.53177	0.345113	0.409318	0.146274	0.153881	-0.275628	0.289553	0.26725
CGGA1	Illumina RNAseq	CGGA-1749	401	1	Female	<=55	Wildtype	Unmethylated	NA	A	C	-1.21288	High	-837.875	-362.33	-1200.21	0.909461	0.290537	0.483852	0.427403	0.68409	0.541198	0.610083	0.20699	0.610553	0.426962	0.666971	0.527082	0.486468	0.404659	0.687182	0.541839	0.658665	0.166005	0.722169	0.456016	0.579842	0.504516	0.371568	0.623069	0.409551	0.572269	-0.323459	-0.296664	-0.309684	-0.281664	-0.29984	-0.472804	-0.428784
CGGA1	Illumina RNAseq	CGGA-1750	250	1	Female	<=55	Wildtype	Methylated	NA	A	A	-5.0635	Low	-492.315	-495.965	-988.28	0.896088	0.299985	0.445307	0.429877	0.681705	0.553475	0.637799	0.292135	0.550532	0.480932	0.68028	0.525132	0.48142	0.466826	0.729869	0.525336	0.670627	0.140063	0.731526	0.525919	0.622325	0.462485	0.395028	0.504184	0.448492	0.605005	-0.317747	-0.177166	-0.359246	-0.279977	-0.265865	-0.556194	-0.495608
CGGA1	Illumina RNAseq	CGGA-1758	414	1	Female	<=55	Wildtype	Methylated	NA	A	C	-2.15809	High	-728.888	-850.646	-1579.53	0.931191	0.263959	0.488775	0.412123	0.589337	0.568922	0.595874	0.228356	0.6143	0.454967	0.674892	0.437781	0.449834	0.357288	0.684459	0.551886	0.672002	0.217264	0.675284	0.411165	0.542758	0.481201	0.401155	0.60401	0.407034	0.561879	-0.31823	-0.171087	-0.267418	-0.200551	0.1118	-0.434318	-0.388276
CGGA1	Illumina RNAseq	CGGA-1764	710	1	Male	<=55	Mutant	Unmethylated	NA	A	A	-4.24633	Low	-365.337	-16.9987	-382.336	0.853117	0.24929	0.510652	0.512164	0.672407	0.616716	0.573221	0.27608	0.596122	0.463713	0.658478	0.58884	0.491861	0.39873	0.71505	0.523878	0.666391	0.199738	0.723763	0.547315	0.556071	0.471533	0.449814	0.581753	0.439286	0.572907	-0.110969	-0.103917	-0.242821	-0.110847	-0.343499	-0.357253	-0.29727
CGGA1	Illumina RNAseq	CGGA-1767	86	1	Male	>55	Wildtype	Methylated	NA	A	A	-1.79184	High	582.07	551.763	1133.83	0.716921	0.379094	0.570443	0.41727	0.650629	0.468154	0.623962	0.467885	0.551545	0.602832	0.672247	0.63191	0.510744	0.522958	0.564226	0.579706	0.724556	0.404548	0.591385	0.631793	0.579268	0.543774	0.501383	0.65972	0.519215	0.52542	0.377911	0.198598	0.413725	0.0123384	-0.338217	0.152776	0.298388
CGGA1	Illumina RNAseq	CGGA-1769	1854	0	Female	<=55	Wildtype	Methylated	NA	A	A	-5.24706	Low	-362.301	-439.45	-801.751	0.883601	0.344551	0.414731	0.409315	0.593566	0.493121	0.590595	0.366423	0.48514	0.486739	0.681075	0.429372	0.500017	0.514859	0.704141	0.513111	0.675854	0.187386	0.71364	0.517434	0.619399	0.485995	0.401866	0.553517	0.448058	0.617602	-0.279827	-0.182043	-0.358025	-0.234882	0.232775	-0.438553	-0.408735
CGGA1	Illumina RNAseq	CGGA-1770	267	1	Female	<=55	Mutant	Unmethylated	NA	A	A	-1.89822	High	-537.412	13.9008	-523.511	0.863745	0.218986	0.624104	0.456666	0.701299	0.580185	0.552894	0.263013	0.60828	0.401787	0.685976	0.569124	0.540809	0.420617	0.690761	0.556724	0.639755	0.182668	0.686103	0.648335	0.561418	0.476821	0.418521	0.625345	0.4136	0.5384	-0.215365	-0.175116	-0.236062	-0.0857552	0.0291099	-0.345885	-0.25753
CGGA1	Illumina RNAseq	CGGA-1773	104	1	Female	<=55	Wildtype	Unmethylated	NA	A	C	6.63316	High	-385.221	273.708	-111.513	0.831709	0.255872	0.540337	0.438076	0.760275	0.602918	0.675958	0.259272	0.663965	0.491665	0.67227	0.575533	0.568409	0.478628	0.692383	0.586557	0.685044	0.191653	0.721041	0.583056	0.55948	0.534345	0.379589	0.619036	0.453682	0.536256	0.268598	0.342402	0.296389	0.136256	0.234362	0.604874	0.467231
CGGA1	Illumina RNAseq	CGGA-1776	259	1	Male	<=55	Wildtype	Unmethylated	NA	A	C	-2.91658	High	-457.018	-438.261	-895.278	0.889945	0.393528	0.40872	0.4372	0.677033	0.581907	0.61681	0.223924	0.594044	0.442882	0.676512	0.516716	0.509081	0.427577	0.70585	0.517525	0.690466	0.127778	0.707279	0.513669	0.614338	0.510043	0.382406	0.564323	0.449344	0.613551	-0.272266	-0.27293	-0.304103	-0.203062	-0.0893049	-0.377377	-0.333852
CGGA1	Illumina RNAseq	CGGA-1780	1826	0	Female	>55	Wildtype	NA	NA	A	A	-2.67646	High	508.586	384.257	892.843	0.741129	0.368638	0.57507	0.409961	0.646288	0.499088	0.6168	0.459857	0.51405	0.634297	0.650369	0.617794	0.476674	0.51809	0.488	0.58302	0.708968	0.427486	0.616385	0.592034	0.576337	0.545666	0.488292	0.641421	0.518792	0.544123	0.334197	0.199371	0.367212	-0.0162859	-0.373346	-0.0564427	0.19692
CGGA1	Illumina RNAseq	CGGA-1785	329	1	Male	<=55	Mutant	Methylated	NA	A	A	-5.60516	Low	-827.006	-286.391	-1113.4	0.904089	0.191985	0.565315	0.479049	0.679627	0.576218	0.561643	0.280921	0.634967	0.434803	0.63198	0.54063	0.499714	0.445965	0.699083	0.549344	0.650698	0.226011	0.662591	0.50503	0.553753	0.442421	0.426409	0.615373	0.407496	0.541646	-0.265178	-0.174503	-0.34723	-0.146277	-0.127665	-0.40294	-0.389896
CGGA1	Illumina RNAseq	CGGA-1807	247	1	Female	>55	Wildtype	Methylated	NA	A	A	-3.13133	High	-749.603	-702.969	-1452.57	0.924236	0.212452	0.590806	0.461964	0.595304	0.568249	0.612282	0.293105	0.628881	0.405143	0.636732	0.479139	0.472082	0.387261	0.684063	0.516673	0.650438	0.15758	0.672336	0.510459	0.58625	0.476168	0.449023	0.625054	0.40501	0.538899	-0.252893	-0.199729	-0.325564	-0.199341	0.152022	-0.517311	-0.42872
CGGA1	Illumina RNAseq	CGGA-1811	304	1	Male	>55	Wildtype	NA	NA	B	C	3.11694	High	572.754	1774.97	2347.73	0.582004	0.413046	0.519546	0.615068	0.805552	0.602616	0.647043	0.343625	0.715314	0.642231	0.731036	0.825221	0.696504	0.663898	0.752455	0.608943	0.782161	0.209314	0.778665	0.683553	0.678072	0.567357	0.487315	0.511163	0.526599	0.557439	0.364098	0.131831	0.486464	0.329767	0.1825	0.62125	0.548657
CGGA1	Illumina RNAseq	CGGA-1812	780	1	Male	>55	Wildtype	Unmethylated	NA	A	C	2.49646	High	-37.0547	362.357	325.302	0.794424	0.355251	0.465873	0.434977	0.746822	0.613925	0.678442	0.406352	0.654502	0.575165	0.715626	0.62504	0.532486	0.4994	0.686559	0.581739	0.720375	0.204409	0.745756	0.549326	0.606899	0.533722	0.463721	0.570084	0.465317	0.565549	0.43227	-0.110956	0.286754	0.0516346	0.00649821	0.0437533	0.197378
CGGA1	Illumina RNAseq	CGGA-1814	221	1	Female	<=55	Wildtype	Unmethylated	NA	B	C	6.36601	High	182.357	592.249	774.606	0.752669	0.267272	0.49581	0.467108	0.742625	0.580587	0.690469	0.376249	0.671193	0.472238	0.666819	0.685494	0.575535	0.581181	0.714075	0.56339	0.700712	0.216248	0.757412	0.624017	0.591217	0.571522	0.458365	0.578173	0.470851	0.541861	0.525411	0.383263	0.450748	0.351132	0.438955	0.401165	0.401181
CGGA1	Illumina RNAseq	CGGA-1815	185	1	Female	<=55	Wildtype	Methylated	NA	A	C	2.38052	High	-399.506	468.683	69.1773	0.816692	0.336247	0.488077	0.441045	0.808781	0.569893	0.617532	0.211309	0.639944	0.438273	0.702279	0.649597	0.538101	0.402401	0.690641	0.579612	0.700937	0.136531	0.754732	0.564219	0.599427	0.530096	0.413071	0.58088	0.448434	0.573366	0.32035	-0.0696186	0.344481	0.071687	-0.22472	0.205307	0.25645
CGGA1	Illumina RNAseq	CGGA-1817	399	1	Female	>55	Wildtype	Methylated	NA	B	C	-0.841882	High	-46.9694	881.654	834.684	0.746833	0.337591	0.469276	0.498341	0.782066	0.631948	0.652917	0.365754	0.652418	0.488007	0.71368	0.728965	0.599615	0.639384	0.670458	0.587762	0.71049	0.189457	0.77957	0.584857	0.610915	0.5263	0.529756	0.542397	0.488044	0.559085	0.179989	-0.0723095	0.0911337	0.0747025	-0.0888485	-0.0851241	0.0602422
CGGA1	Illumina RNAseq	CGGA-1819	1005	1	Male	<=55	Wildtype	Methylated	NA	A	C	2.11634	High	-485.117	148.86	-336.257	0.849569	0.274349	0.497106	0.450009	0.718605	0.536283	0.653163	0.381492	0.605802	0.578497	0.692404	0.566768	0.461089	0.488394	0.69094	0.54031	0.705442	0.182183	0.740006	0.575238	0.614094	0.544101	0.454205	0.588041	0.433431	0.564348	0.122574	-0.0868998	0.0860758	0.200393	-0.0377476	-0.161944	-0.109494
CGGA1	Illumina RNAseq	CGGA-1820	77	1	Female	<=55	Wildtype	Unmethylated	NA	A	C	-0.573613	High	-853.428	-462.587	-1316.01	0.916397	0.26843	0.505488	0.442995	0.736925	0.589698	0.625658	0.285128	0.652112	0.457586	0.661695	0.52255	0.454215	0.434387	0.705621	0.537058	0.641467	0.192853	0.720583	0.496382	0.601728	0.481684	0.411914	0.592167	0.428711	0.538649	-0.186276	-0.16265	-0.226409	-0.0712015	-0.100993	-0.125156	-0.163102
CGGA1	Illumina RNAseq	CGGA-1826	44	1	Female	>55	Wildtype	Methylated	NA	A	C	-0.300905	High	-336.528	44.0864	-292.442	0.846159	0.313954	0.455986	0.441014	0.721884	0.602173	0.631017	0.309304	0.630152	0.55381	0.686673	0.524768	0.510363	0.440106	0.67833	0.560387	0.655785	0.229913	0.739447	0.434902	0.579184	0.510138	0.459066	0.575433	0.443757	0.581053	0.0958024	-0.255033	-0.0672213	-0.0304717	-0.00866071	0.402298	0.286071
CGGA1	Illumina RNAseq	CGGA-1833	494	1	Female	>55	Wildtype	Methylated	NA	A	C	2.21673	High	-471.993	-202.418	-674.411	0.874694	0.272692	0.514203	0.455261	0.694751	0.603291	0.616889	0.343251	0.680853	0.458931	0.670365	0.569197	0.464426	0.482886	0.68896	0.5437	0.687909	0.221637	0.730844	0.531215	0.570947	0.506828	0.367525	0.618335	0.436339	0.550465	0.306031	0.081765	0.23255	0.0599027	0.133731	-0.050002	-0.0180459
CGGA1	Illumina RNAseq	CGGA-1840	1179	0	Female	>55	Wildtype	Methylated	NA	A	A	-5.19728	Low	-400.273	-423.305	-823.578	0.885096	0.36508	0.467627	0.442727	0.65245	0.585371	0.637587	0.364036	0.555529	0.499429	0.680433	0.525884	0.4949	0.474637	0.693207	0.506819	0.659025	0.136984	0.741861	0.501789	0.6125	0.47956	0.390841	0.573696	0.424235	0.60856	-0.313062	-0.257431	-0.388184	-0.212923	-0.0764981	-0.548536	-0.49576
CGGA1	Illumina RNAseq	CGGA-1857	157	1	Male	<=55	Wildtype	NA	NA	B	C	2.97184	High	450.229	1918.37	2368.6	0.579509	0.378333	0.53367	0.642687	0.802082	0.629167	0.667451	0.335537	0.745268	0.465964	0.727058	0.856741	0.714567	0.686665	0.759464	0.582842	0.757458	0.223785	0.764367	0.731549	0.659904	0.56907	0.48157	0.529106	0.513191	0.547456	0.334098	0.246529	0.445791	0.276165	-0.0602269	0.519901	0.495821
CGGA1	Illumina RNAseq	CGGA-1865	89	1	Female	<=55	Wildtype	NA	NA	A	C	1.38532	High	-229.874	439.801	209.927	0.804596	0.329322	0.402012	0.438892	0.752957	0.623921	0.636602	0.21304	0.593688	0.542781	0.715434	0.62376	0.542061	0.538555	0.628154	0.589057	0.709828	0.18609	0.777488	0.534193	0.599794	0.530505	0.443908	0.584612	0.460291	0.568517	-0.112582	-0.105393	0.240816	-0.0845996	0.0419081	0.258357	0.171496
CGGA1	Illumina RNAseq	CGGA-1866	127	1	Male	>55	Wildtype	Unmethylated	NA	A	C	1.74908	High	-560.434	-315.007	-875.442	0.888614	0.158332	0.544895	0.435994	0.634876	0.585561	0.630803	0.316326	0.691838	0.463927	0.677761	0.507824	0.465689	0.41369	0.692917	0.557527	0.666845	0.218176	0.709343	0.478509	0.554187	0.481302	0.456867	0.585942	0.433932	0.554095	0.0440734	0.0489869	-0.237218	-0.0230914	0.112271	-0.288692	-0.268361
CGGA1	Illumina RNAseq	CGGA-1870	1556	0	Male	>55	Mutant	Unmethylated	NA	A	A	-9.83317	Low	-990.251	-871.616	-1861.87	0.945494	0.156865	0.43715	0.470817	0.569686	0.608292	0.556669	0.272201	0.551645	0.36753	0.663138	0.431318	0.463346	0.372929	0.732304	0.474464	0.61782	0.137947	0.689869	0.497951	0.583406	0.40874	0.388639	0.544348	0.396694	0.574187	-0.388261	-0.325998	-0.494422	-0.313341	-0.324259	-0.475885	-0.433501
CGGA1	Illumina RNAseq	CGGA-1886	338	1	Male	<=55	Wildtype	Unmethylated	NA	A	C	-2.67997	High	-634.676	-21.9884	-656.664	0.873429	0.281526	0.488972	0.448369	0.718653	0.607562	0.665933	0.255671	0.633557	0.458163	0.686083	0.577773	0.527967	0.444247	0.703001	0.538175	0.663554	0.220641	0.745945	0.522817	0.589032	0.498826	0.446659	0.57059	0.429884	0.569298	-0.266056	-0.240682	-0.308849	-0.0765387	-0.150271	-0.0686762	-0.160128
CGGA1	Illumina RNAseq	CGGA-1899	176	1	Male	<=55	Wildtype	Unmethylated	NA	A	C	-2.46131	High	-203.849	364.28	160.431	0.808889	0.314898	0.436557	0.458895	0.737829	0.598272	0.683905	0.372319	0.573193	0.520355	0.697553	0.644395	0.546951	0.532371	0.679159	0.512255	0.69937	0.161044	0.75923	0.546182	0.581138	0.51491	0.464199	0.496499	0.458786	0.591119	-0.0505578	0.00554593	-0.143999	-0.0365001	-0.216173	0.297609	0.115449
CGGA1	Illumina RNAseq	CGGA-1901	540	1	Male	>55	Wildtype	Methylated	NA	B	C	6.95524	High	405.73	1559.95	1965.68	0.626668	0.249718	0.485866	0.583522	0.824608	0.613057	0.688948	0.292064	0.654117	0.514551	0.718255	0.81022	0.660448	0.591106	0.684384	0.606065	0.74456	0.234425	0.749709	0.722945	0.619309	0.574489	0.477228	0.500891	0.515526	0.515368	0.277319	0.291389	0.372562	0.223509	0.0163346	0.374799	0.422825
CGGA1	Illumina RNAseq	CGGA-1908	298	1	Female	<=55	Wildtype	Methylated	NA	A	C	1.45627	High	-328.149	-0.621634	-328.771	0.848989	0.29333	0.526557	0.464349	0.694252	0.59307	0.602141	0.25515	0.632452	0.525717	0.64962	0.551927	0.5429	0.466662	0.699063	0.534704	0.679913	0.191858	0.737052	0.544327	0.581033	0.519673	0.443981	0.603632	0.437359	0.575595	-0.00480757	-0.137863	-0.0686532	0.0367243	0.248087	-0.362181	-0.240428
CGGA1	Illumina RNAseq	CGGA-1911	1451	0	Male	<=55	Wildtype	Methylated	NA	A	C	5.1535	High	-861.84	-31.6869	-893.527	0.889828	0.21967	0.584334	0.490461	0.702542	0.546488	0.587631	0.256515	0.634496	0.510983	0.663602	0.489521	0.460208	0.426796	0.676767	0.561903	0.706278	0.138831	0.706207	0.504616	0.516496	0.4788	0.425945	0.594598	0.444578	0.53252	-0.175152	-0.172592	0.0383298	-0.0738938	0.385767	0.429335	0.246459
CGGA1	Illumina RNAseq	CGGA-1912	507	1	Male	<=55	NA	Methylated	NA	B	C	-2.70469	High	-38.338	784.678	746.34	0.755394	0.221437	0.433408	0.444502	0.766419	0.574154	0.728247	0.370541	0.625741	0.457124	0.682625	0.751812	0.647659	0.594121	0.668606	0.562183	0.705582	0.213789	0.760394	0.697295	0.571369	0.519151	0.414219	0.497333	0.522173	0.569855	-0.0914215	0.144207	-0.0946178	-0.0974771	-0.429786	0.0892243	0.0210358
CGGA1	Illumina RNAseq	CGGA-1946	142	1	Female	<=55	Wildtype	Unmethylated	NA	B	B	8.31874	High	-26.5326	524.559	498.026	0.778771	0.178169	0.543269	0.437069	0.802545	0.594998	0.686425	0.263887	0.679495	0.432999	0.681396	0.683746	0.59689	0.561427	0.713262	0.599139	0.721309	0.184312	0.731707	0.683031	0.599427	0.533889	0.415283	0.592962	0.477799	0.527652	0.498365	0.366393	0.406814	0.23962	0.0164341	-0.012102	0.192851
CGGA1	Illumina RNAseq	CGGA-1953	73	1	Male	<=55	Wildtype	Methylated	NA	A	C	5.44523	High	-491.759	660.787	169.029	0.808146	0.218086	0.474397	0.480949	0.80495	0.650492	0.682141	0.269895	0.665997	0.560856	0.686686	0.632417	0.555259	0.487061	0.684233	0.579604	0.674578	0.204655	0.754591	0.595239	0.56489	0.531376	0.435427	0.540877	0.460055	0.525716	0.0907439	0.227749	0.114816	0.0766338	0.29426	0.21994	0.265186
CGGA1	Illumina RNAseq	CGGA-1955	457	1	Male	<=55	NA	NA	NA	A	A	-7.05002	Low	-773.019	-571.339	-1344.36	0.918055	0.200502	0.385285	0.419327	0.684692	0.578873	0.74087	0.264906	0.575156	0.400129	0.705873	0.530867	0.451294	0.443965	0.731839	0.523031	0.642757	0.144845	0.749421	0.541368	0.591743	0.446019	0.4406	0.449028	0.441546	0.587896	-0.366331	-0.109393	-0.317529	-0.206568	-0.18632	-0.475205	-0.389292
CGGA1	Illumina RNAseq	CGGA-1972	1291	0	Male	<=55	Wildtype	Unmethylated	NA	B	B	7.76429	High	307.022	915.235	1222.26	0.707812	0.181127	0.499702	0.464168	0.800711	0.620198	0.674389	0.294731	0.70274	0.568276	0.68811	0.701977	0.62308	0.554685	0.712167	0.598069	0.730394	0.218722	0.756534	0.660822	0.613458	0.547035	0.456746	0.557039	0.480846	0.530732	0.430889	0.339954	0.493991	0.287637	0.245091	0.159868	0.314591
CGGA1	Illumina RNAseq	CGGA-1976	73	1	Female	<=55	Wildtype	Unmethylated	NA	A	C	9.63588	High	316.543	204.21	520.753	0.776674	0.140352	0.440405	0.43096	0.750219	0.556049	0.721676	0.271458	0.681722	0.507534	0.662248	0.634457	0.53126	0.535141	0.686176	0.572252	0.690868	0.196721	0.771456	0.663195	0.582382	0.520857	0.454339	0.54418	0.477875	0.515923	0.295417	0.314765	0.312775	0.1319	0.261057	-0.0972504	0.16284
CGGA1	Illumina RNAseq	CGGA-1985	380	1	Male	<=55	Mutant	Unmethylated	NA	A	A	-5.41431	Low	-901.42	-412.597	-1314.02	0.91628	0.18879	0.496751	0.446003	0.67625	0.662593	0.620133	0.257287	0.604316	0.443881	0.678785	0.505485	0.46614	0.380869	0.687015	0.518712	0.639485	0.206446	0.684683	0.531942	0.58183	0.434984	0.444903	0.564036	0.408558	0.549419	-0.0953806	-0.181106	-0.37017	-0.214437	-0.320565	-0.501482	-0.453315
CGGA1	Illumina RNAseq	CGGA-2003	780	1	Male	<=55	Mutant	NA	NA	A	C	-2.07059	High	3.87251	495.279	499.152	0.778668	0.312074	0.431322	0.468638	0.700714	0.602189	0.627653	0.38462	0.591038	0.544431	0.676206	0.60975	0.599899	0.542954	0.740248	0.533048	0.748504	0.168905	0.730367	0.598209	0.658685	0.484749	0.430642	0.513883	0.481494	0.606973	0.130583	-0.0468893	0.0920747	0.0727809	0.024421	-0.0920786	-0.0564709
CGGA1	Illumina RNAseq	CGGA-2008	44	1	Male	>55	Wildtype	Methylated	NA	B	C	1.13244	High	220.255	958.684	1178.94	0.712289	0.33559	0.476302	0.52584	0.764112	0.588524	0.643611	0.285008	0.677742	0.496583	0.686267	0.711505	0.62504	0.609074	0.762269	0.600062	0.760802	0.242295	0.789664	0.647044	0.655922	0.51988	0.421572	0.521022	0.512289	0.561366	0.285236	0.299028	0.372398	0.306616	0.0889149	0.332503	0.257563
CGGA1	Illumina RNAseq	CGGA-2024	328	1	Female	<=55	Wildtype	Methylated	NA	A	A	-6.74139	Low	-530.379	-756.081	-1286.46	0.914652	0.264532	0.417989	0.420707	0.603461	0.548177	0.606483	0.385536	0.526502	0.403686	0.682913	0.430154	0.477989	0.482044	0.725563	0.468127	0.619273	0.148443	0.728084	0.510905	0.619842	0.454482	0.393665	0.529749	0.445974	0.614747	-0.123394	-0.0549287	-0.380789	-0.244745	-0.00907958	-0.542104	-0.44882
CGGA1	Illumina RNAseq	CGGA-2039	702	0	Male	<=55	Wildtype	Methylated	NA	A	A	-6.32692	Low	-333.851	-380.655	-714.506	0.877532	0.244506	0.398845	0.446302	0.691608	0.53973	0.689355	0.40047	0.55069	0.428919	0.660741	0.501817	0.50889	0.54867	0.746884	0.508027	0.690796	0.173505	0.71174	0.528447	0.62305	0.435086	0.409223	0.497437	0.457444	0.600553	-0.0782934	-0.00579236	-0.307913	-0.138324	-0.224185	-0.45493	-0.41048
CGGA1	Illumina RNAseq	CGGA-2047	598	1	Female	>55	Wildtype	NA	NA	B	C	1.70948	High	103.328	1220.12	1323.44	0.697242	0.385104	0.506722	0.532523	0.732439	0.626394	0.633081	0.429756	0.608203	0.599835	0.680426	0.689434	0.661635	0.574709	0.737771	0.584087	0.724225	0.191645	0.759976	0.576185	0.657669	0.53227	0.40394	0.549073	0.494069	0.588193	0.236031	-0.125764	0.338359	0.168122	0.291079	0.368018	0.331137
CGGA1	Illumina RNAseq	CGGA-2053	1031	0	Male	<=55	Wildtype	NA	NA	A	A	-5.46536	Low	-411.172	-695.933	-1107.11	0.903694	0.289115	0.426529	0.417765	0.598813	0.56346	0.638323	0.415755	0.518375	0.423312	0.678974	0.448898	0.46293	0.508239	0.746895	0.479297	0.641503	0.188459	0.725539	0.535107	0.634991	0.463363	0.420857	0.536806	0.455521	0.626739	0.0297007	0.025664	-0.238509	-0.127065	-0.0529054	-0.474886	-0.4029
CGGA1	Illumina RNAseq	CGGA-2056	1019	0	Female	<=55	Mutant	NA	NA	B	C	5.50363	High	19.5258	1044.99	1064.52	0.723977	0.266947	0.573551	0.584431	0.782463	0.64411	0.650252	0.304318	0.675184	0.461834	0.684417	0.742771	0.630245	0.55188	0.668694	0.585173	0.728548	0.253392	0.746475	0.640709	0.600858	0.536792	0.465119	0.613878	0.486708	0.521694	0.316706	0.227157	0.388909	0.282296	0.193019	0.341456	0.312741
CGGA1	Illumina RNAseq	CGGA-2062	41	1	Female	>55	Mutant	NA	NA	A	C	1.16706	High	-312.101	447.695	135.594	0.811027	0.327943	0.509737	0.47504	0.712157	0.589937	0.602443	0.285306	0.646621	0.492525	0.66446	0.631952	0.577974	0.486018	0.733617	0.552494	0.72132	0.21286	0.735496	0.587638	0.634185	0.495917	0.430577	0.594382	0.452407	0.577671	0.253128	0.269427	0.19896	0.154226	0.204995	-0.194972	-0.188824
CGGA1	Illumina RNAseq	CGGA-2075	266	1	Male	>55	Wildtype	NA	NA	A	B	13.5381	High	-13.0217	693.745	680.723	0.76167	0.241917	0.425806	0.478442	0.75745	0.61147	0.712928	0.351591	0.658687	0.4648	0.688612	0.631907	0.574593	0.53131	0.696155	0.607071	0.699925	0.250638	0.753785	0.594397	0.604818	0.558526	0.42797	0.549377	0.490388	0.504799	0.436596	0.464322	0.457781	0.340784	0.338739	0.384078	0.471048
CGGA1	Illumina RNAseq	CGGA-2078	280	1	Female	>55	Wildtype	NA	NA	B	C	4.37046	High	388.743	921.244	1309.99	0.698657	0.350041	0.492643	0.49075	0.742208	0.587777	0.636661	0.26474	0.658019	0.587496	0.67768	0.693929	0.614169	0.550396	0.741296	0.596663	0.75007	0.209089	0.778883	0.652518	0.652361	0.529604	0.401106	0.563335	0.493526	0.580134	0.375139	0.399088	0.408155	0.370309	0.273	0.329597	0.329806
CGGA1	Illumina RNAseq	CGGA-2082	571	0	Male	<=55	Wildtype	NA	NA	B	C	4.24975	High	6.2438	1333.41	1339.66	0.695534	0.401068	0.484562	0.475557	0.768764	0.598323	0.604321	0.319547	0.669675	0.577464	0.71145	0.777646	0.683656	0.590256	0.742498	0.570135	0.749346	0.206679	0.76603	0.700661	0.672115	0.536553	0.438793	0.579885	0.492382	0.547848	0.202566	0.124544	0.407045	0.281046	0.268368	0.357449	0.312889
CGGA1	Illumina RNAseq	CGGA-2106	892	0	Female	<=55	Mutant	Methylated	NA	A	A	-4.39819	Low	-256.418	18.3186	-238.099	0.841881	0.211949	0.46917	0.507817	0.629164	0.570873	0.620429	0.339018	0.643752	0.422445	0.639208	0.507651	0.477241	0.409589	0.736871	0.570391	0.64791	0.318565	0.726595	0.544128	0.590449	0.471151	0.519156	0.559046	0.458489	0.535752	-0.0222497	0.0421354	0.156561	-0.104117	-0.189203	-0.0396401	0.0485936
CGGA1	Illumina RNAseq	CGGA-2115	171	1	Female	<=55	Wildtype	Unmethylated	NA	A	A	-5.30428	Low	-555.819	-337.083	-892.902	0.889786	0.281043	0.458706	0.445545	0.683813	0.591934	0.600869	0.242522	0.592673	0.429467	0.672069	0.522848	0.536535	0.414297	0.752396	0.494598	0.658354	0.134675	0.712683	0.534114	0.633224	0.457435	0.381989	0.556277	0.434916	0.603161	-0.27156	-0.101286	-0.339371	-0.152285	-0.35442	-0.544098	-0.414677
CGGA2	Illumina RNAseq	CGGA-272	217	1	Male	<=55	Wildtype	Unmethylated	NA	A	B	12.5237	High	-374.462	840.814	466.351	0.781679	0.214537	0.601004	0.454265	0.658243	0.543802	0.638809	0.385965	0.666963	0.519166	0.721172	0.696035	0.55575	0.462366	0.673297	0.591349	0.703467	0.293546	0.708551	0.694781	0.59478	0.532415	0.443371	0.661084	0.459681	0.540361	0.208031	0.153043	0.260408	0.164066	0.392142	0.345059	0.333467
CGGA2	Illumina RNAseq	CGGA-274	610	0	Female	<=55	Wildtype	Unmethylated	NA	A	C	1.22024	High	587.275	-391.862	195.412	0.805859	0.168314	0.621644	0.430017	0.589565	0.506327	0.654891	0.493415	0.672207	0.440699	0.612515	0.604727	0.45626	0.564527	0.692946	0.518987	0.614441	0.271591	0.714796	0.603496	0.599144	0.495902	0.401073	0.605371	0.478466	0.536088	0.318441	-0.0348228	-0.151053	-0.0664232	-0.136182	-0.347889	-0.221509
CGGA2	Illumina RNAseq	CGGA-318	222	1	Female	<=55	Wildtype	Unmethylated	NA	B	B	19.7116	High	388.145	1810.63	2198.77	0.599643	0.365123	0.605314	0.472286	0.866334	0.609188	0.755973	0.452831	0.662158	0.579545	0.761862	0.847554	0.688867	0.717518	0.697291	0.617518	0.760201	0.622969	0.86871	0.767936	0.667088	0.618423	0.550543	0.603942	0.619361	0.443975	0.668999	0.464292	0.530152	0.345258	0.209239	0.0991369	0.366733
CGGA2	Illumina RNAseq	CGGA-342	500	1	Female	<=55	Wildtype	Methylated	NA	B	C	-0.0613683	High	-132.533	701.901	569.368	0.772159	0.342581	0.41387	0.523583	0.77648	0.60875	0.631512	0.313794	0.663069	0.474964	0.632865	0.682119	0.630193	0.5726	0.681547	0.524375	0.66307	0.194919	0.767733	0.634506	0.596343	0.503122	0.466749	0.506748	0.483645	0.557111	-0.0602469	-0.112218	0.0827277	0.0324034	0.168232	-0.111337	0.0340437
CGGA2	Illumina RNAseq	CGGA-374	493	1	Male	<=55	Mutant	Methylated	NA	C	A	-11.4888	Low	-1621.81	-1928.35	-3550.16	0.996485	0.217889	0.51801	0.443062	0.575003	0.509231	0.613028	0.293523	0.556241	0.465007	0.600534	0.311175	0.362628	0.190751	0.597364	0.453809	0.541479	0.21996	0.636899	0.35997	0.448532	0.357184	0.357134	0.596553	0.365817	0.573411	-0.427626	-0.391085	-0.522641	-0.282643	-0.227938	-0.654266	-0.588369
CGGA2	Illumina RNAseq	CGGA-413	183	0	Male	<=55	Wildtype	Unmethylated	NA	A	C	0.739257	High	-527.203	154.942	-372.261	0.852345	0.28868	0.332859	0.417011	0.705017	0.56388	0.601446	0.27028	0.580935	0.54998	0.650336	0.547736	0.491572	0.490056	0.657733	0.583882	0.678702	0.206466	0.747881	0.537679	0.603491	0.481016	0.435511	0.456479	0.449606	0.550265	-0.280457	0.278561	-0.00644334	-0.156426	0.322434	0.177543	0.12016
CGGA2	Illumina RNAseq	CGGA-483	277	1	Female	>55	Wildtype	Unmethylated	NA	B	B	14.613	High	878.847	1454.88	2333.73	0.583673	0.301577	0.595031	0.594635	0.778364	0.592994	0.713706	0.446784	0.628957	0.594379	0.699592	0.716623	0.582032	0.558931	0.650697	0.666553	0.75332	0.24909	0.745838	0.704639	0.594996	0.598238	0.47878	0.589301	0.530465	0.526375	0.470896	0.017205	0.376174	0.32415	0.269236	0.630529	0.607432
CGGA1	Illumina RNAseq	CGGA-487	156	1	Male	<=55	Wildtype	Unmethylated	NA	B	C	4.02945	High	142.721	588.75	731.471	0.756822	0.348162	0.535651	0.433885	0.752776	0.553896	0.625789	0.314898	0.642755	0.60589	0.672786	0.61185	0.562838	0.545732	0.706791	0.589474	0.732615	0.226819	0.752589	0.659244	0.654711	0.527419	0.392151	0.588791	0.477383	0.563663	0.143295	0.0127708	0.178577	0.0395532	0.337227	-0.0480872	-0.00418109
CGGA2	Illumina RNAseq	CGGA-491	1074	1	Female	<=55	Mutant	Methylated	NA	C	A	-11.4636	Low	-1463.9	-1132.33	-2596.23	0.975041	0.337352	0.423533	0.43597	0.485466	0.591832	0.67483	0.310424	0.499501	0.414254	0.658284	0.316951	0.43046	0.262162	0.631177	0.48432	0.590025	0.19352	0.626953	0.375823	0.54111	0.388426	0.396976	0.545663	0.383134	0.60801	-0.433252	-0.371109	-0.436762	-0.299631	-0.348669	-0.327224	-0.376866
CGGA2	Illumina RNAseq	CGGA-494	4435	0	Female	>55	Wildtype	Methylated	NA	C	A	-11.0242	Low	-779.859	-1702.73	-2482.59	0.971202	0.358258	0.28122	0.377023	0.515213	0.412343	0.660191	0.517788	0.374095	0.49798	0.578618	0.250921	0.380852	0.428826	0.643915	0.419457	0.622954	0.202883	0.672703	0.454423	0.552726	0.452402	0.50857	0.463343	0.465436	0.635268	0.0139647	-0.132288	-0.392947	-0.217417	-0.239279	-0.460857	-0.427883
CGGA2	Illumina RNAseq	CGGA-499	122	1	Male	<=55	Wildtype	Methylated	NA	C	C	-1.96118	High	-1048.34	-1437.35	-2485.69	0.97131	0.315982	0.498619	0.402724	0.605399	0.560168	0.517989	0.282628	0.557081	0.451945	0.649956	0.355345	0.394389	0.248885	0.68658	0.498793	0.613219	0.20417	0.642572	0.4792	0.535725	0.5033	0.45923	0.588425	0.399519	0.541558	-0.432383	-0.144153	-0.271562	-0.315136	0.249233	-0.612715	-0.524792
CGGA1	Illumina RNAseq	CGGA-509	623	1	Male	<=55	Wildtype	Unmethylated	NA	A	C	2.59139	High	-868.993	-717.702	-1586.69	0.931574	0.209886	0.487476	0.428118	0.615423	0.585423	0.618638	0.232243	0.582769	0.418108	0.656826	0.463098	0.445569	0.426822	0.677983	0.528125	0.666356	0.198211	0.667089	0.541103	0.550799	0.491156	0.398142	0.578485	0.399352	0.557002	-0.256202	-0.0374082	-0.286796	-0.241409	0.153207	-0.473387	-0.403063
CGGA2	Illumina RNAseq	CGGA-518	212	1	Male	<=55	Mutant	Unmethylated	NA	C	A	-14.6583	Low	-1912.36	-2697.56	-4609.93	0.997431	0.224228	0.525069	0.415321	0.543929	0.491547	0.640801	0.238762	0.510838	0.399516	0.543842	0.220484	0.378749	0.19327	0.613626	0.337906	0.51827	0.142158	0.641553	0.346996	0.501448	0.36515	0.301981	0.579591	0.360876	0.594367	-0.521319	-0.441839	-0.570409	-0.418561	-0.412314	-0.631055	-0.604597
CGGA2	Illumina RNAseq	CGGA-525	138	1	Male	>55	Wildtype	Methylated	NA	B	B	8.52579	High	1165.99	2162.39	3328.38	0.45933	0.340138	0.418508	0.567214	0.838223	0.560769	0.740224	0.356649	0.660609	0.572511	0.724087	0.893777	0.693892	0.625749	0.718885	0.647017	0.772098	0.283981	0.758611	0.763249	0.635542	0.603599	0.539029	0.443561	0.582042	0.509445	0.341954	0.376487	0.560811	0.324836	-0.272466	0.392235	0.474847
CGGA1	Illumina RNAseq	CGGA-530	506	1	Female	<=55	Wildtype	Methylated	NA	A	C	4.37772	High	-188.91	634.163	445.253	0.783607	0.355354	0.474366	0.470241	0.737689	0.604973	0.62302	0.282264	0.626455	0.462501	0.679824	0.647704	0.594029	0.464542	0.725638	0.571235	0.701632	0.185233	0.747423	0.623187	0.620805	0.531027	0.408307	0.598507	0.461395	0.58188	0.117247	-0.0852045	0.230685	-0.00531365	0.372329	0.117712	0.106335
CGGA2	Illumina RNAseq	CGGA-545	555	1	Female	<=55	Mutant	Methylated	NA	B	C	-3.04532	High	221.078	1259.97	1481.04	0.680474	0.402576	0.549824	0.490082	0.648835	0.577345	0.537359	0.44846	0.624756	0.626538	0.703016	0.716973	0.628708	0.408614	0.686632	0.546764	0.743075	0.215549	0.682134	0.657302	0.618193	0.536243	0.468298	0.577011	0.475075	0.580043	-0.2464	-0.403899	0.0696689	-0.262855	0.0175839	0.579917	0.455762
CGGA1	Illumina RNAseq	CGGA-568	285	1	Male	<=55	Wildtype	Unmethylated	NA	B	C	-1.98986	High	9.73106	1389.1	1398.83	0.689267	0.341297	0.572103	0.482018	0.826027	0.597665	0.633944	0.413577	0.619725	0.494499	0.769893	0.777291	0.640806	0.69056	0.742033	0.55656	0.739778	0.589687	0.784604	0.59424	0.644903	0.552552	0.465079	0.51533	0.520143	0.590522	0.46275	0.0674756	0.36975	0.22467	-0.491643	0.395926	0.363875
CGGA2	Illumina RNAseq	CGGA-604	381	1	Male	<=55	Wildtype	Methylated	NA	B	B	8.81976	High	735.633	1925.4	2661.03	0.544003	0.357188	0.59462	0.445195	0.875726	0.5766	0.724853	0.471154	0.694254	0.626202	0.68387	0.828108	0.718007	0.746615	0.655086	0.606247	0.761549	0.430406	0.757975	0.786984	0.667859	0.599523	0.496469	0.491565	0.557309	0.483443	0.512646	0.290685	0.459765	0.168505	0.0191671	-0.19816	0.203427
CGGA2	Illumina RNAseq	CGGA-624	122	1	Female	<=55	Wildtype	Unmethylated	NA	B	B	8.10991	High	639.535	1773.28	2412.81	0.574208	0.272102	0.516898	0.475253	0.863064	0.554065	0.690627	0.303013	0.693237	0.608443	0.697314	0.846615	0.649368	0.66027	0.675687	0.649577	0.78633	0.302909	0.769912	0.787648	0.645557	0.598213	0.447529	0.509237	0.555175	0.491497	0.45534	0.378134	0.600424	0.126508	-0.00540438	0.469591	0.526147
CGGA2	Illumina RNAseq	CGGA-658	372	1	Male	<=55	Wildtype	Methylated	NA	A	A	-3.02984	High	6.49465	579.355	585.85	0.77062	0.344501	0.478428	0.474239	0.711929	0.556588	0.661338	0.32326	0.61335	0.567217	0.669802	0.64247	0.61158	0.487761	0.719992	0.560971	0.789458	0.233271	0.741936	0.6745	0.641108	0.506414	0.439901	0.622939	0.444559	0.600149	-0.413874	-0.329453	-0.0714175	-0.283895	-0.0117281	-0.414982	-0.289255
CGGA2	Illumina RNAseq	CGGA-669	607	1	Female	>55	Wildtype	Unmethylated	NA	C	A	-13.0362	Low	-1082.32	-2056.99	-3139.3	0.989625	0.325423	0.269981	0.39854	0.523844	0.414934	0.596501	0.368133	0.415341	0.431888	0.577048	0.232638	0.408151	0.368932	0.616186	0.350619	0.571897	0.210451	0.673495	0.37847	0.542025	0.448235	0.445905	0.442484	0.425052	0.62478	-0.318663	-0.220226	-0.429989	-0.311831	-0.345778	-0.511939	-0.467727
CGGA2	Illumina RNAseq	CGGA-676	376	1	Male	>55	Wildtype	Unmethylated	NA	A	C	4.11214	High	-201.139	492.16	291.021	0.79747	0.418217	0.464877	0.434532	0.679677	0.650621	0.704211	0.280631	0.629476	0.612679	0.676658	0.542101	0.565224	0.392014	0.669184	0.595876	0.722501	0.222683	0.781346	0.602016	0.623595	0.510339	0.454056	0.520202	0.467874	0.57197	-0.190809	-0.380266	0.102375	-0.0933386	0.272998	0.505091	0.366301
CGGA2	Illumina RNAseq	CGGA-679	263	1	Female	>55	Wildtype	Methylated	NA	B	C	3.36843	High	172.996	1426.52	1599.52	0.667628	0.447043	0.564314	0.503848	0.760674	0.582783	0.661745	0.33998	0.698222	0.63168	0.672546	0.716269	0.643363	0.538518	0.763917	0.611266	0.773628	0.180433	0.753565	0.688093	0.629109	0.565975	0.421447	0.622024	0.495477	0.584555	-0.0299775	-0.230641	0.341399	0.220778	0.220884	0.743834	0.606396
CGGA2	Illumina RNAseq	CGGA-680	2373	1	Male	<=55	Wildtype	Unmethylated	NA	C	A	-9.61197	Low	-1287.24	-1216.07	-2503.32	0.971922	0.311523	0.473424	0.47469	0.517655	0.539129	0.633777	0.387932	0.548643	0.406923	0.599857	0.250518	0.448649	0.260071	0.514833	0.476731	0.518645	0.17953	0.679285	0.449146	0.544446	0.437211	0.394416	0.547225	0.387441	0.59755	-0.488077	-0.475164	-0.426301	-0.341671	0.169499	-0.523732	-0.491496
CGGA2	Illumina RNAseq	CGGA-700	170	0	Female	<=55	Mutant	Methylated	NA	C	A	-13.7315	Low	-1041.46	-1152.11	-2193.57	0.960223	0.437656	0.349988	0.431996	0.584132	0.537028	0.584533	0.303789	0.480129	0.451438	0.632795	0.33984	0.516849	0.303344	0.629355	0.473988	0.563352	0.215658	0.685277	0.45492	0.617959	0.438978	0.377505	0.536726	0.375345	0.612995	-0.39963	-0.438893	-0.466374	-0.405494	-0.0359114	-0.554883	-0.502826
CGGA2	Illumina RNAseq	CGGA-710	660	1	Male	<=55	Mutant	Methylated	NA	B	A	-2.82039	High	398.547	1742.72	2141.27	0.606377	0.503126	0.555711	0.606286	0.783284	0.564925	0.578082	0.436352	0.606469	0.549271	0.702379	0.787329	0.698075	0.595361	0.755302	0.575844	0.738489	0.210695	0.763727	0.678095	0.664831	0.518081	0.515888	0.443605	0.543331	0.580236	0.175136	-0.128805	0.339029	0.0861556	0.25236	0.52651	0.46452
CGGA2	Illumina RNAseq	CGGA-719	101	1	Male	<=55	Mutant	Unmethylated	NA	A	C	-3.82159	High	-370.457	-356.177	-726.634	0.878384	0.274232	0.622256	0.366975	0.632154	0.566177	0.612653	0.456718	0.601325	0.457652	0.684757	0.609663	0.547557	0.572399	0.664104	0.546274	0.642779	0.345561	0.705737	0.645409	0.613203	0.498686	0.381546	0.624433	0.439592	0.560935	0.0300549	-0.12286	-0.0701213	-0.12979	0.0219248	-0.491009	-0.403655
CGGA2	Illumina RNAseq	CGGA-731	503	1	Male	<=55	Wildtype	Unmethylated	NA	B	C	6.09719	High	425.727	712.62	1138.35	0.716459	0.233973	0.420414	0.427924	0.801514	0.583434	0.646347	0.275518	0.66454	0.545218	0.665992	0.718895	0.626234	0.578992	0.672655	0.627709	0.734251	0.217677	0.744962	0.781	0.648451	0.562727	0.433354	0.538927	0.507014	0.534844	0.354769	0.414603	0.426151	0.206583	0.253337	0.172329	0.247564
CGGA2	Illumina RNAseq	CGGA-747	970	1	Male	<=55	Mutant	Methylated	NA	C	A	-14.0283	Low	-1406.73	-1567.57	-2974.3	0.985855	0.191485	0.513269	0.390138	0.581846	0.643137	0.543441	0.3053	0.490416	0.399957	0.577927	0.277038	0.389259	0.222524	0.640453	0.444643	0.574454	0.263519	0.637712	0.394329	0.535874	0.333035	0.380922	0.52326	0.371239	0.58181	-0.27531	-0.210016	-0.385969	-0.193498	-0.284336	-0.57764	-0.482326
CGGA2	Illumina RNAseq	CGGA-759	1263	1	Male	<=55	Mutant	Methylated	NA	A	A	-5.53049	Low	-440.007	377.497	-62.5102	0.827693	0.374941	0.481149	0.457719	0.703128	0.505234	0.619273	0.319094	0.551962	0.40209	0.661038	0.621006	0.626568	0.441836	0.703225	0.494572	0.615045	0.224718	0.70692	0.553577	0.60507	0.487033	0.466565	0.589373	0.434923	0.591255	-0.273758	-0.338663	0.00428204	-0.221716	-0.132722	-0.490754	-0.316828
CGGA2	Illumina RNAseq	CGGA-761	1840	1	Male	<=55	Mutant	Methylated	NA	A	A	-8.17318	Low	-530.045	154.869	-375.175	0.852569	0.367257	0.401332	0.455074	0.635268	0.481932	0.567406	0.31381	0.5157	0.469777	0.62481	0.590016	0.516228	0.482096	0.667554	0.544235	0.647821	0.238684	0.738304	0.457049	0.508732	0.423337	0.463122	0.522104	0.42565	0.613456	-0.217059	-0.0740228	-0.175189	-0.228544	-0.0403634	-0.265322	-0.260684
CGGA2	Illumina RNAseq	CGGA-773	443	1	Female	<=55	Mutant	Unmethylated	NA	A	A	-9.73713	Low	-308.989	-1059.05	-1368.04	0.919427	0.36984	0.403547	0.369217	0.544936	0.45324	0.673944	0.408516	0.379768	0.46097	0.621325	0.385043	0.458089	0.471505	0.633795	0.451895	0.617328	0.253357	0.715717	0.479863	0.582646	0.492005	0.497054	0.475199	0.451549	0.636235	-0.194495	-0.0920371	-0.253359	-0.172759	-0.0569023	-0.392414	-0.363235
CGGA1	Illumina RNAseq	CGGA-777	146	1	Male	<=55	Wildtype	Unmethylated	NA	B	C	8.2245	High	501.239	872.528	1373.77	0.691928	0.348427	0.470204	0.446618	0.778181	0.586406	0.620516	0.252301	0.648482	0.552688	0.669022	0.676885	0.623631	0.553532	0.683257	0.606884	0.708513	0.225594	0.775402	0.701523	0.667349	0.542014	0.426506	0.576388	0.476878	0.537774	0.299246	0.163944	0.358675	0.226264	0.455725	-0.079643	0.14017
CGGA2	Illumina RNAseq	CGGA-782	289	1	Male	>55	Wildtype	Unmethylated	NA	A	C	3.17978	High	9.84723	832.209	842.056	0.746113	0.273678	0.444231	0.435616	0.722834	0.593813	0.636282	0.351097	0.644988	0.48879	0.684585	0.678279	0.592457	0.472938	0.65467	0.588908	0.734142	0.213703	0.792541	0.644739	0.622334	0.553887	0.419117	0.498804	0.461788	0.540739	-0.19854	-0.139131	0.144669	-0.116203	0.451609	-0.214707	-0.143739
CGGA2	Illumina RNAseq	CGGA-789	345	1	Male	<=55	Wildtype	Unmethylated	NA	B	C	1.37779	High	287.212	1711.03	1998.25	0.622936	0.399803	0.407999	0.524266	0.809	0.567641	0.70652	0.342076	0.64355	0.503878	0.716797	0.876863	0.690606	0.633792	0.715779	0.585978	0.736259	0.165283	0.786594	0.757825	0.653314	0.596049	0.461585	0.433893	0.548817	0.590541	0.319648	0.27145	0.428173	0.191113	-0.236838	0.192942	0.303347
CGGA2	Illumina RNAseq	CGGA-802	681	1	Male	<=55	Wildtype	Unmethylated	NA	B	C	6.16625	High	355.534	689.025	1044.56	0.725995	0.339113	0.401268	0.379791	0.817327	0.539996	0.729418	0.324986	0.610506	0.419149	0.722761	0.716496	0.545133	0.51274	0.686138	0.611077	0.704495	0.247058	0.788095	0.714197	0.602052	0.569285	0.445429	0.509038	0.509964	0.507186	0.547115	0.416287	0.484358	0.303287	0.174066	-0.167275	0.224182
CGGA2	Illumina RNAseq	CGGA-804	614	0	Female	<=55	Wildtype	Methylated	NA	B	A	-4.1478	Low	-232.961	1132.92	899.956	0.740427	0.493957	0.451018	0.519294	0.732847	0.459308	0.592924	0.355097	0.528628	0.604931	0.632179	0.685831	0.575954	0.550358	0.751643	0.564585	0.738768	0.191886	0.738277	0.556923	0.611621	0.43919	0.478934	0.463668	0.466199	0.594621	-0.296103	-0.343519	0.160874	-0.22206	-0.0317085	0.523236	0.306023
CGGA2	Illumina RNAseq	CGGA-808	1167	0	Male	<=55	Wildtype	Unmethylated	NA	B	A	-3.4319	High	-315.295	1052.64	737.348	0.756258	0.516941	0.447748	0.498029	0.79941	0.506832	0.594172	0.345071	0.605671	0.680731	0.682235	0.739037	0.642575	0.620988	0.738446	0.580846	0.72102	0.212313	0.764583	0.537825	0.645394	0.483281	0.439979	0.419975	0.497153	0.578789	-0.166166	-0.292345	0.059292	-0.148609	0.129298	-0.227989	-0.183795
CGGA2	Illumina RNAseq	CGGA-822	2237	1	Male	<=55	Mutant	Methylated	NA	C	A	-17.9647	Low	-1681.75	-1743.27	-3425.02	0.994779	0.266797	0.322094	0.38991	0.562395	0.536005	0.426632	0.291396	0.487903	0.465867	0.627224	0.243567	0.406507	0.271539	0.66791	0.41159	0.544629	0.259047	0.677004	0.305742	0.551904	0.312245	0.410369	0.435201	0.379074	0.590316	-0.257147	-0.302018	-0.481802	-0.301997	-0.257607	-0.524499	-0.49999
CGGA1	Illumina RNAseq	CGGA-831	546	1	Female	<=55	Wildtype	Unmethylated	NA	A	C	5.5753	High	1.1956	105.285	106.481	0.81352	0.190276	0.499178	0.431751	0.729422	0.594407	0.645955	0.262008	0.620429	0.523714	0.667155	0.553803	0.521631	0.490953	0.708254	0.553611	0.7032	0.163972	0.731324	0.659589	0.567663	0.520521	0.394736	0.574738	0.433968	0.555866	-0.0613785	0.342361	0.114418	0.0798984	0.162288	-0.173895	-0.0930836
CGGA2	Illumina RNAseq	CGGA-837	432	1	Male	>55	Wildtype	Methylated	NA	A	C	2.78602	High	-1450.28	-352.77	-1803.05	0.942648	0.190352	0.483406	0.410045	0.673475	0.555512	0.574934	0.376152	0.647772	0.424471	0.697145	0.575804	0.423238	0.417734	0.696961	0.520821	0.616627	0.363957	0.692346	0.512557	0.538816	0.513054	0.380469	0.504811	0.464023	0.532259	0.37464	0.456204	0.117586	0.00276149	0.113454	-0.303869	-0.204857
CGGA2	Illumina RNAseq	CGGA-842	204	1	Female	>55	Wildtype	Unmethylated	NA	B	B	16.257	High	-64.7918	1296.17	1231.38	0.706865	0.182779	0.571854	0.404516	0.838358	0.619508	0.652529	0.301045	0.624545	0.528496	0.689819	0.774371	0.642428	0.564551	0.681303	0.682237	0.738423	0.275721	0.778765	0.696755	0.63397	0.572432	0.451921	0.56816	0.51099	0.503601	0.58853	0.412197	0.35772	0.342747	0.209027	0.0882625	0.295063
CGGA2	Illumina RNAseq	CGGA-848	239	0	Female	<=55	Wildtype	Unmethylated	NA	A	C	1.17851	High	-88.2532	240.158	151.905	0.809624	0.22079	0.511721	0.414789	0.721104	0.562454	0.670727	0.351683	0.647702	0.60563	0.62062	0.558217	0.51323	0.449728	0.686113	0.563475	0.714256	0.206752	0.767425	0.659888	0.59097	0.496759	0.427569	0.586651	0.453016	0.515955	-0.219151	-0.0871505	0.135757	-0.0133599	0.140993	0.0387612	0.0373147
CGGA2	Illumina RNAseq	CGGA-850	564	0	Female	<=55	Wildtype	Unmethylated	NA	A	C	1.43247	High	-495.319	-604.043	-1099.36	0.903207	0.277733	0.439044	0.453157	0.613703	0.555005	0.650375	0.210595	0.643075	0.521866	0.659141	0.469072	0.46406	0.263721	0.685667	0.536443	0.732269	0.190999	0.732695	0.506268	0.515003	0.489796	0.387495	0.593425	0.424816	0.556902	-0.250981	-0.115364	0.0180944	-0.101158	0.369184	0.276369	0.232901
CGGA2	Illumina RNAseq	CGGA-859	387	1	Male	>55	Wildtype	Unmethylated	NA	B	B	11.8585	High	125.745	1447	1572.74	0.670549	0.220049	0.539494	0.455063	0.882628	0.625916	0.680704	0.396701	0.701691	0.53453	0.755918	0.798184	0.660332	0.6944	0.672095	0.618819	0.702101	0.291242	0.754183	0.769762	0.627093	0.609896	0.378178	0.437744	0.557525	0.51893	0.585386	0.558194	0.507091	0.240645	0.328017	0.563168	0.534472
CGGA1	Illumina RNAseq	CGGA-869	537	0	Female	<=55	Wildtype	Unmethylated	NA	B	B	10.2193	High	452.907	1672.17	2125.08	0.608264	0.247858	0.583759	0.57545	0.856378	0.601853	0.655912	0.352693	0.679936	0.450761	0.762079	0.838633	0.698926	0.617975	0.701122	0.610268	0.750541	0.301617	0.733758	0.760668	0.631109	0.587388	0.516219	0.502601	0.548849	0.523076	0.393233	0.427554	0.414627	0.261838	0.0634857	0.435534	0.476432
CGGA2	Illumina RNAseq	CGGA-876	159	1	Female	>55	Wildtype	Unmethylated	NA	B	B	13.9843	High	1048.7	2475.87	3524.57	0.433563	0.369726	0.450861	0.563197	0.84977	0.570805	0.75222	0.372842	0.695964	0.642706	0.713675	0.921456	0.808511	0.680896	0.729663	0.643635	0.792394	0.260813	0.80224	0.800213	0.702604	0.625804	0.485124	0.461371	0.595334	0.484205	0.399347	0.345478	0.593546	0.345901	0.156282	0.442999	0.509374
CGGA2	Illumina RNAseq	CGGA-878	863	1	Male	<=55	Wildtype	Unmethylated	NA	A	C	0.18513	High	-824.491	-153.241	-977.732	0.8954	0.295824	0.398409	0.389671	0.701375	0.567504	0.673196	0.252969	0.611501	0.534911	0.608089	0.481675	0.452138	0.359556	0.631673	0.526367	0.704162	0.253008	0.712425	0.443585	0.57827	0.496668	0.381514	0.503932	0.423551	0.549776	-0.227881	-0.2598	0.0879152	-0.00986474	-0.0265051	0.653592	0.490794
CGGA2	Illumina RNAseq	CGGA-899	231	1	Male	<=55	Mutant	Methylated	NA	C	A	-7.14073	Low	-1147.65	-1199.78	-2347.44	0.966284	0.364458	0.532396	0.481179	0.668198	0.557953	0.598564	0.252106	0.588883	0.403237	0.614977	0.333027	0.424614	0.403992	0.694824	0.475268	0.592865	0.188991	0.688112	0.385009	0.578014	0.412184	0.402087	0.583669	0.37928	0.587982	-0.4185	-0.40835	-0.414087	-0.278904	0.0528284	-0.541728	-0.504264
CGGA2	Illumina RNAseq	CGGA-902	193	1	Male	<=55	Wildtype	Unmethylated	NA	A	C	-0.621804	High	-338.246	-715.928	-1054.17	0.90034	0.195994	0.561997	0.328366	0.699444	0.488471	0.6049	0.254295	0.647785	0.33672	0.588349	0.567381	0.496553	0.56808	0.629394	0.534578	0.677315	0.193677	0.630455	0.604038	0.561917	0.462772	0.405286	0.643107	0.459473	0.569924	-0.292234	-0.132799	-0.242274	-0.276823	-0.421522	-0.525264	-0.369237
CGGA2	Illumina RNAseq	CGGA-D02	484	1	Male	<=55	Wildtype	Methylated	NA	A	C	3.94132	High	436.191	275.51	711.701	0.758716	0.246156	0.562764	0.439554	0.754031	0.623903	0.647785	0.255892	0.619762	0.56547	0.691514	0.591536	0.571316	0.340666	0.644634	0.577818	0.701872	0.213922	0.688932	0.553382	0.560983	0.476694	0.492349	0.528694	0.472157	0.53356	-0.390219	-0.315535	-0.108496	-0.18231	-0.443514	0.435938	0.221967
CGGA2	Illumina RNAseq	CGGA-D03	423	1	Male	<=55	Wildtype	Methylated	NA	A	C	4.67192	High	-473.383	38.279	-435.104	0.857133	0.190462	0.337094	0.43308	0.703474	0.540651	0.734925	0.235169	0.648793	0.462981	0.635578	0.537914	0.477614	0.448275	0.690931	0.520989	0.688688	0.247016	0.737309	0.497647	0.53054	0.511625	0.480059	0.497943	0.465238	0.513898	0.0865428	0.0174177	0.196857	0.295827	0.209655	0.628251	0.500852
CGGA2	Illumina RNAseq	CGGA-D09	233	1	Male	>55	Wildtype	Unmethylated	NA	A	C	-2.43756	High	-1040.02	-1185.23	-2225.25	0.961511	0.314013	0.415215	0.363369	0.673502	0.541287	0.710031	0.212854	0.589096	0.536566	0.606524	0.335438	0.359757	0.407342	0.70131	0.444692	0.618522	0.231159	0.729685	0.459242	0.483625	0.445759	0.452333	0.532073	0.426925	0.533934	-0.418026	-0.132369	-0.36214	-0.288719	-0.508302	-0.434107	-0.409557
CGGA2	Illumina RNAseq	CGGA-D26	263	1	Male	<=55	Wildtype	Unmethylated	NA	A	B	13.2821	High	-60.3187	-286.941	-347.26	0.85042	0.037862	0.391453	0.395214	0.786367	0.607797	0.724546	0.228006	0.662875	0.471445	0.6371	0.593755	0.446832	0.497096	0.668447	0.544659	0.632354	0.22886	0.723724	0.584109	0.506985	0.53763	0.439908	0.573911	0.473791	0.486785	0.305324	0.271076	0.166856	0.252091	0.0102072	0.113965	0.158565
CGGA2	Illumina RNAseq	CGGA-D30	215	1	Male	>55	Wildtype	NA	NA	B	A	-4.08527	High	-284.243	1181.78	897.541	0.740666	0.420706	0.425391	0.574224	0.768736	0.615957	0.61376	0.297219	0.622348	0.582653	0.674345	0.765036	0.655875	0.58606	0.782619	0.575978	0.68055	0.224603	0.772483	0.588893	0.561791	0.506724	0.505788	0.398997	0.492012	0.59263	-0.159984	-0.248962	0.090469	-0.0573592	-0.0518429	0.161572	0.111854
CGGA2	Illumina RNAseq	CGGA-D32	358	1	Male	>55	Wildtype	Unmethylated	NA	A	C	6.16178	High	278.299	-127.339	150.96	0.809705	0.210069	0.508888	0.376118	0.637969	0.572822	0.586597	0.398559	0.645277	0.514801	0.605985	0.559825	0.470411	0.533482	0.617775	0.53485	0.721297	0.28592	0.728045	0.583053	0.576889	0.529935	0.446859	0.547218	0.473816	0.513231	0.420325	0.287557	0.345492	0.0913854	0.0375415	0.203735	0.228832
CGGA2	Illumina RNAseq	CGGA-D34	147	1	Male	<=55	Mutant	Methylated	NA	C	A	-8.19483	Low	-1594.63	-1334.58	-2929.2	0.984724	0.241273	0.597317	0.452865	0.606688	0.518382	0.575337	0.210025	0.533038	0.393724	0.537815	0.356381	0.375299	0.357696	0.666483	0.482634	0.595907	0.135048	0.66155	0.449628	0.521543	0.342972	0.343937	0.592099	0.383142	0.576428	-0.315545	-0.266466	-0.438092	-0.317403	-0.34446	0.264953	-0.11735
CGGA2	Illumina RNAseq	CGGA-D35	661	1	Female	>55	Wildtype	Methylated	NA	B	B	11.6614	High	642.385	1545.25	2187.63	0.600951	0.29925	0.472285	0.535208	0.811633	0.595476	0.75213	0.346791	0.681489	0.495882	0.689757	0.814003	0.678409	0.631648	0.707382	0.621765	0.765852	0.266896	0.780716	0.745481	0.657734	0.595389	0.534078	0.477629	0.559602	0.512557	0.515067	0.341786	0.489412	0.386631	0.119735	0.292258	0.426195
CGGA2	Illumina RNAseq	CGGA-D36	34	1	Male	>55	Wildtype	Methylated	NA	B	B	18.808	High	-559.776	726.966	167.19	0.808305	0.145575	0.484483	0.416119	0.80516	0.587084	0.713698	0.234815	0.698482	0.542579	0.692337	0.7377	0.575471	0.54328	0.63407	0.563186	0.678571	0.323258	0.739261	0.689791	0.582566	0.566781	0.458222	0.532865	0.503552	0.466424	0.517252	0.451725	0.364269	0.207674	0.354804	0.112235	0.295582
CGGA2	Illumina RNAseq	CGGA-D37	965	1	Male	<=55	Wildtype	Unmethylated	NA	B	B	9.39103	High	1037.18	2155.41	3192.59	0.476944	0.313084	0.523301	0.744917	0.82883	0.63791	0.699374	0.322969	0.71561	0.599596	0.714551	0.87197	0.631378	0.568519	0.712579	0.657902	0.757861	0.243467	0.750005	0.77867	0.612807	0.603793	0.395794	0.417603	0.58247	0.4589	0.224588	0.143598	0.34271	0.061388	-0.270093	0.350613	0.397385
CGGA2	Illumina RNAseq	CGGA-D38	689	1	Female	<=55	Mutant	Methylated	NA	C	A	-8.52189	Low	-1421.04	-1961.54	-3382.58	0.994124	0.221943	0.42118	0.467266	0.561953	0.591814	0.57142	0.311289	0.525194	0.401177	0.672428	0.25381	0.426747	0.225539	0.659208	0.472153	0.646481	0.218223	0.704068	0.347703	0.456057	0.397655	0.4022	0.475825	0.377856	0.586289	-0.392193	0.0473001	-0.42086	-0.133527	0.124611	-0.493118	-0.469709
CGGA2	Illumina RNAseq	CGGA-D51	135	1	Female	>55	Wildtype	Unmethylated	NA	B	C	5.92192	High	377.101	1799.06	2176.17	0.602295	0.438031	0.528036	0.568785	0.831396	0.537375	0.718172	0.449652	0.61873	0.694643	0.715949	0.829633	0.629618	0.677895	0.751311	0.631724	0.782024	0.277526	0.780369	0.771301	0.70526	0.572481	0.451582	0.453878	0.577654	0.537731	0.514283	0.320482	0.427299	0.278799	0.0644275	0.63406	0.557562
CGGA2	Illumina RNAseq	CGGA-D57	766	1	Male	<=55	Wildtype	NA	NA	A	C	0.306053	High	426.37	205.677	632.047	0.766281	0.292667	0.409751	0.495465	0.666832	0.56607	0.697646	0.309785	0.641745	0.579922	0.614438	0.492436	0.504481	0.515761	0.65374	0.608805	0.722038	0.274171	0.785299	0.561276	0.565742	0.487078	0.47568	0.594834	0.525648	0.571949	-0.127967	0.00592285	-0.0128079	0.0642546	-0.142736	0.226027	0.186129
CGGA1	Illumina RNAseq	CGGA-P100	268	1	Male	>55	Wildtype	NA	NA	A	C	-1.33928	High	-519.697	-179.51	-699.207	0.876453	0.196808	0.490816	0.476845	0.678626	0.609372	0.658659	0.243108	0.669179	0.422043	0.667217	0.545506	0.477008	0.389997	0.685223	0.556009	0.620027	0.174698	0.687623	0.559819	0.576856	0.507237	0.415148	0.564396	0.41425	0.554424	-0.246839	-0.0744347	-0.259352	-0.238652	-0.0138614	-0.326425	-0.291396
CGGA1	Illumina RNAseq	CGGA-P102	1269	1	Male	<=55	Mutant	NA	NA	A	C	-1.76217	High	-875.762	705.973	-169.788	0.836427	0.266178	0.713468	0.62999	0.685995	0.54239	0.585692	0.513617	0.59715	0.430543	0.706532	0.655422	0.482421	0.635542	0.687022	0.528778	0.655733	0.36129	0.659831	0.563561	0.533052	0.533387	0.417555	0.651148	0.464642	0.523916	0.432192	0.115151	0.137276	0.0259381	-0.123737	-0.423699	-0.142171
CGGA1	Illumina RNAseq	CGGA-P106	71	1	Male	<=55	Wildtype	NA	NA	A	C	1.33282	High	-809.635	-65.3716	-875.007	0.888584	0.296869	0.455489	0.420854	0.706988	0.573523	0.658528	0.280451	0.615773	0.387717	0.646158	0.636616	0.502248	0.392796	0.708204	0.529116	0.65994	0.18732	0.666924	0.585212	0.602954	0.505975	0.389869	0.555987	0.442101	0.585517	0.101311	0.107465	0.00217531	-0.0110857	0.0202979	-0.227695	-0.159382
CGGA1	Illumina RNAseq	CGGA-P109	407	1	Male	<=55	Mutant	NA	NA	A	C	0.0353634	High	-484.974	250.351	-234.623	0.841606	0.213302	0.477239	0.441644	0.710826	0.616228	0.623975	0.251578	0.647796	0.456664	0.686696	0.607933	0.538749	0.423283	0.687137	0.562719	0.71361	0.189766	0.687697	0.58499	0.578055	0.497484	0.449463	0.55901	0.427553	0.558685	-0.0978426	-0.250618	-0.0528277	-0.143004	-0.38848	0.158407	-0.00603031
CGGA1	Illumina RNAseq	CGGA-P112	834	1	Male	>55	Wildtype	NA	NA	A	A	-5.23711	Low	-108.805	-275.304	-384.108	0.853253	0.389518	0.451261	0.409048	0.601293	0.468622	0.580877	0.406419	0.489598	0.459695	0.691794	0.484108	0.514112	0.560297	0.656806	0.509582	0.654213	0.186537	0.708763	0.53339	0.637033	0.495114	0.439624	0.563039	0.454813	0.617634	-0.0970228	-0.0595346	-0.230415	-0.197081	0.168634	-0.456777	-0.392119
CGGA1	Illumina RNAseq	CGGA-P116	305	1	Male	>55	Wildtype	NA	NA	A	A	-3.28674	High	445.148	361.702	806.851	0.749544	0.384771	0.593896	0.397137	0.627188	0.454354	0.623694	0.474738	0.520775	0.565488	0.655351	0.632343	0.490603	0.530633	0.535364	0.576417	0.742087	0.410569	0.581726	0.580609	0.573632	0.5471	0.491962	0.657572	0.51723	0.536437	0.356006	0.19083	0.358385	-0.00962425	-0.401907	-0.0277323	0.229651
CGGA1	Illumina RNAseq	CGGA-P136	842	1	Female	<=55	Wildtype	NA	NA	A	A	-3.38316	High	507.206	312.908	820.115	0.748254	0.388179	0.550649	0.387984	0.634609	0.474432	0.623454	0.511811	0.485858	0.587067	0.666655	0.606111	0.478151	0.509392	0.48719	0.574458	0.688408	0.408712	0.611848	0.554052	0.579085	0.547013	0.480873	0.660569	0.517672	0.563639	0.309159	0.0971675	0.292383	-0.0372181	-0.383281	-0.01334	0.211027
CGGA1	Illumina RNAseq	CGGA-P143	261	1	Female	>55	Wildtype	NA	NA	B	B	14.8487	High	373.076	1185.07	1558.15	0.672137	0.239205	0.582285	0.443416	0.825394	0.579075	0.663274	0.43449	0.649055	0.646197	0.713409	0.731651	0.586169	0.6627	0.655576	0.618208	0.761006	0.284946	0.774754	0.759696	0.632365	0.581982	0.41911	0.575813	0.523302	0.52375	0.658667	0.446953	0.586382	0.368697	0.434836	0.476378	0.521234
CGGA1	Illumina RNAseq	CGGA-P15	723	1	Male	<=55	NA	NA	NA	A	A	-8.15832	Low	-698.13	155.901	-542.229	0.865126	0.299486	0.382604	0.469706	0.714927	0.649261	0.580418	0.320808	0.562287	0.438175	0.6906	0.597602	0.529699	0.439229	0.724215	0.522777	0.678326	0.120019	0.665904	0.535305	0.550288	0.488254	0.440005	0.47155	0.447094	0.5998	-0.383319	-0.3077	-0.233662	-0.299737	-0.417457	-0.120462	-0.198298
CGGA1	Illumina RNAseq	CGGA-P160	219	1	Female	>55	Wildtype	NA	NA	B	B	9.70162	High	894.554	1786.35	2680.9	0.541553	0.389248	0.579066	0.511183	0.839485	0.579858	0.663554	0.538451	0.729018	0.56809	0.751578	0.821752	0.675829	0.702614	0.721005	0.617038	0.773044	0.258993	0.778932	0.765218	0.677537	0.591853	0.420514	0.580882	0.545044	0.544376	0.639286	0.310309	0.613489	0.413859	0.331493	0.352228	0.469297
CGGA1	Illumina RNAseq	CGGA-P164	1553	0	Male	<=55	Wildtype	NA	NA	A	A	-2.04514	High	529.629	504.059	1033.69	0.727091	0.375973	0.536544	0.369656	0.637141	0.473157	0.640817	0.455098	0.503918	0.630012	0.66815	0.639141	0.505792	0.5053	0.481449	0.569899	0.758093	0.416809	0.617152	0.603965	0.579563	0.574161	0.50568	0.628018	0.525777	0.543991	0.420053	0.237464	0.450922	0.100451	-0.392151	0.119325	0.296201
CGGA1	Illumina RNAseq	CGGA-P175	183	1	Male	<=55	Wildtype	NA	NA	B	A	-2.89895	High	598.085	702.332	1300.42	0.699661	0.426582	0.558522	0.388635	0.721894	0.47656	0.665865	0.469954	0.504406	0.560865	0.658044	0.670881	0.56558	0.529371	0.559055	0.590424	0.735573	0.405415	0.621453	0.654355	0.615594	0.55514	0.477061	0.640532	0.530952	0.544905	0.35598	0.203149	0.435562	0.0557484	-0.33976	0.122187	0.294007
CGGA1	Illumina RNAseq	CGGA-P178	1442	0	Female	<=55	Wildtype	Methylated	NA	A	A	-3.77321	High	696.787	397.88	1094.67	0.720917	0.42152	0.57156	0.389438	0.626265	0.443691	0.627518	0.530612	0.467574	0.519821	0.660264	0.635497	0.484484	0.545402	0.500703	0.572185	0.684898	0.434904	0.603604	0.588678	0.60008	0.556302	0.486892	0.660755	0.526251	0.547466	0.327738	0.154174	0.315027	0.0119207	-0.325147	-0.0724141	0.198991
CGGA1	Illumina RNAseq	CGGA-P180	260	1	Male	<=55	Mutant	NA	NA	A	A	-2.08409	High	387.151	504.18	891.331	0.741278	0.368631	0.516706	0.410825	0.660572	0.468298	0.642069	0.441619	0.54026	0.524977	0.635936	0.640242	0.535649	0.475345	0.576623	0.573295	0.739859	0.392652	0.608764	0.648404	0.600217	0.559479	0.5036	0.636871	0.514325	0.544487	0.346412	0.222202	0.420511	0.003812	-0.404114	0.071308	0.249725
CGGA1	Illumina RNAseq	CGGA-P182	1512	0	Female	>55	Wildtype	NA	NA	B	B	13.2502	High	1099.13	1421.55	2520.68	0.561173	0.362816	0.622918	0.469392	0.802885	0.584931	0.667151	0.47005	0.677939	0.632727	0.736108	0.749107	0.645555	0.664434	0.650027	0.624832	0.763157	0.263864	0.782619	0.753356	0.62983	0.600551	0.416668	0.584862	0.522415	0.548248	0.586731	0.274167	0.512486	0.405213	0.45647	0.396746	0.487308
CGGA1	Illumina RNAseq	CGGA-P199	203	1	Male	>55	Wildtype	NA	NA	A	C	3.85552	High	-657.577	94.9804	-562.597	0.866622	0.26092	0.434728	0.405982	0.728724	0.600773	0.680858	0.292766	0.591429	0.416986	0.645575	0.644427	0.503109	0.491795	0.720798	0.541927	0.65371	0.223265	0.717349	0.627434	0.591486	0.513561	0.407239	0.51719	0.436426	0.554851	0.0243052	0.251819	0.0537545	-0.0981322	0.0998334	-0.444811	-0.336435
CGGA1	Illumina RNAseq	CGGA-P205	583	1	Male	>55	Wildtype	NA	NA	B	A	-2.57339	High	604.422	500.58	1105	0.719865	0.402355	0.572224	0.426302	0.70349	0.480283	0.632967	0.474174	0.497713	0.569417	0.657186	0.639173	0.505615	0.540141	0.497748	0.578831	0.720381	0.452382	0.605577	0.621836	0.583831	0.566475	0.512538	0.65157	0.536166	0.544718	0.406249	0.226017	0.420343	0.061008	-0.365712	0.0501504	0.271519
CGGA1	Illumina RNAseq	CGGA-P22	406	1	Male	>55	Wildtype	NA	NA	A	A	-3.23113	High	-561.678	-29.6551	-591.333	0.868719	0.231378	0.45885	0.475736	0.733423	0.633014	0.635929	0.27295	0.613632	0.504549	0.710121	0.534163	0.54529	0.42209	0.698679	0.553972	0.673829	0.18943	0.708376	0.497539	0.576523	0.493239	0.462329	0.598525	0.435312	0.563889	-0.430454	-0.320644	-0.3649	-0.250872	-0.348344	-0.332007	-0.3324
CGGA1	Illumina RNAseq	CGGA-P25	147	1	Male	>55	Wildtype	NA	NA	B	C	-0.525689	High	828.35	1010.66	1839.01	0.641049	0.393045	0.553049	0.401946	0.687665	0.490234	0.645826	0.467572	0.529398	0.571544	0.681095	0.724651	0.558506	0.551549	0.548135	0.586259	0.771688	0.408853	0.611999	0.656179	0.590374	0.578626	0.5163	0.62801	0.542417	0.532243	0.485264	0.291342	0.479302	0.118283	-0.377229	0.110283	0.318504
CGGA1	Illumina RNAseq	CGGA-P28	107	1	Male	>55	Wildtype	NA	NA	A	C	2.574	High	-238.875	99.1735	-139.701	0.833999	0.348666	0.541265	0.444737	0.678364	0.583485	0.600016	0.417045	0.639011	0.514151	0.677808	0.57618	0.525156	0.527629	0.703838	0.583411	0.694719	0.217212	0.751345	0.578871	0.650197	0.528877	0.394051	0.589657	0.465501	0.572554	0.360736	0.0927492	0.205737	0.14028	0.391469	-0.221819	-0.172798
CGGA1	Illumina RNAseq	CGGA-P280	1342	0	Female	<=55	Wildtype	Methylated	NA	A	A	-5.08419	Low	-372.958	-425.36	-798.317	0.883364	0.339372	0.425819	0.424104	0.680376	0.542926	0.636181	0.367995	0.548919	0.436622	0.672073	0.480024	0.483507	0.48103	0.734825	0.497809	0.659748	0.168206	0.724227	0.531661	0.632897	0.473605	0.43887	0.506638	0.456647	0.620371	-0.157097	-0.0564529	-0.298309	-0.215233	-0.10398	-0.497376	-0.406443
CGGA1	Illumina RNAseq	CGGA-P283	1331	0	Male	<=55	Wildtype	Methylated	NA	A	C	0.645439	High	-365.398	272.747	-92.6509	0.830168	0.315279	0.468267	0.445447	0.706388	0.611626	0.651407	0.253438	0.6737	0.502523	0.658234	0.562927	0.547817	0.401293	0.703812	0.563888	0.706409	0.199694	0.748837	0.569953	0.62257	0.496598	0.45908	0.588491	0.441291	0.56297	-0.194297	-0.297543	0.155048	0.0250413	-0.0302595	0.470419	0.33485
CGGA1	Illumina RNAseq	CGGA-P295	273	1	Male	<=55	Wildtype	Unmethylated	NA	A	C	-0.488174	High	-375.267	201.004	-174.264	0.836787	0.265391	0.416769	0.430893	0.772336	0.641022	0.62851	0.259086	0.591088	0.545934	0.71125	0.598828	0.599485	0.450333	0.733285	0.562976	0.676245	0.133293	0.741092	0.511406	0.613368	0.510412	0.473721	0.517892	0.439246	0.597359	-0.366518	-0.209341	-0.278897	-0.144564	-0.351911	0.167538	-0.0467279
CGGA1	Illumina RNAseq	CGGA-P335	1203	0	Male	<=55	Mutant	Methylated	NA	A	A	-9.09681	Low	-747.911	-456.507	-1204.42	0.909718	0.28077	0.486754	0.497901	0.692926	0.633777	0.630826	0.288839	0.610152	0.372953	0.650001	0.546347	0.507618	0.396415	0.725634	0.504956	0.653491	0.141816	0.705594	0.501536	0.584625	0.456682	0.402219	0.565273	0.415366	0.599477	-0.393499	-0.20317	-0.460357	-0.160479	-0.220869	-0.445992	-0.404845
CGGA1	Illumina RNAseq	CGGA-P385	1112	0	Male	<=55	Wildtype	NA	NA	A	A	-4.11674	Low	-560.552	-619.025	-1179.58	0.908198	0.397477	0.388798	0.439562	0.602045	0.554895	0.599133	0.369812	0.490502	0.421863	0.686803	0.473894	0.53691	0.432396	0.646972	0.514932	0.662434	0.148147	0.737197	0.534243	0.609036	0.50002	0.456821	0.510676	0.447219	0.615835	-0.2554	-0.0602807	-0.293425	-0.215746	-0.0167381	-0.492849	-0.414697
CGGA1	Illumina RNAseq	CGGA-P401	788	1	Male	<=55	Mutant	NA	NA	A	C	-0.31633	High	-223.69	453.76	230.071	0.802836	0.26879	0.484543	0.459035	0.717408	0.633084	0.596546	0.286393	0.634857	0.496768	0.68646	0.64555	0.580338	0.486048	0.723249	0.575799	0.691657	0.211852	0.72801	0.62249	0.638972	0.523001	0.381153	0.56883	0.448912	0.559066	0.408587	0.242153	0.299474	0.315467	0.264297	0.105896	0.184023
CGGA1	Illumina RNAseq	CGGA-P411	440	1	Female	<=55	Mutant	Methylated	NA	A	C	-2.02182	High	-346.31	-155.23	-501.54	0.862115	0.266329	0.545537	0.471323	0.684094	0.578496	0.584676	0.320484	0.628105	0.467984	0.642389	0.52552	0.525514	0.444796	0.719873	0.527529	0.651995	0.215615	0.730824	0.560385	0.594689	0.508292	0.414251	0.605073	0.422714	0.541147	-0.125503	-0.0801509	-0.0628674	-0.0624911	0.308284	-0.389819	-0.308815
CGGA1	Illumina RNAseq	CGGA-P415	195	1	Female	>55	Wildtype	NA	NA	B	B	7.63798	High	539.419	1511.76	2051.18	0.616838	0.352284	0.519698	0.51191	0.815244	0.559423	0.665657	0.476018	0.711543	0.597109	0.729069	0.848638	0.649339	0.667115	0.741035	0.596104	0.777026	0.239382	0.773074	0.801663	0.706135	0.576704	0.435106	0.503935	0.546239	0.538479	0.594472	0.462313	0.555831	0.426405	0.139303	0.557029	0.543562
CGGA1	Illumina RNAseq	CGGA-P512	541	1	Male	<=55	Wildtype	Methylated	NA	A	C	2.02932	High	-106.465	159.708	53.2435	0.818039	0.283729	0.519968	0.471228	0.708198	0.598399	0.623874	0.253219	0.674397	0.53475	0.677821	0.514046	0.631197	0.420324	0.712093	0.581053	0.697488	0.222096	0.738478	0.564068	0.571039	0.495367	0.414544	0.606861	0.447705	0.57201	-0.227679	-0.184747	-0.0377348	-0.017654	0.248196	-0.136446	-0.135917
CGGA1	Illumina RNAseq	CGGA-P585	344	1	Male	<=55	Wildtype	Methylated	NA	B	B	7.39736	High	256.845	759.67	1016.51	0.72882	0.213533	0.570276	0.450847	0.717085	0.657725	0.66857	0.34075	0.658168	0.581188	0.686531	0.670198	0.62999	0.573681	0.710324	0.581566	0.70036	0.194506	0.7297	0.700167	0.652788	0.564629	0.438281	0.59787	0.487401	0.551218	0.522982	0.422137	0.484038	0.269846	0.355559	0.0423601	0.253122
CGGA1	Illumina RNAseq	CGGA-P596	777	0	Female	>55	Mutant	Methylated	NA	A	A	-8.67697	Low	-629.25	-559.877	-1189.13	0.908783	0.199125	0.476024	0.467516	0.69435	0.634173	0.57821	0.280847	0.631417	0.479984	0.625672	0.47664	0.449016	0.372438	0.762067	0.498479	0.617648	0.181044	0.699821	0.502517	0.535657	0.418729	0.438875	0.525551	0.420168	0.563656	-0.0320584	-0.00265322	-0.212876	-0.0769004	-0.221671	-0.397646	-0.343448
CGGA1	Illumina RNAseq	CGGA-P609	726	0	Female	<=55	Wildtype	Unmethylated	NA	A	A	-3.98639	High	-524.922	13.0494	-511.873	0.862883	0.299935	0.597406	0.479962	0.702333	0.55717	0.586289	0.382018	0.627525	0.50678	0.67297	0.560891	0.561555	0.438475	0.721556	0.565088	0.679547	0.189534	0.761881	0.506756	0.597236	0.501421	0.469563	0.622804	0.463726	0.575484	-0.149848	-0.310729	0.00989479	-0.0114385	0.123529	0.225408	0.127182
CGGA1	Illumina RNAseq	CGGA-P610	345	1	Male	>55	Wildtype	Methylated	NA	A	C	-1.64321	High	211.379	418.467	629.846	0.766488	0.351791	0.519939	0.385573	0.660027	0.494682	0.641925	0.413369	0.55584	0.459962	0.679129	0.618562	0.57041	0.585536	0.702096	0.568402	0.691512	0.333038	0.703606	0.608099	0.614026	0.521734	0.431434	0.605518	0.501183	0.54474	0.486923	0.257305	0.361994	0.149688	-0.309978	0.0881165	0.235469
CGGA1	Illumina RNAseq	CGGA-P619	236	1	Female	>55	Wildtype	NA	NA	B	C	3.54014	High	709.046	1364.7	2073.75	0.614228	0.4403	0.478133	0.506582	0.73862	0.591647	0.636632	0.318624	0.677833	0.575369	0.669891	0.77961	0.702752	0.603577	0.753429	0.610924	0.770416	0.212363	0.794111	0.649377	0.687742	0.538128	0.407671	0.526664	0.520657	0.582	0.385014	0.177429	0.44062	0.288307	0.181913	0.49985	0.458109
CGGA1	Illumina RNAseq	CGGA-P625	161	1	Female	<=55	Mutant	Methylated	NA	B	C	2.96936	High	625.709	891.025	1516.73	0.676626	0.334194	0.544062	0.445956	0.721676	0.601181	0.61182	0.347217	0.705588	0.545251	0.672963	0.644472	0.606831	0.575021	0.751478	0.579872	0.743537	0.249313	0.737231	0.690173	0.645832	0.543732	0.418234	0.617182	0.481603	0.560375	0.289973	0.133242	0.380588	0.266768	0.417916	0.122238	0.192426
CGGA1	Illumina RNAseq	CGGA-P7	110	1	Male	<=55	Wildtype	NA	NA	B	B	16.3162	High	1584.73	2438.94	4023.66	0.366442	0.342138	0.624078	0.639361	0.863497	0.619819	0.696056	0.491707	0.757535	0.628801	0.760044	0.900143	0.735014	0.782316	0.678825	0.671542	0.813022	0.301354	0.813151	0.871657	0.695466	0.645348	0.444928	0.568886	0.601363	0.482119	0.669564	0.464674	0.720681	0.449606	0.379923	0.511319	0.598863
CGGA1	Illumina RNAseq	CGGA-P87	240	1	Male	<=55	Mutant	NA	NA	A	C	-2.38652	High	-202.845	387.923	185.079	0.806756	0.276226	0.518359	0.471416	0.765521	0.568094	0.666042	0.31577	0.596785	0.479821	0.687557	0.665453	0.525809	0.483259	0.751361	0.553135	0.701469	0.15212	0.74148	0.524766	0.629936	0.503273	0.488437	0.550565	0.460746	0.560401	-0.116649	-0.248549	0.00172441	-0.124691	-0.429258	0.0636572	0.116232
CGGA1	Illumina RNAseq	CGGA-P89	294	1	Male	<=55	Wildtype	NA	NA	B	B	9.78182	High	411.02	1257.72	1668.74	0.66003	0.278478	0.490225	0.451736	0.810631	0.59226	0.663672	0.433078	0.63412	0.492183	0.69977	0.758592	0.615991	0.679724	0.639954	0.612456	0.724212	0.271672	0.747418	0.757167	0.62363	0.595582	0.403648	0.575191	0.497024	0.522205	0.536824	0.345231	0.486405	0.291259	0.305212	-0.024637	0.254891
CGGA1	Illumina RNAseq	CGGA-P99	679	0	Male	<=55	Mutant	NA	NA	A	A	-6.90834	Low	-612.047	-35.7423	-647.789	0.872794	0.271611	0.424176	0.496622	0.682446	0.607144	0.607162	0.281057	0.615486	0.399012	0.689921	0.555213	0.562931	0.401939	0.755142	0.544871	0.665266	0.178224	0.708059	0.461314	0.590538	0.413947	0.431176	0.515287	0.420706	0.586185	-0.409164	-0.261527	-0.426008	-0.194882	-0.330981	-0.147537	-0.314414
Gravendeel	Affymetrix U133 Plus 2.0 Array	GSM405213	490	1	Male	<=55	Wildtype	NA	Classical	B	C	0.899276	High	792.503	981.003	1773.51	0.648399	0.332294	0.534249	0.517707	0.778	0.636123	0.628423	0.330035	0.625709	0.556572	0.673131	0.702636	0.633538	0.585073	0.708568	0.602372	0.740223	0.220723	0.764159	0.718145	0.641986	0.563261	0.455324	0.594941	0.476229	0.564452	0.414884	0.299597	0.327165	0.499664	0.315812	0.661893	0.539978
Gravendeel	Affymetrix U133 Plus 2.0 Array	GSM405214	548	1	Male	<=55	Wildtype	NA	Mesenchymal	B	C	4.16632	High	1125.4	1378.08	2503.49	0.56326	0.27954	0.657251	0.564412	0.837698	0.574465	0.73866	0.502482	0.676275	0.549723	0.677414	0.777228	0.728669	0.690364	0.752183	0.658428	0.731485	0.189362	0.774638	0.744434	0.681345	0.599658	0.435507	0.501675	0.566295	0.532344	0.546113	0.359182	0.489325	0.393764	0.0228377	0.284177	0.367334
Gravendeel	Affymetrix U133 Plus 2.0 Array	GSM405215	840	1	Male	<=55	Wildtype	NA	Proneural	A	C	-1.70252	High	-371.617	11.9901	-359.627	0.851374	0.248801	0.496914	0.460938	0.746469	0.677542	0.645094	0.245715	0.604594	0.406493	0.634118	0.586407	0.519879	0.467752	0.702743	0.532572	0.690985	0.190736	0.743579	0.518542	0.595114	0.533223	0.433545	0.570936	0.443172	0.584923	0.305328	0.453491	0.0703724	0.34785	0.308915	-0.00419982	-0.0493767
Gravendeel	Affymetrix U133 Plus 2.0 Array	GSM405216	1198	1	Male	<=55	Wildtype	NA	Proneural	A	A	-8.65498	Low	-774.703	-685.318	-1460.02	0.924653	0.2318	0.414255	0.387489	0.687846	0.609844	0.657882	0.323316	0.462142	0.416184	0.610688	0.540822	0.504326	0.402902	0.741944	0.530236	0.686287	0.204277	0.722191	0.448945	0.558816	0.477527	0.491715	0.510334	0.437402	0.608031	-0.128362	0.0471268	-0.314312	0.120594	-0.0577353	-0.37129	-0.345048
Gravendeel	Affymetrix U133 Plus 2.0 Array	GSM405217	2470	0	Male	<=55	Mutant	NA	Mesenchymal	B	C	-1.66778	High	535.504	1828.93	2364.44	0.580007	0.419779	0.557903	0.663919	0.783632	0.638697	0.629136	0.521495	0.66923	0.492829	0.683489	0.831465	0.66755	0.620456	0.763255	0.605168	0.757644	0.196204	0.737234	0.768052	0.637409	0.612207	0.4333	0.523324	0.519627	0.555906	0.31345	0.287116	0.414473	0.403253	0.320882	0.650109	0.587818
Gravendeel	Affymetrix U133 Plus 2.0 Array	GSM405218	234	1	Male	<=55	Wildtype	NA	Mesenchymal	B	C	3.44921	High	1233.51	1074.34	2307.86	0.586753	0.283812	0.657516	0.543387	0.789219	0.577643	0.680627	0.479645	0.70044	0.447735	0.68289	0.749776	0.592986	0.60241	0.730071	0.623578	0.712303	0.191312	0.755852	0.72839	0.618759	0.570036	0.44352	0.601691	0.508614	0.567348	0.476747	0.397679	0.523499	0.43777	0.294925	0.648958	0.576685
Gravendeel	Affymetrix U133 Plus 2.0 Array	GSM405219	213	1	Male	>55	NA	NA	Classical	B	C	1.44692	High	168.7	1021.56	1190.26	0.711122	0.417213	0.554375	0.53	0.810492	0.648784	0.675204	0.312228	0.654807	0.482301	0.70548	0.725137	0.583141	0.52828	0.729489	0.583051	0.735629	0.227664	0.74688	0.70928	0.648518	0.541743	0.401456	0.515409	0.499579	0.573328	0.512509	0.499724	0.418021	0.413766	0.307494	0.345649	0.399598
Gravendeel	Affymetrix U133 Plus 2.0 Array	GSM405220	462	1	Male	<=55	Wildtype	NA	Mesenchymal	A	C	4.82941	High	74.619	241.34	315.959	0.795256	0.25949	0.57469	0.428089	0.830912	0.655139	0.697294	0.168959	0.69086	0.468884	0.691239	0.639332	0.530091	0.560671	0.718457	0.597633	0.705573	0.408647	0.799316	0.620067	0.48858	0.53687	0.380699	0.533956	0.524963	0.508395	0.413254	0.354399	0.193553	0.404987	0.324996	0.123347	-0.101519
Gravendeel	Affymetrix U133 Plus 2.0 Array	GSM405221	252	1	Male	<=55	NA	NA	Mesenchymal	B	C	5.69054	High	-50.1677	539.324	489.156	0.779587	0.214309	0.615017	0.482849	0.79873	0.607115	0.680254	0.243302	0.656526	0.498706	0.700385	0.652404	0.549906	0.566367	0.729406	0.61148	0.705688	0.192226	0.765757	0.705437	0.595634	0.545792	0.389539	0.528341	0.482092	0.576131	0.550961	0.536727	0.319772	0.441706	0.439364	0.375048	0.389219
Gravendeel	Affymetrix U133 Plus 2.0 Array	GSM405222	475	1	Male	<=55	NA	NA	Proneural	A	C	-4.69393	Low	-308.322	-205.322	-513.644	0.863014	0.38445	0.43344	0.460352	0.733521	0.591152	0.621593	0.31869	0.572113	0.442832	0.666992	0.566146	0.543424	0.404915	0.707724	0.509591	0.685914	0.277178	0.726925	0.549857	0.587258	0.511059	0.457361	0.557028	0.451498	0.602372	-0.0586511	0.141529	-0.291477	0.112687	0.26232	-0.275204	-0.245361
Gravendeel	Affymetrix U133 Plus 2.0 Array	GSM405223	700	1	Female	<=55	Wildtype	NA	Proneural	A	C	-2.31278	High	-612.589	-181.197	-793.787	0.883053	0.239278	0.532689	0.473893	0.724367	0.599782	0.618619	0.160956	0.636002	0.445729	0.665709	0.53927	0.469006	0.370699	0.689796	0.541632	0.691948	0.134798	0.736594	0.493548	0.552781	0.49825	0.35724	0.60566	0.427775	0.574699	0.0950837	0.313839	-0.156146	0.16787	0.292977	0.13998	-0.0442265
Gravendeel	Affymetrix U133 Plus 2.0 Array	GSM405224	176	1	Male	<=55	Wildtype	NA	Proneural	A	C	-1.53048	High	385.229	546.135	931.364	0.737321	0.335608	0.553349	0.483581	0.792645	0.610069	0.647979	0.26183	0.717945	0.458768	0.686312	0.657275	0.593412	0.49607	0.712649	0.564178	0.703471	0.258186	0.739423	0.706194	0.636637	0.525765	0.417362	0.611637	0.47722	0.588593	0.295407	0.336783	0.140181	0.346446	0.301641	0.483633	0.343404
Gravendeel	Affymetrix U133 Plus 2.0 Array	GSM405228	259	1	Male	<=55	Wildtype	NA	Classical	B	C	0.782039	High	319.588	907.455	1227.04	0.707316	0.269693	0.623151	0.529541	0.791453	0.618149	0.608526	0.433928	0.639722	0.532112	0.697388	0.694902	0.627119	0.619076	0.716576	0.581826	0.702533	0.25039	0.765363	0.66335	0.62308	0.514102	0.410014	0.640656	0.462257	0.584545	0.350831	0.35097	0.127997	0.357134	0.173523	0.180867	0.260495
Gravendeel	Affymetrix U133 Plus 2.0 Array	GSM405229	240	1	Female	<=55	Wildtype	NA	Proneural	A	C	0.745378	High	-151.611	293.735	142.124	0.810466	0.231223	0.499135	0.461242	0.787142	0.699345	0.662269	0.200889	0.60405	0.570074	0.650769	0.599149	0.586131	0.620341	0.733409	0.560408	0.678323	0.165598	0.742155	0.554874	0.606237	0.523121	0.403146	0.62127	0.456636	0.581404	0.347481	0.432719	0.173032	0.383389	0.3325	0.287742	0.154744
Gravendeel	Affymetrix U133 Plus 2.0 Array	GSM405230	170	1	Female	>55	Wildtype	NA	Mesenchymal	A	C	2.41637	High	-555.062	302.586	-252.477	0.843018	0.176097	0.588538	0.426371	0.800261	0.587804	0.664933	0.187972	0.60961	0.43031	0.653734	0.63815	0.536628	0.575915	0.711999	0.588392	0.671372	0.202211	0.717265	0.58559	0.596392	0.538888	0.421724	0.559397	0.447786	0.562106	0.401904	0.472094	0.195025	0.316632	0.338218	0.378724	0.202009
Gravendeel	Affymetrix U133 Plus 2.0 Array	GSM405231	459	1	Female	>55	NA	NA	Classical	A	C	-0.727558	High	-277.783	89.7404	-188.043	0.837893	0.243821	0.63885	0.461703	0.771074	0.632729	0.658393	0.167256	0.625102	0.518678	0.685756	0.577868	0.503163	0.503739	0.685148	0.540467	0.675686	0.328895	0.733433	0.564311	0.573764	0.519793	0.396746	0.62648	0.449385	0.558934	0.265544	0.29014	0.0769155	0.352449	0.184012	0.321727	0.225606
Gravendeel	Affymetrix U133 Plus 2.0 Array	GSM405232	359	1	Male	<=55	Mutant	NA	Proneural	A	C	-4.59194	Low	-289.872	-673.83	-963.702	0.894481	0.153455	0.688177	0.40239	0.672171	0.540031	0.612015	0.301853	0.621737	0.504643	0.649858	0.475602	0.466169	0.284909	0.63953	0.554752	0.698851	0.179196	0.646563	0.533265	0.558297	0.464822	0.407434	0.666977	0.4406	0.568874	-0.202337	0.129483	-0.342215	0.19049	-0.102678	-0.347687	-0.287665
Gravendeel	Affymetrix U133 Plus 2.0 Array	GSM405233	313	1	Male	<=55	Wildtype	NA	Mesenchymal	B	C	2.68997	High	1164.53	1544.09	2708.62	0.538128	0.393587	0.550405	0.505715	0.810937	0.612724	0.7004	0.489213	0.710724	0.614419	0.717271	0.762294	0.680246	0.725528	0.731442	0.621297	0.74316	0.384266	0.771331	0.760929	0.683102	0.618052	0.507613	0.548991	0.549813	0.550945	0.5552	0.517899	0.466586	0.462897	0.45817	0.424771	0.495941
Gravendeel	Affymetrix U133 Plus 2.0 Array	GSM405234	225	1	Female	>55	NA	NA	Proneural	A	C	-3.82465	High	-554.191	-497.524	-1051.71	0.900183	0.287918	0.591969	0.443772	0.705119	0.617188	0.592103	0.292257	0.633019	0.405051	0.64166	0.533238	0.453278	0.436139	0.700641	0.508985	0.671459	0.190401	0.681014	0.578557	0.564042	0.491757	0.481793	0.622456	0.406756	0.611331	-0.182676	0.18616	-0.383822	-0.139709	0.00611688	-0.434534	-0.35822
Gravendeel	Affymetrix U133 Plus 2.0 Array	GSM405235	76	1	Male	>55	Wildtype	NA	Mesenchymal	B	C	6.68466	High	1212.21	1765.57	2977.78	0.504416	0.326813	0.578094	0.573576	0.81219	0.604839	0.703079	0.548314	0.701421	0.618335	0.73452	0.826407	0.706769	0.624835	0.748992	0.653241	0.748098	0.305047	0.78488	0.779466	0.684497	0.626943	0.467767	0.499223	0.562247	0.524171	0.559392	0.422882	0.589292	0.508914	0.357695	0.679914	0.652764
Gravendeel	Affymetrix U133 Plus 2.0 Array	GSM405236	377	1	Male	<=55	Wildtype	NA	Mesenchymal	B	C	4.39534	High	994.664	1065.46	2060.12	0.615805	0.190757	0.640157	0.529668	0.826579	0.664224	0.680465	0.308668	0.745606	0.421429	0.706812	0.761973	0.62039	0.613533	0.723487	0.612649	0.740075	0.23766	0.771855	0.752797	0.636821	0.569384	0.423539	0.565699	0.529388	0.548018	0.556474	0.566035	0.503518	0.450001	0.382313	0.512803	0.458933
Gravendeel	Affymetrix U133 Plus 2.0 Array	GSM405237	149	1	Male	<=55	Wildtype	NA	Mesenchymal	B	C	3.70652	High	172.064	1233.99	1406.05	0.688499	0.392674	0.501771	0.494926	0.815595	0.616964	0.654538	0.368723	0.649216	0.592147	0.74764	0.77631	0.661172	0.618312	0.736475	0.580706	0.746406	0.213239	0.778627	0.686317	0.651457	0.568388	0.498721	0.533938	0.508338	0.541028	0.567743	0.515406	0.381122	0.483427	0.349732	0.466374	0.437921
Gravendeel	Affymetrix U133 Plus 2.0 Array	GSM405238	344	1	Male	<=55	Wildtype	NA	Proneural	A	C	-1.57761	High	-4.85055	510.809	505.959	0.77804	0.261313	0.433541	0.456609	0.768723	0.616527	0.705691	0.41396	0.621876	0.39897	0.698297	0.66292	0.620553	0.493026	0.748882	0.560808	0.721894	0.182153	0.761793	0.57476	0.674695	0.531056	0.503634	0.541839	0.459411	0.592054	0.240159	0.173641	0.0557035	0.288626	0.193704	-0.0320158	0.0500214
Gravendeel	Affymetrix U133 Plus 2.0 Array	GSM405239	216	1	Female	>55	Wildtype	NA	Mesenchymal	B	C	6.15334	High	1283.34	1638.54	2921.88	0.511484	0.24811	0.703972	0.608764	0.814955	0.599909	0.717213	0.434219	0.765686	0.558387	0.721401	0.81813	0.728954	0.662267	0.734645	0.646356	0.736633	0.206647	0.771072	0.81053	0.675339	0.604412	0.427871	0.580553	0.593519	0.509501	0.479749	0.332886	0.526918	0.37094	0.198117	0.418752	0.443518
Gravendeel	Affymetrix U133 Plus 2.0 Array	GSM405240	2415	0	Male	<=55	Mutant	NA	Mesenchymal	B	C	-0.61843	High	-295.897	658.899	363.002	0.791051	0.264928	0.489446	0.430727	0.813385	0.598083	0.687304	0.265051	0.574477	0.414384	0.683238	0.711787	0.60122	0.613404	0.743232	0.553947	0.706493	0.364722	0.756091	0.664156	0.615742	0.580269	0.432403	0.480525	0.491885	0.571828	0.50791	0.474586	0.260721	0.346458	0.124059	0.339578	0.181329
Gravendeel	Affymetrix U133 Plus 2.0 Array	GSM405241	58	1	Male	<=55	NA	NA	Mesenchymal	B	C	3.19058	High	454.634	1214.47	1669.1	0.659989	0.283141	0.579809	0.594102	0.815719	0.624913	0.657032	0.390519	0.724482	0.481162	0.69961	0.754356	0.603868	0.5432	0.758794	0.598255	0.702585	0.194285	0.77387	0.731018	0.638411	0.579522	0.42306	0.568798	0.518827	0.557745	0.458113	0.46244	0.465272	0.453637	0.434652	0.508807	0.448813
Gravendeel	Affymetrix U133 Plus 2.0 Array	GSM405242	67	1	Male	<=55	NA	NA	Proneural	A	C	-3.23463	High	-236	595.148	359.148	0.791397	0.289864	0.692641	0.490598	0.770474	0.604936	0.584376	0.354463	0.647385	0.388318	0.661285	0.639139	0.539622	0.377037	0.699276	0.53642	0.725345	0.153371	0.702278	0.587319	0.628615	0.517282	0.487371	0.589706	0.444462	0.572658	0.276806	0.168007	0.037369	0.330949	0.313124	0.346371	0.191058
Gravendeel	Affymetrix U133 Plus 2.0 Array	GSM405243	322	1	Male	>55	NA	NA	Proneural	B	C	-1.97478	High	509.9	1157.08	1666.98	0.660224	0.352103	0.665274	0.537392	0.796575	0.629329	0.564282	0.553236	0.668592	0.537084	0.707625	0.727241	0.629313	0.627094	0.688484	0.605437	0.749259	0.421716	0.749708	0.648579	0.640452	0.568183	0.413499	0.642957	0.504823	0.568751	0.455839	0.258806	0.391982	0.407623	0.225145	0.592859	0.536284
Gravendeel	Affymetrix U133 Plus 2.0 Array	GSM405244	748	1	Male	<=55	Mutant	NA	Proneural	A	A	-8.03396	Low	-260.15	371.492	111.342	0.813104	0.291246	0.415246	0.421883	0.729992	0.61795	0.62206	0.397989	0.51049	0.550199	0.645042	0.65364	0.585411	0.448678	0.738123	0.564421	0.735059	0.24513	0.708387	0.556395	0.618879	0.49189	0.514053	0.533953	0.454678	0.614857	0.0876944	0.0603237	0.0573874	0.141538	-0.113852	-0.0273125	-0.0679205
Gravendeel	Affymetrix U133 Plus 2.0 Array	GSM405245	511	1	Male	<=55	Wildtype	NA	Proneural	B	C	-0.96849	High	583.277	1370.2	1953.48	0.628063	0.437436	0.544162	0.580123	0.757078	0.619617	0.637514	0.350376	0.679902	0.477256	0.706642	0.797092	0.605564	0.527474	0.76128	0.58586	0.745658	0.217736	0.722621	0.747873	0.61838	0.565647	0.480045	0.516164	0.499559	0.570665	0.325468	0.343549	0.418337	0.3299	0.366384	0.537679	0.513136
Gravendeel	Affymetrix U133 Plus 2.0 Array	GSM405246	2303	1	Male	<=55	Mutant	NA	Proneural	C	A	-13.3955	Low	-1513.85	-1205.12	-2718.97	0.978883	0.185018	0.469022	0.476961	0.62259	0.631228	0.598567	0.287282	0.572583	0.424901	0.580044	0.429339	0.369182	0.210807	0.743577	0.510312	0.664906	0.20384	0.693902	0.47531	0.519813	0.41878	0.407764	0.489613	0.364307	0.581198	-0.365118	-0.203477	-0.484761	-0.183359	-0.0140573	-0.495241	-0.473777
Gravendeel	Affymetrix U133 Plus 2.0 Array	GSM405247	581	1	Male	<=55	Wildtype	NA	Classical	A	C	-3.39983	High	-396.374	-66.487	-462.861	0.859224	0.293561	0.658764	0.503092	0.709561	0.677769	0.616254	0.32683	0.622792	0.485768	0.665771	0.534767	0.548447	0.440013	0.68165	0.541765	0.680647	0.156254	0.725869	0.486756	0.613948	0.504511	0.364438	0.65609	0.440606	0.583708	-0.0226154	0.0245694	-0.0867254	0.253038	0.0632555	0.59878	0.463588
Gravendeel	Affymetrix U133 Plus 2.0 Array	GSM405248	307	1	Male	<=55	Mutant	NA	Classical	A	C	1.05582	High	279.249	711.83	991.078	0.731371	0.275211	0.461673	0.529547	0.756054	0.639618	0.627388	0.24939	0.650317	0.508137	0.699344	0.645077	0.565209	0.456564	0.711502	0.568715	0.70157	0.184518	0.763247	0.684553	0.583767	0.537473	0.446431	0.532862	0.488531	0.569428	0.326563	0.295939	0.370476	0.414813	0.361206	0.68394	0.584042
Gravendeel	Affymetrix U133 Plus 2.0 Array	GSM405249	15	1	Male	<=55	Mutant	NA	Proneural	A	A	-7.84848	Low	-329.749	234.916	-94.8336	0.830347	0.27722	0.514007	0.477204	0.713895	0.659322	0.660926	0.28629	0.631042	0.501711	0.683304	0.608759	0.52779	0.366757	0.702816	0.557018	0.69934	0.175668	0.687159	0.5201	0.597821	0.486511	0.400044	0.538845	0.428158	0.590327	-0.295692	-0.0539402	-0.230993	-0.103961	-0.194098	0.450999	0.210239
Gravendeel	Affymetrix U133 Plus 2.0 Array	GSM405251	1171	1	Female	<=55	NA	NA	Proneural	A	A	-9.53145	Low	-556.132	-177.917	-734.049	0.878904	0.214695	0.529059	0.455007	0.690763	0.620451	0.608587	0.296164	0.576778	0.368429	0.664814	0.565909	0.535109	0.356038	0.719832	0.502184	0.659576	0.159919	0.696108	0.510376	0.606788	0.468275	0.480272	0.507154	0.397074	0.591804	-0.215201	-0.150328	-0.274117	0.0437827	-0.0613747	-0.108752	-0.248332
Gravendeel	Affymetrix U133 Plus 2.0 Array	GSM405252	134	1	Male	>55	Wildtype	NA	Mesenchymal	B	C	0.637594	High	169.071	839.531	1008.6	0.729614	0.239247	0.569811	0.487874	0.797575	0.638002	0.661931	0.367908	0.700453	0.524438	0.711924	0.710443	0.58268	0.613866	0.738986	0.595364	0.723949	0.241526	0.748778	0.742229	0.650034	0.542051	0.43031	0.581816	0.483482	0.601136	0.468789	0.436419	0.293669	0.342672	0.24847	0.377103	0.311398
Gravendeel	Affymetrix U133 Plus 2.0 Array	GSM405253	4584	0	Male	<=55	Wildtype	NA	Proneural	A	C	0.725749	High	-364.969	-38.2359	-403.205	0.854712	0.183134	0.66208	0.472277	0.726575	0.618276	0.669539	0.32022	0.669155	0.487708	0.66199	0.521704	0.479753	0.470643	0.703265	0.544414	0.677691	0.205426	0.730435	0.617656	0.536071	0.503073	0.394932	0.609714	0.426638	0.587911	0.223658	0.176109	-0.175195	0.347066	0.263399	0.123162	0.0745972
Gravendeel	Affymetrix U133 Plus 2.0 Array	GSM405254	216	1	Male	<=55	Wildtype	NA	Classical	A	C	-0.797521	High	-7.86757	600.921	593.053	0.769946	0.380128	0.625142	0.457772	0.787167	0.605792	0.619545	0.311194	0.63372	0.428498	0.678074	0.689429	0.561207	0.437868	0.728384	0.547466	0.723704	0.236413	0.708305	0.57098	0.669357	0.529176	0.42253	0.625554	0.474143	0.562417	0.367861	0.397093	0.299571	0.352094	-0.101253	0.509786	0.375788
Gravendeel	Affymetrix U133 Plus 2.0 Array	GSM405255	395	1	Male	<=55	Wildtype	NA	Classical	B	C	1.59619	High	410.584	602.992	1013.58	0.729115	0.278802	0.604777	0.548542	0.758967	0.637488	0.675859	0.444373	0.64953	0.516758	0.705357	0.667055	0.534404	0.508356	0.704869	0.566782	0.681947	0.28235	0.724392	0.692192	0.606639	0.549009	0.442111	0.556648	0.483168	0.555471	0.184819	0.273743	0.0745896	0.188933	0.260126	0.275685	0.326318
Gravendeel	Affymetrix U133 Plus 2.0 Array	GSM405260	298	1	Male	>55	Wildtype	NA	Proneural	A	C	-0.126364	High	493.79	444.935	938.725	0.73659	0.322382	0.627264	0.473494	0.762499	0.597516	0.645353	0.327167	0.664864	0.472425	0.665231	0.619063	0.548561	0.579667	0.696209	0.557198	0.721548	0.188734	0.73632	0.645413	0.592896	0.531648	0.40925	0.610313	0.458327	0.583915	0.299171	0.338871	0.17816	0.301773	0.278463	0.283514	0.200862
Gravendeel	Affymetrix U133 Plus 2.0 Array	GSM405262	1055	1	Male	<=55	Wildtype	NA	Classical	A	C	-0.299629	High	-671.718	-310.474	-982.192	0.895691	0.223159	0.527118	0.459866	0.741048	0.639333	0.639022	0.240694	0.645518	0.498064	0.65034	0.491849	0.459782	0.3676	0.691168	0.567953	0.655343	0.242026	0.736091	0.518087	0.595855	0.446804	0.363106	0.628091	0.44116	0.563982	0.0855692	0.371588	-0.255194	0.286736	0.377092	0.0779664	-0.0727518
Gravendeel	Affymetrix U133 Plus 2.0 Array	GSM405263	566	1	Male	>55	Wildtype	NA	Mesenchymal	A	C	2.92815	High	88.2074	715.343	803.55	0.749865	0.349539	0.544333	0.449996	0.794841	0.60288	0.652505	0.298156	0.683975	0.453297	0.674021	0.643702	0.592871	0.39141	0.720733	0.574158	0.70288	0.243101	0.732351	0.62502	0.62258	0.534399	0.434815	0.563907	0.46354	0.57967	0.196711	0.28537	0.0983958	0.421209	0.252432	0.233658	0.189043
Gravendeel	Affymetrix U133 Plus 2.0 Array	GSM405264	116	1	Male	<=55	Wildtype	NA	Mesenchymal	A	C	3.26957	High	88.8492	495.114	583.963	0.770796	0.233791	0.555872	0.54458	0.791745	0.624215	0.70051	0.260948	0.705222	0.533477	0.690507	0.66058	0.511932	0.497856	0.705592	0.600255	0.726618	0.251918	0.771977	0.674168	0.61955	0.54843	0.387174	0.562893	0.473821	0.548615	0.474451	0.273899	0.253609	0.377528	0.363996	0.449839	0.385575
Gravendeel	Affymetrix U133 Plus 2.0 Array	GSM405266	91	1	Male	<=55	Wildtype	NA	Proneural	A	C	-0.381226	High	-376.432	503.138	126.706	0.81179	0.276301	0.578028	0.484078	0.796487	0.616921	0.595771	0.410877	0.671004	0.586236	0.67691	0.627546	0.537051	0.544734	0.710448	0.56509	0.729761	0.190511	0.73587	0.559416	0.612202	0.531215	0.43758	0.602481	0.447585	0.557952	0.343762	0.471591	0.0249239	0.306047	0.319208	0.426584	0.315606
Gravendeel	Affymetrix U133 Plus 2.0 Array	GSM405267	237	1	Female	<=55	NA	NA	Classical	A	C	-4.53748	Low	-752.046	-99.4301	-851.476	0.886995	0.270692	0.622057	0.442336	0.736935	0.600235	0.682559	0.33369	0.610455	0.497183	0.62333	0.558461	0.535937	0.399406	0.729357	0.556947	0.703543	0.263022	0.713381	0.461862	0.608826	0.520541	0.427159	0.643015	0.421503	0.569365	0.0607966	0.0988431	-0.188659	0.177655	-0.00461029	0.132833	0.00388749
Gravendeel	Affymetrix U133 Plus 2.0 Array	GSM405268	234	1	Male	<=55	Wildtype	NA	Proneural	B	C	1.06841	High	538.99	1463.54	2002.53	0.622444	0.485486	0.608749	0.53842	0.815039	0.555589	0.642949	0.448213	0.703422	0.596427	0.730261	0.780318	0.695266	0.63153	0.738559	0.592879	0.760043	0.266128	0.791715	0.655575	0.673066	0.541576	0.463808	0.611753	0.520917	0.571711	0.398326	0.288557	0.481252	0.479968	0.398616	0.694227	0.634672
Gravendeel	Affymetrix U133 Plus 2.0 Array	GSM405269	12	1	Male	<=55	Wildtype	NA	Classical	B	C	0.0927636	High	373.963	929.037	1303	0.69939	0.321408	0.451469	0.468865	0.805665	0.580874	0.707874	0.305184	0.729802	0.513845	0.725386	0.743191	0.646811	0.570801	0.755444	0.623367	0.715053	0.217372	0.749374	0.686418	0.649682	0.571778	0.434156	0.500228	0.49773	0.581142	0.265359	0.4184	0.213949	0.241577	0.229269	0.30295	0.239139
Gravendeel	Affymetrix U133 Plus 2.0 Array	GSM405270	213	1	Female	>55	Wildtype	NA	Classical	B	C	0.368436	High	672.742	1373.03	2045.77	0.617464	0.38629	0.573582	0.562803	0.770755	0.614711	0.69666	0.374691	0.691204	0.5729	0.722848	0.8045	0.645931	0.612304	0.741518	0.606515	0.75255	0.191574	0.750836	0.710475	0.688767	0.547558	0.478925	0.595842	0.514688	0.573484	0.352956	0.358685	0.430616	0.404138	0.305836	0.629501	0.58394
Gravendeel	Affymetrix U133 Plus 2.0 Array	GSM405271	110	1	Male	>55	NA	NA	Proneural	A	C	-1.64467	High	-179.303	352.241	172.937	0.807808	0.272198	0.450173	0.450855	0.761597	0.642848	0.661115	0.275169	0.66299	0.547535	0.651599	0.676724	0.578521	0.513473	0.732097	0.546917	0.683235	0.134033	0.722804	0.671228	0.644503	0.531243	0.455083	0.54654	0.473846	0.616083	0.274611	0.512305	-0.126761	0.171792	0.23965	-0.313567	-0.278998
Gravendeel	Affymetrix U133 Plus 2.0 Array	GSM405274	471	1	Female	>55	Wildtype	NA	Mesenchymal	B	C	0.938631	High	-52.5697	717.493	664.923	0.763171	0.274005	0.603686	0.457001	0.809826	0.599196	0.63868	0.377114	0.652449	0.488912	0.686409	0.685294	0.554381	0.633256	0.732656	0.575667	0.737189	0.3181	0.749768	0.698762	0.6441	0.546568	0.441303	0.571596	0.487511	0.585813	0.513201	0.402769	0.340761	0.351037	0.319986	0.279648	0.263168
Gravendeel	Affymetrix U133 Plus 2.0 Array	GSM405275	1262	1	Female	>55	NA	NA	Proneural	A	C	-5.86252	Low	-352.805	435.688	82.8826	0.815529	0.397369	0.401104	0.467628	0.747412	0.627132	0.646251	0.380538	0.614811	0.418543	0.636442	0.637283	0.602687	0.345136	0.717796	0.537522	0.696287	0.226848	0.701232	0.535809	0.624084	0.51075	0.505206	0.504901	0.435085	0.609595	0.103471	0.226633	-0.0866185	0.148891	0.0277856	-0.165238	-0.152447
Gravendeel	Affymetrix U133 Plus 2.0 Array	GSM405276	103	1	Male	<=55	Wildtype	NA	Mesenchymal	B	C	3.88286	High	674.634	1315.27	1989.9	0.623893	0.419981	0.572384	0.493603	0.819059	0.611153	0.675506	0.427423	0.70719	0.47884	0.719939	0.783696	0.672882	0.640212	0.736057	0.578358	0.75637	0.217518	0.775587	0.758383	0.699476	0.603767	0.477033	0.548521	0.536993	0.565448	0.526526	0.550202	0.50123	0.472068	0.454506	0.515741	0.50539
Gravendeel	Affymetrix U133 Plus 2.0 Array	GSM405278	268	1	Male	>55	Wildtype	NA	Mesenchymal	B	C	1.84063	High	902.509	1679.91	2582.42	0.553649	0.458775	0.564005	0.598476	0.82727	0.571672	0.677805	0.54561	0.666432	0.623738	0.734984	0.832385	0.706456	0.724492	0.760471	0.655098	0.765225	0.28251	0.799473	0.762716	0.699236	0.57527	0.422794	0.491987	0.564054	0.558534	0.456196	0.378321	0.470691	0.46122	0.365208	0.528086	0.51698
Gravendeel	Affymetrix U133 Plus 2.0 Array	GSM405280	897	1	Female	<=55	Wildtype	NA	Mesenchymal	B	C	3.02728	High	-49.2873	854.503	805.216	0.749703	0.281932	0.550634	0.4871	0.780048	0.653208	0.674653	0.438879	0.683853	0.443658	0.71342	0.675875	0.582656	0.490486	0.709829	0.589663	0.723282	0.23368	0.767867	0.682275	0.666811	0.535073	0.463136	0.530147	0.495835	0.55986	0.362335	0.23471	0.234825	0.384689	0.348938	0.345177	0.339974
Gravendeel	Affymetrix U133 Plus 2.0 Array	GSM405282	43	1	Male	<=55	Wildtype	NA	Mesenchymal	B	C	4.76394	High	489.571	1362.79	1852.36	0.639543	0.305182	0.554186	0.504419	0.819151	0.6423	0.71341	0.481651	0.693749	0.516777	0.733665	0.792037	0.678823	0.640596	0.727043	0.620208	0.720073	0.224318	0.784981	0.742341	0.660701	0.564439	0.451242	0.502521	0.529308	0.559877	0.637656	0.54135	0.491476	0.501258	0.281643	0.501265	0.50239
Gravendeel	Affymetrix U133 Plus 2.0 Array	GSM405290	423	1	Female	<=55	NA	NA	Mesenchymal	B	C	4.27461	High	449.907	463.6	913.507	0.739089	0.218831	0.421852	0.450719	0.796575	0.595832	0.652326	0.346107	0.64359	0.4432	0.688118	0.692329	0.623787	0.605585	0.752972	0.646512	0.710663	0.221027	0.756461	0.680368	0.628212	0.546593	0.480456	0.515518	0.499954	0.550166	0.516556	0.413568	0.216957	0.458334	0.239555	0.453473	0.389769
Gravendeel	Affymetrix U133 Plus 2.0 Array	GSM405292	405	1	Male	>55	Wildtype	NA	Classical	A	C	-3.8747	High	-739.067	286.67	-452.397	0.858438	0.30233	0.584195	0.466064	0.758794	0.618251	0.628378	0.318133	0.643482	0.460549	0.617148	0.600889	0.532462	0.392893	0.706293	0.552696	0.69968	0.194063	0.719858	0.498619	0.617189	0.51236	0.444722	0.586957	0.410757	0.554614	0.113223	0.0378169	-0.107385	0.26157	0.128441	0.401991	0.253313
Gravendeel	Affymetrix U133 Plus 2.0 Array	GSM405293	322	1	Male	>55	Mutant	NA	Mesenchymal	B	C	2.40866	High	581.377	799.405	1380.78	0.691184	0.300636	0.631485	0.465733	0.820503	0.618784	0.718534	0.322161	0.659438	0.496088	0.706991	0.658328	0.585068	0.597817	0.747217	0.61107	0.700558	0.219573	0.729487	0.692576	0.630556	0.557452	0.429116	0.571714	0.505373	0.578519	0.495882	0.489987	0.308655	0.417907	0.0988172	0.449397	0.459836
Gravendeel	Affymetrix U133 Plus 2.0 Array	GSM405294	292	1	Male	>55	Wildtype	NA	Classical	A	C	0.507122	High	63.754	-185.331	-121.577	0.832528	0.17094	0.475182	0.44065	0.756355	0.611228	0.700219	0.146432	0.687408	0.489752	0.641731	0.535736	0.457467	0.585797	0.716935	0.565216	0.68914	0.262219	0.728841	0.553578	0.567646	0.519917	0.394157	0.593387	0.429581	0.580867	0.322733	0.394807	-0.135536	0.314564	0.265414	0.197875	0.0857553
Gravendeel	Affymetrix U133 Plus 2.0 Array	GSM405296	106	1	Female	<=55	Wildtype	NA	Proneural	A	C	-3.38442	High	-367.825	166.311	-201.514	0.838971	0.247935	0.598423	0.433485	0.743567	0.611862	0.672558	0.327952	0.64284	0.511318	0.625285	0.597837	0.529048	0.435315	0.710298	0.580823	0.698646	0.202694	0.683794	0.585325	0.595365	0.517575	0.402115	0.6395	0.430458	0.622979	0.244365	0.347285	-0.228715	0.266115	0.0566063	-0.0972345	-0.147757
Gravendeel	Affymetrix U133 Plus 2.0 Array	GSM405297	262	1	Female	>55	Wildtype	NA	Classical	A	C	-1.7065	High	-72.0687	586.747	514.679	0.777236	0.302957	0.555301	0.461477	0.758122	0.625731	0.593548	0.29731	0.632236	0.542687	0.67906	0.630982	0.576753	0.501759	0.724649	0.594403	0.702818	0.229555	0.74882	0.545215	0.578719	0.520842	0.453392	0.607158	0.448375	0.583633	0.16859	0.223567	0.0274783	0.323784	-0.137359	0.417696	0.359163
Gravendeel	Affymetrix U133 Plus 2.0 Array	GSM405299	639	1	Female	<=55	NA	NA	Classical	A	C	1.12962	High	-317.095	204.262	-112.832	0.831816	0.168469	0.466873	0.438862	0.798954	0.616618	0.679056	0.283765	0.690232	0.482129	0.664819	0.627734	0.520446	0.556786	0.68891	0.584626	0.710676	0.335549	0.749499	0.635032	0.593669	0.532182	0.392079	0.514929	0.461842	0.566828	0.480965	0.401243	0.0783118	0.339959	0.143284	0.185324	0.153219
Gravendeel	Affymetrix U133 Plus 2.0 Array	GSM405301	110	1	Male	>55	NA	NA	Mesenchymal	B	C	4.45078	High	724.096	948.81	1672.91	0.65957	0.273884	0.628819	0.540986	0.811004	0.626319	0.666982	0.457329	0.693849	0.440529	0.712229	0.695433	0.600347	0.634047	0.720409	0.592615	0.732198	0.197662	0.759782	0.760681	0.652802	0.562737	0.459774	0.533118	0.518305	0.555935	0.425489	0.376691	0.507522	0.317165	0.310901	0.404312	0.427827
Gravendeel	Affymetrix U133 Plus 2.0 Array	GSM405302	271	1	Male	<=55	Wildtype	NA	Proneural	A	C	-2.87899	High	-128.839	155.213	26.3745	0.820301	0.314584	0.532518	0.417244	0.737553	0.575558	0.650363	0.30502	0.656333	0.382326	0.661356	0.667409	0.565896	0.443903	0.749125	0.558087	0.726315	0.130049	0.723747	0.566507	0.644921	0.534562	0.442621	0.539671	0.469302	0.59985	-0.181739	0.145941	-0.0826311	-0.122812	-0.161401	-0.329407	-0.346441
Gravendeel	Affymetrix U133 Plus 2.0 Array	GSM405303	201	1	Male	>55	Wildtype	NA	Classical	A	C	-4.10865	High	-462.848	186.807	-276.041	0.844874	0.380155	0.474201	0.453618	0.739176	0.624489	0.684369	0.174414	0.606476	0.410594	0.680274	0.652731	0.578726	0.479859	0.745886	0.557311	0.718069	0.158227	0.725657	0.494873	0.622044	0.508436	0.422158	0.581779	0.428562	0.614765	-0.359275	-0.170258	-0.439306	-0.0771981	-0.193115	-0.339371	-0.367054
Gravendeel	Affymetrix U133 Plus 2.0 Array	GSM405304	204	1	Male	>55	Wildtype	NA	Mesenchymal	A	C	4.20582	High	322.126	515.409	837.535	0.746555	0.251913	0.560922	0.513181	0.757957	0.618713	0.713853	0.383392	0.655126	0.506295	0.671991	0.636371	0.533948	0.485671	0.692362	0.558248	0.695667	0.208549	0.747344	0.645945	0.613843	0.544371	0.458089	0.548329	0.465499	0.559926	0.0811056	0.0668714	-0.163644	0.0463148	0.0115843	0.322475	0.272215
Gravendeel	Affymetrix U133 Plus 2.0 Array	GSM405305	386	1	Male	<=55	Mutant	NA	Mesenchymal	B	C	4.21269	High	611.702	1474.88	2086.58	0.61274	0.395325	0.499645	0.493376	0.836882	0.596972	0.72407	0.422187	0.707317	0.578025	0.741172	0.814528	0.700058	0.599176	0.73511	0.638094	0.750405	0.244192	0.759685	0.718391	0.668759	0.541001	0.482343	0.542787	0.529913	0.590119	0.191884	0.250614	0.375446	0.17344	0.0425552	0.24666	0.314051
Gravendeel	Affymetrix U133 Plus 2.0 Array	GSM405307	122	1	Male	>55	Wildtype	NA	Mesenchymal	B	C	7.02022	High	409.081	1300.3	1709.38	0.655536	0.33214	0.501968	0.513652	0.821667	0.621002	0.706815	0.312336	0.74613	0.529456	0.755207	0.766041	0.641911	0.572366	0.74961	0.603843	0.744611	0.184543	0.789695	0.774081	0.65438	0.600854	0.47052	0.519424	0.543113	0.576772	0.232232	0.123446	0.47919	0.121165	0.239478	0.406946	0.456507
Gravendeel	Affymetrix U133 Plus 2.0 Array	GSM405308	1132	0	Male	<=55	Mutant	NA	Proneural	B	C	-5.00819	Low	-483.168	500.414	17.2462	0.821067	0.218291	0.601425	0.45647	0.791407	0.623065	0.621023	0.448671	0.666263	0.376944	0.680529	0.666793	0.548545	0.575242	0.712034	0.49084	0.721703	0.491197	0.735433	0.596293	0.555611	0.518579	0.420315	0.510693	0.473498	0.560946	-0.0142753	-0.101466	0.00749948	-0.156747	0.0923451	-0.534381	-0.404363
Gravendeel	Affymetrix U133 Plus 2.0 Array	GSM405309	94	1	Female	<=55	Mutant	NA	Proneural	B	C	0.619694	High	-334.624	595.378	260.754	0.800143	0.368107	0.49277	0.472571	0.797618	0.641224	0.648354	0.362539	0.643316	0.535187	0.700119	0.689598	0.494496	0.537057	0.724922	0.51743	0.723355	0.127372	0.738638	0.582967	0.64231	0.532713	0.443878	0.527106	0.460875	0.574908	-0.223725	-0.156058	-0.183786	-0.0990576	-0.0904842	0.0333165	-0.0925879
Gravendeel	Affymetrix U133 Plus 2.0 Array	GSM405312	371	1	Male	>55	Wildtype	NA	Classical	A	C	-2.87955	High	-823.497	-278.915	-1102.41	0.903399	0.357643	0.505658	0.436737	0.731425	0.597892	0.643087	0.142184	0.596622	0.477183	0.670714	0.538797	0.446027	0.349794	0.727269	0.511559	0.716491	0.180438	0.725498	0.497474	0.608836	0.501599	0.370655	0.571791	0.420204	0.574191	-0.318197	-0.124773	-0.335397	-0.24438	-0.258428	-0.0894205	-0.193328
Gravendeel	Affymetrix U133 Plus 2.0 Array	GSM405313	1208	1	Male	<=55	Mutant	NA	Mesenchymal	B	C	0.949614	High	629.492	1413.31	2042.8	0.617806	0.391945	0.578346	0.528077	0.815004	0.623689	0.653357	0.559406	0.576011	0.595097	0.702185	0.770637	0.67808	0.723576	0.748571	0.597876	0.757403	0.325027	0.748666	0.698491	0.65559	0.57884	0.484072	0.513629	0.533449	0.585988	0.524908	0.201292	0.385074	0.30879	0.130074	0.339196	0.404496
Gravendeel	Affymetrix U133 Plus 2.0 Array	GSM405314	237	1	Male	<=55	Wildtype	NA	Proneural	B	C	1.03018	High	596.145	834.977	1431.12	0.685825	0.319398	0.481369	0.493015	0.760313	0.652571	0.653309	0.340795	0.739249	0.578148	0.688047	0.689033	0.617619	0.594071	0.733455	0.578226	0.757595	0.197909	0.747946	0.76295	0.618947	0.555672	0.454381	0.592505	0.480602	0.606389	0.0385269	0.193522	0.222764	0.00947636	0.21606	-0.19842	-0.0306619
Gravendeel	Affymetrix U133 Plus 2.0 Array	GSM405315	128	1	Male	>55	Wildtype	NA	Proneural	A	C	-7.13388	Low	-607.4	-464.583	-1071.98	0.901474	0.347857	0.329439	0.379853	0.716068	0.555428	0.607602	0.355032	0.491182	0.461822	0.644719	0.552701	0.472129	0.463663	0.747605	0.531023	0.734708	0.171486	0.738785	0.42232	0.576155	0.521794	0.503249	0.480592	0.439601	0.624321	-0.365956	-0.202097	-0.362906	-0.16381	-0.237906	-0.521476	-0.462796
Gravendeel	Affymetrix U133 Plus 2.0 Array	GSM405317	164	1	Female	>55	Wildtype	NA	Mesenchymal	B	C	2.84949	High	220.468	1403.15	1623.62	0.66499	0.425134	0.591592	0.488051	0.792962	0.626608	0.670127	0.432255	0.685879	0.517718	0.694863	0.762835	0.650957	0.624163	0.734554	0.5505	0.723616	0.202678	0.754174	0.740159	0.654571	0.562567	0.483253	0.571335	0.482491	0.560656	0.248434	0.180854	0.0132211	0.161421	0.211979	-0.0703759	0.135554
Gravendeel	Affymetrix U133 Plus 2.0 Array	GSM405320	219	1	Male	>55	Wildtype	NA	Mesenchymal	B	C	3.25457	High	564.564	1280.47	1845.03	0.64037	0.340305	0.520745	0.523799	0.815721	0.657825	0.688906	0.413915	0.711848	0.551523	0.733514	0.75179	0.649499	0.566609	0.728552	0.598019	0.74237	0.224535	0.757771	0.740797	0.647876	0.549134	0.416128	0.523333	0.514167	0.576061	0.0492918	-0.0304312	0.346193	0.0810255	0.228589	0.375141	0.351362
Gravendeel	Affymetrix U133 Plus 2.0 Array	GSM405322	417	1	Male	>55	Wildtype	NA	Mesenchymal	B	C	4.08395	High	778.413	1270.85	2049.27	0.617059	0.391701	0.569023	0.539122	0.829784	0.623684	0.732869	0.368187	0.719948	0.473401	0.727982	0.744662	0.667781	0.710703	0.744009	0.602269	0.784657	0.199343	0.803178	0.787369	0.667551	0.56977	0.461077	0.529273	0.553488	0.544202	0.469233	0.447353	0.349964	0.303199	0.297783	-0.130012	0.231292
Gravendeel	Affymetrix U133 Plus 2.0 Array	GSM405323	225	1	Female	>55	Wildtype	NA	Classical	A	C	-1.09261	High	-645.88	-476.523	-1122.4	0.904653	0.267525	0.478028	0.447184	0.77016	0.599949	0.679611	0.222369	0.583034	0.438718	0.643959	0.566977	0.443439	0.390184	0.725609	0.54652	0.686157	0.214254	0.754708	0.47252	0.548465	0.509295	0.41805	0.547138	0.403941	0.587762	-0.289063	-0.057507	-0.386213	-0.265588	0.0871404	-0.317129	-0.361697
Gravendeel	Affymetrix U133 Plus 2.0 Array	GSM405324	243	1	Male	<=55	Wildtype	NA	Mesenchymal	B	C	6.30656	High	576.153	1530.67	2106.82	0.610389	0.306776	0.695454	0.621455	0.805219	0.640145	0.673109	0.39421	0.750332	0.452048	0.737031	0.788131	0.668209	0.647666	0.736807	0.651582	0.750844	0.260336	0.772314	0.756772	0.652074	0.613441	0.480402	0.617211	0.531913	0.554061	0.287518	0.0461773	0.422723	0.285353	0.354205	0.363645	0.423073
Gravendeel	Affymetrix U133 Plus 2.0 Array	GSM405326	97	1	Male	>55	Mutant	NA	Classical	A	C	0.363077	High	152.324	294.118	446.443	0.783499	0.245705	0.582122	0.446102	0.773953	0.602539	0.683502	0.329141	0.6361	0.450467	0.680878	0.640893	0.510441	0.546689	0.725976	0.570066	0.72027	0.274898	0.746375	0.657661	0.60633	0.499502	0.392164	0.595285	0.462433	0.567381	0.0494433	0.238326	-0.0467279	0.051612	-0.255707	0.129361	0.0149509
Gravendeel	Affymetrix U133 Plus 2.0 Array	GSM405328	824	1	Male	>55	Wildtype	NA	Classical	A	C	1.58049	High	193.476	519.604	713.08	0.758584	0.259763	0.510361	0.50258	0.753243	0.619789	0.655566	0.312875	0.677166	0.459719	0.664396	0.656578	0.564633	0.584603	0.719745	0.584299	0.702523	0.236673	0.747062	0.664859	0.60887	0.533065	0.41436	0.591258	0.457166	0.570762	-0.0684031	0.0864733	-0.0831035	-0.0373467	0.0331781	0.240137	0.243353
Gravendeel	Affymetrix U133 Plus 2.0 Array	GSM405330	259	1	Female	<=55	Mutant	NA	Proneural	A	A	-7.85433	Low	-584.13	56.2452	-527.885	0.864068	0.267844	0.672473	0.461938	0.742697	0.612719	0.624164	0.31525	0.610207	0.496273	0.649124	0.623296	0.51402	0.439724	0.730387	0.549153	0.727718	0.300894	0.701696	0.549392	0.571947	0.49435	0.4011	0.635304	0.416843	0.601738	-0.399746	-0.316563	-0.302675	-0.230669	-0.312785	-0.518807	-0.410252
Gravendeel	Affymetrix U133 Plus 2.0 Array	GSM405337	103	1	Female	<=55	Wildtype	NA	Classical	A	C	-4.42849	Low	-771.546	-211.253	-982.799	0.895731	0.351778	0.567148	0.45111	0.737749	0.593928	0.61021	0.210976	0.584381	0.438058	0.645552	0.592615	0.580082	0.483782	0.685034	0.537364	0.675512	0.243634	0.731259	0.493585	0.584191	0.506773	0.363546	0.621987	0.413046	0.582322	-0.299739	-0.159486	-0.417185	-0.186855	-0.0861699	-0.33292	-0.388266
Gravendeel	Affymetrix U133 Plus 2.0 Array	GSM405340	2029	0	Female	<=55	Mutant	NA	Proneural	A	C	-4.12988	Low	-210.598	509.988	299.39	0.796728	0.374646	0.426973	0.483071	0.753263	0.605223	0.628249	0.342297	0.612274	0.444235	0.639468	0.616051	0.612056	0.442597	0.71719	0.537222	0.719847	0.208335	0.731967	0.587502	0.611242	0.498072	0.478181	0.50265	0.442983	0.597085	-0.17692	-0.0231578	-0.26269	-0.036285	0.0532845	-0.353485	-0.290214
Gravendeel	Affymetrix U133 Plus 2.0 Array	GSM405345	325	1	Male	<=55	Wildtype	NA	Mesenchymal	B	C	1.98256	High	585.269	1396.24	1981.51	0.624855	0.348597	0.472176	0.613071	0.772833	0.624103	0.689687	0.424925	0.563888	0.667467	0.721107	0.767236	0.622709	0.603003	0.748768	0.585328	0.743467	0.211931	0.7875	0.721854	0.669168	0.586066	0.565354	0.494188	0.517006	0.562744	0.251723	0.0283699	0.492439	0.245164	0.157234	0.399173	0.410121
Gravendeel	Affymetrix U133 Plus 2.0 Array	GSM405349	879	1	Female	<=55	Wildtype	NA	Classical	A	C	-0.55431	High	-794.062	-477.448	-1271.51	0.913763	0.401915	0.582176	0.480555	0.740605	0.611094	0.691329	0.23056	0.627868	0.411122	0.637811	0.432125	0.514142	0.389366	0.733476	0.557095	0.678748	0.15038	0.704104	0.429952	0.470916	0.506003	0.417293	0.6081	0.424622	0.559434	-0.323483	-0.0572143	-0.479422	-0.0244081	-0.264374	-0.527818	-0.476175
Gravendeel	Affymetrix U133 Plus 2.0 Array	GSM405350	222	1	Female	<=55	Mutant	NA	Proneural	A	A	-6.08109	Low	-388.288	126.112	-262.176	0.843783	0.303799	0.365426	0.434308	0.735199	0.632475	0.627816	0.306501	0.545386	0.417106	0.681811	0.683894	0.527341	0.424743	0.71251	0.529462	0.749622	0.193654	0.713381	0.596463	0.610674	0.502428	0.522993	0.536801	0.422817	0.609174	-0.400343	-0.314824	-0.236912	-0.359828	-0.403731	-0.417819	-0.332535
Gravendeel	Affymetrix U133 Plus 2.0 Array	GSM405351	444	1	Female	<=55	Mutant	NA	Classical	B	C	2.81233	High	126.493	729.832	856.325	0.744717	0.393813	0.637961	0.463928	0.748093	0.583336	0.693502	0.30879	0.625933	0.547718	0.714385	0.700438	0.606429	0.469718	0.725927	0.612224	0.729457	0.0990954	0.726685	0.675208	0.592218	0.521963	0.439539	0.550565	0.467612	0.556159	-0.122788	-0.181702	-0.0429219	-0.116115	-0.0935854	-0.174319	-0.0609122
Gravendeel	Affymetrix U133 Plus 2.0 Array	GSM405352	146	1	Female	>55	Wildtype	NA	Classical	A	C	-3.70954	High	-934.147	-554.15	-1488.3	0.926226	0.188517	0.500278	0.444624	0.720596	0.661298	0.655246	0.220452	0.611085	0.393812	0.656231	0.502335	0.446908	0.472743	0.734262	0.557449	0.656788	0.119444	0.72618	0.410959	0.578425	0.47534	0.413247	0.537998	0.422704	0.594227	-0.278894	-0.0985569	-0.456237	-0.0848881	-0.00462485	-0.333855	-0.311045
Gravendeel	Affymetrix U133 Plus 2.0 Array	GSM405353	256	1	Male	<=55	Wildtype	NA	Mesenchymal	B	C	2.30665	High	708.643	1195.87	1904.51	0.63364	0.286769	0.5986	0.522583	0.808396	0.610019	0.661938	0.408604	0.680741	0.429643	0.725313	0.764274	0.655035	0.6393	0.734527	0.606425	0.74258	0.280843	0.781974	0.749418	0.662779	0.580485	0.464857	0.541339	0.506228	0.554704	0.356473	0.331293	0.469598	0.264603	0.1095	0.482736	0.499319
Gravendeel	Affymetrix U133 Plus 2.0 Array	GSM405356	67	1	Female	<=55	Mutant	NA	Proneural	B	C	-5.02347	Low	-162.531	651.822	489.291	0.779575	0.353929	0.448347	0.448955	0.73589	0.601521	0.614564	0.444787	0.554772	0.543764	0.663939	0.647926	0.594834	0.46235	0.733654	0.556891	0.717874	0.239298	0.708884	0.624978	0.629418	0.520267	0.479059	0.474083	0.439467	0.605908	-0.162431	-0.00817192	-0.210204	-0.174115	0.0032251	-0.379451	-0.283804
Gravendeel	Affymetrix U133 Plus 2.0 Array	GSM405362	386	1	Male	<=55	Wildtype	NA	Classical	A	C	0.704226	High	-133.134	142.576	9.4418	0.82172	0.238622	0.457285	0.408297	0.767108	0.57357	0.720535	0.200081	0.607195	0.396184	0.675391	0.647764	0.565802	0.661658	0.737791	0.560021	0.697023	0.242477	0.748573	0.580801	0.620977	0.514891	0.439574	0.524194	0.447325	0.590441	-0.0595036	0.324829	-0.261783	-0.118172	-0.189145	-0.170663	-0.243045
Gravendeel	Affymetrix U133 Plus 2.0 Array	GSM405363	3574	1	Female	<=55	Mutant	NA	Proneural	B	C	-2.68442	High	-761.807	1018.75	256.944	0.800478	0.310984	0.730062	0.520693	0.828456	0.579001	0.656204	0.348286	0.609805	0.495641	0.642545	0.703133	0.597714	0.608437	0.696946	0.519007	0.711024	0.583848	0.754032	0.55407	0.638508	0.533463	0.411676	0.59342	0.469752	0.558964	-0.0196906	0.202601	-0.10042	0.00958605	-0.0271068	-0.190042	-0.171489
Gravendeel	Affymetrix U133 Plus 2.0 Array	GSM405365	970	1	Male	>55	Wildtype	NA	Proneural	B	C	-1.92076	High	76.2991	615.542	691.841	0.760612	0.387373	0.547918	0.468869	0.731263	0.604944	0.697543	0.40503	0.592748	0.433802	0.697363	0.685001	0.604875	0.55877	0.728343	0.553621	0.729688	0.164686	0.734491	0.612317	0.647356	0.547657	0.451953	0.509702	0.467905	0.581897	0.141137	-0.206289	0.304281	-0.000940135	-0.129137	0.292912	0.260499
Gravendeel	Affymetrix U133 Plus 2.0 Array	GSM405367	955	1	Male	<=55	Wildtype	NA	Proneural	B	C	-2.43211	High	-103.57	903.363	799.793	0.750229	0.287747	0.694741	0.520115	0.782259	0.566429	0.636861	0.275762	0.630546	0.436323	0.684612	0.686663	0.634399	0.586546	0.713054	0.56631	0.745676	0.22159	0.713629	0.687097	0.616554	0.536066	0.420371	0.613491	0.470929	0.590095	0.377353	0.252583	0.170372	0.202585	0.0867968	0.108396	0.21594
Gravendeel	Affymetrix U133 Plus 2.0 Array	GSM405368	660	1	Female	<=55	NA	NA	Proneural	A	C	-3.29739	High	40.3531	587.587	627.94	0.766668	0.346301	0.57658	0.452838	0.704585	0.621315	0.623027	0.432566	0.588331	0.38069	0.716397	0.662784	0.552351	0.54444	0.711018	0.581618	0.70498	0.150904	0.719505	0.635491	0.62865	0.542051	0.469781	0.578377	0.474874	0.606143	-0.0762317	-0.0478595	-0.212285	-0.162574	-0.207125	-0.17702	-0.176276
Gravendeel	Affymetrix U133 Plus 2.0 Array	GSM405369	1509	1	Female	<=55	Mutant	NA	Proneural	A	A	-10.3272	Low	-1107.5	-791.179	-1898.68	0.94724	0.137308	0.54023	0.464243	0.637308	0.621817	0.590805	0.190975	0.603031	0.34016	0.643469	0.433279	0.479158	0.252371	0.733797	0.512881	0.655181	0.124294	0.689133	0.458172	0.553	0.48408	0.415097	0.54145	0.374393	0.596335	-0.445126	-0.0675784	-0.45011	-0.291658	-0.0391571	-0.349648	-0.419247
Gravendeel	Affymetrix U133 Plus 2.0 Array	GSM405370	587	1	Male	<=55	Wildtype	NA	Proneural	A	A	-9.83375	Low	-478.946	-746.972	-1225.92	0.911024	0.182018	0.438095	0.481018	0.690101	0.582341	0.630404	0.253469	0.585125	0.55354	0.598074	0.469148	0.440232	0.239967	0.726256	0.532972	0.711892	0.199737	0.708326	0.482364	0.552071	0.476067	0.399331	0.536614	0.388507	0.570476	-0.425391	-0.25703	-0.461849	-0.217961	0.0285339	-0.419712	-0.437382
Gravendeel	Affymetrix U133 Plus 2.0 Array	GSM405371	700	1	Female	<=55	NA	NA	Proneural	A	C	-0.04018	High	417.649	812.205	1229.85	0.707024	0.328499	0.557675	0.492315	0.78408	0.59513	0.646881	0.204594	0.617	0.463084	0.69995	0.725919	0.598208	0.518048	0.748181	0.562651	0.721818	0.186475	0.761301	0.612608	0.600727	0.526463	0.417262	0.597304	0.478919	0.567613	-0.161716	0.17574	0.246792	0.157751	0.239799	0.0759667	0.0994776
Gravendeel	Affymetrix U133 Plus 2.0 Array	GSM405372	1211	1	Male	<=55	NA	NA	Proneural	A	C	-7.292	Low	-571.207	-51.7713	-622.978	0.87101	0.195621	0.600354	0.43909	0.700045	0.623223	0.596416	0.230508	0.567977	0.445641	0.637166	0.565166	0.520498	0.329015	0.731111	0.51405	0.671897	0.154503	0.658978	0.507334	0.572347	0.495824	0.389255	0.571299	0.386042	0.583343	-0.40468	-0.115792	-0.386517	-0.141728	-0.119128	-0.532212	-0.454376
Gravendeel	Affymetrix U133 Plus 2.0 Array	GSM405373	441	1	Male	>55	NA	NA	Classical	B	C	1.94473	High	198.341	997.804	1196.15	0.710514	0.337485	0.532823	0.519441	0.803848	0.601456	0.65466	0.308022	0.62871	0.502022	0.731633	0.718785	0.628476	0.615767	0.742215	0.538507	0.746677	0.25941	0.752961	0.651451	0.642293	0.534362	0.375835	0.527674	0.492898	0.573426	0.100225	0.329619	0.103613	0.213905	0.190801	0.180411	0.175097
Gravendeel	Affymetrix U133 Plus 2.0 Array	GSM405374	441	1	Male	>55	Wildtype	NA	Mesenchymal	B	C	6.93224	High	634.043	1500.67	2134.71	0.607141	0.296315	0.589003	0.510484	0.854841	0.599893	0.730187	0.370649	0.690724	0.465436	0.760603	0.796819	0.667455	0.668682	0.740087	0.648299	0.768287	0.246297	0.751925	0.795264	0.658369	0.604867	0.452498	0.511345	0.551634	0.534411	0.488578	0.425578	0.472281	0.322451	0.227778	0.232467	0.351626
Gravendeel	Affymetrix U133 Plus 2.0 Array	GSM405375	21	1	Female	>55	Wildtype	NA	Mesenchymal	B	C	6.24581	High	218.979	827.208	1046.19	0.725831	0.198474	0.590699	0.453789	0.825474	0.579585	0.679304	0.261894	0.669249	0.492989	0.701615	0.709193	0.590983	0.63127	0.742936	0.64973	0.733415	0.204859	0.744542	0.73215	0.602307	0.566132	0.38757	0.566018	0.506021	0.556035	0.474922	0.378437	0.314013	0.281708	0.222978	-0.00787157	0.163921
Gravendeel	Affymetrix U133 Plus 2.0 Array	GSM405376	675	1	Male	<=55	Wildtype	NA	Classical	A	C	-1.3704	High	34.7771	206.313	241.09	0.801871	0.326732	0.488478	0.493269	0.763205	0.605348	0.664549	0.215089	0.616162	0.549207	0.662345	0.601858	0.516222	0.613197	0.74756	0.560325	0.695402	0.192353	0.758506	0.468363	0.607104	0.506458	0.448162	0.549642	0.465617	0.585302	-0.214443	-0.0369586	-0.29326	-0.0582743	-0.244071	-0.108561	-0.156868
Gravendeel	Affymetrix U133 Plus 2.0 Array	GSM405379	18	1	Male	>55	Wildtype	NA	Proneural	B	C	-1.35523	High	553.418	1163.79	1717.21	0.654668	0.403514	0.62289	0.49269	0.778808	0.625051	0.654028	0.326455	0.712453	0.44782	0.696339	0.735291	0.683194	0.538971	0.722029	0.57463	0.740558	0.175941	0.761359	0.660062	0.647949	0.55067	0.456151	0.635747	0.492454	0.583571	-0.0687999	-0.239528	0.227921	0.0209775	-0.0966003	0.374764	0.368185
Gravendeel	Affymetrix U133 Plus 2.0 Array	GSM405384	6	0	Female	>55	Wildtype	NA	Mesenchymal	B	C	4.66491	High	207.504	973.613	1181.12	0.712065	0.289902	0.579416	0.422786	0.818387	0.591458	0.682697	0.366661	0.652089	0.512142	0.667525	0.721505	0.611189	0.680645	0.725142	0.619389	0.737443	0.241059	0.776155	0.722733	0.6413	0.566938	0.43087	0.549252	0.498214	0.544019	0.481591	0.405208	0.243478	0.218708	0.260215	0.101376	0.2718
Gravendeel	Affymetrix U133 Plus 2.0 Array	GSM405385	459	0	Male	<=55	Mutant	NA	Proneural	A	C	-5.66856	Low	-459.618	224.734	-234.884	0.841626	0.323564	0.476454	0.426952	0.754206	0.624604	0.630596	0.310729	0.569164	0.513809	0.647736	0.624657	0.541728	0.452469	0.734026	0.526108	0.72411	0.213706	0.727917	0.485243	0.601966	0.473942	0.438866	0.540291	0.423066	0.592932	-0.300494	-0.0806118	-0.253498	-0.160961	-0.0236748	-0.383042	-0.362015
Gravendeel	Affymetrix U133 Plus 2.0 Array	GSM405389	2029	0	Female	<=55	NA	NA	Classical	A	C	-0.708635	High	-464.954	-305.76	-770.714	0.881458	0.277359	0.414238	0.413808	0.740649	0.493545	0.642565	0.322039	0.61993	0.499888	0.68511	0.573412	0.494483	0.499272	0.721002	0.584387	0.691448	0.321741	0.795247	0.489477	0.499354	0.485296	0.439008	0.336635	0.440828	0.535644	-0.240554	-0.261237	-0.0595344	0.00621406	0.247757	-0.340888	-0.268308
Gravendeel	Affymetrix U133 Plus 2.0 Array	GSM405391	383	1	Female	<=55	NA	NA	Classical	A	C	2.08361	High	-95.3958	60.5763	-34.8194	0.825406	0.308341	0.495839	0.434742	0.759292	0.608278	0.659827	0.271698	0.643173	0.421589	0.680327	0.574276	0.505241	0.527687	0.699917	0.563292	0.658784	0.215795	0.749777	0.582753	0.567578	0.511564	0.399408	0.591826	0.463856	0.577172	0.144176	0.344783	-0.0142031	0.219775	0.294672	-0.154538	-0.0629192
Gravendeel	Affymetrix U133 Plus 2.0 Array	GSM405392	170	1	Male	<=55	NA	NA	Classical	A	C	0.335504	High	-833.453	-185.138	-1018.59	0.898054	0.204892	0.547642	0.435509	0.771069	0.627719	0.655004	0.113109	0.632366	0.368173	0.659687	0.571152	0.517881	0.528762	0.718562	0.53805	0.661487	0.151686	0.706465	0.494866	0.593655	0.502941	0.433065	0.592917	0.414246	0.598395	-0.159924	0.0599608	-0.482571	-0.0218923	0.0116226	-0.410329	-0.43292
Gravendeel	Affymetrix U133 Plus 2.0 Array	GSM405393	30	1	Male	>55	Wildtype	NA	Proneural	A	C	1.52856	High	-239.869	312.195	72.3261	0.816425	0.246244	0.521393	0.429966	0.760929	0.599264	0.677604	0.204719	0.689038	0.463619	0.698421	0.645771	0.583393	0.519259	0.730296	0.556811	0.684932	0.115734	0.729745	0.67395	0.593496	0.500618	0.378931	0.581653	0.445021	0.57374	0.135589	0.29367	-0.0497216	0.0766093	0.223653	-0.0804755	-0.0443777
Gravendeel	Affymetrix U133 Plus 2.0 Array	GSM405396	6	1	Male	>55	Mutant	NA	Classical	B	C	0.189515	High	751.24	418.28	1169.52	0.713259	0.207692	0.687156	0.444138	0.75432	0.594858	0.699558	0.374676	0.669735	0.413058	0.652761	0.629138	0.557402	0.599147	0.712311	0.596385	0.686554	0.360374	0.757779	0.666817	0.613614	0.51942	0.430467	0.622268	0.489517	0.555373	0.166621	-0.0246258	0.00847143	0.212988	0.109904	-0.0383106	0.0414314
Gravendeel	Affymetrix U133 Plus 2.0 Array	GSM405397	128	1	Male	>55	Wildtype	NA	Proneural	A	C	-0.63918	High	155.858	124.964	280.822	0.798373	0.292604	0.484784	0.452	0.738389	0.606307	0.714198	0.361388	0.663702	0.467379	0.682495	0.616558	0.567328	0.56476	0.727795	0.547754	0.706594	0.177267	0.726618	0.549693	0.627253	0.537556	0.430813	0.572187	0.46389	0.589643	-0.121899	0.0331964	-0.255195	-0.0542383	-0.223292	-0.0701233	-0.184501
Gravendeel	Affymetrix U133 Plus 2.0 Array	GSM405405	222	1	Male	>55	Wildtype	NA	Classical	A	C	0.789494	High	102.213	35.4503	137.663	0.810849	0.238648	0.47847	0.407382	0.770143	0.56291	0.672718	0.211342	0.607599	0.507723	0.662048	0.585581	0.566252	0.508332	0.720304	0.551078	0.690248	0.190054	0.753894	0.584454	0.615123	0.529391	0.468896	0.597032	0.444535	0.583141	-0.414845	-0.411939	-0.341007	-0.382454	-0.454601	-0.437871	-0.381838
Gravendeel	Affymetrix U133 Plus 2.0 Array	GSM405412	237	1	Male	<=55	Wildtype	NA	Classical	B	C	2.05272	High	416.021	980.036	1396.06	0.689562	0.343292	0.613105	0.51724	0.732843	0.656773	0.702392	0.361067	0.606491	0.572898	0.705962	0.70291	0.571309	0.561364	0.716937	0.597275	0.711693	0.212532	0.723397	0.609528	0.604321	0.566386	0.524089	0.542661	0.475889	0.562319	-0.396316	-0.443533	-0.223309	-0.361083	-0.307504	-0.209345	-0.00179037
Gravendeel	Affymetrix U133 Plus 2.0 Array	GSM405415	183	1	Male	>55	Wildtype	NA	Mesenchymal	B	C	3.61079	High	649.698	514.14	1163.84	0.713843	0.232555	0.54982	0.446388	0.808875	0.646359	0.707134	0.381041	0.704646	0.438297	0.748585	0.704413	0.558713	0.61191	0.701045	0.595991	0.711647	0.223888	0.739268	0.767023	0.627792	0.559361	0.453197	0.489122	0.495078	0.555776	-0.252738	-0.210155	-0.162902	-0.385287	-0.422597	-0.403147	-0.308044
Gravendeel	Affymetrix U133 Plus 2.0 Array	GSM405416	125	1	Male	>55	NA	NA	Mesenchymal	B	C	3.52325	High	152.158	1003.91	1156.07	0.714641	0.325916	0.446632	0.478216	0.811242	0.621799	0.656412	0.280592	0.686006	0.477854	0.752558	0.733298	0.641779	0.582476	0.723074	0.585892	0.720855	0.239145	0.770944	0.720853	0.63279	0.560091	0.454145	0.548375	0.498597	0.575849	-0.141785	-0.291447	-0.028473	-0.190364	-0.181197	-0.27202	-0.122058
Gravendeel	Affymetrix U133 Plus 2.0 Array	GSM405417	6	1	Male	>55	NA	NA	Classical	A	C	-0.628858	High	60.3925	232.543	292.935	0.797301	0.370828	0.603674	0.438377	0.743543	0.592311	0.643801	0.31388	0.606551	0.442271	0.705687	0.639917	0.540558	0.448002	0.678728	0.549003	0.722695	0.19791	0.699376	0.567371	0.609363	0.546113	0.441411	0.624595	0.455659	0.554941	-0.399196	-0.456597	-0.260118	-0.418979	-0.521562	-0.00257746	-0.119464
Gravendeel	Affymetrix U133 Plus 2.0 Array	GSM405418	1886	1	Male	<=55	Mutant	NA	Proneural	A	C	-6.78519	Low	-854.487	-469.146	-1323.63	0.916844	0.215496	0.499081	0.460011	0.674638	0.63233	0.609142	0.254172	0.57025	0.420553	0.622995	0.519668	0.445611	0.375619	0.744608	0.524999	0.714038	0.200876	0.712062	0.537733	0.575707	0.483419	0.40083	0.582867	0.391255	0.571219	-0.492408	-0.397801	-0.476113	-0.442561	-0.336237	-0.477045	-0.444599
Gravendeel	Affymetrix U133 Plus 2.0 Array	GSM405419	1071	1	Male	<=55	Mutant	NA	Proneural	A	C	-3.62698	High	-41.6714	402.686	361.014	0.791229	0.283371	0.551917	0.48079	0.701846	0.604346	0.639844	0.390768	0.598567	0.378863	0.69179	0.602814	0.583382	0.394377	0.743747	0.54393	0.723322	0.156997	0.707442	0.642616	0.605709	0.541213	0.470886	0.567626	0.442981	0.59836	-0.425461	-0.378842	-0.394241	-0.43949	-0.161517	-0.433218	-0.393742
Gravendeel	Affymetrix U133 Plus 2.0 Array	GSM405422	332	1	Female	>55	Wildtype	NA	Classical	A	C	-1.94851	High	-198.054	202.771	4.71783	0.822115	0.366081	0.32829	0.435212	0.794195	0.611717	0.681723	0.23578	0.516025	0.432101	0.696636	0.622084	0.557833	0.440902	0.744551	0.564788	0.721023	0.180686	0.749721	0.495336	0.604418	0.500804	0.493416	0.480603	0.45598	0.590008	-0.361153	-0.388084	-0.311428	-0.24154	-0.257721	-0.408386	-0.398954
Gravendeel	Affymetrix U133 Plus 2.0 Array	GSM405426	18	1	Male	>55	Mutant	NA	Classical	A	C	2.60155	High	-102.736	283.989	181.253	0.807088	0.200535	0.484608	0.421113	0.77469	0.623651	0.675191	0.337516	0.611433	0.45926	0.686454	0.635781	0.598992	0.617346	0.715116	0.577885	0.708798	0.188222	0.738969	0.586996	0.584234	0.532709	0.484956	0.584346	0.48366	0.567364	-0.178593	-0.228025	-0.246764	-0.231205	-0.456824	-0.133484	-0.144309
Gravendeel	Affymetrix U133 Plus 2.0 Array	GSM405427	560	1	Female	<=55	NA	NA	Classical	A	C	-1.21658	High	-320.956	254.977	-65.979	0.827979	0.28023	0.522502	0.443313	0.772541	0.620361	0.667096	0.247999	0.61005	0.541018	0.690151	0.59324	0.575794	0.544287	0.712766	0.57958	0.698197	0.304871	0.748543	0.482898	0.571459	0.533283	0.380837	0.639543	0.444661	0.589103	-0.472009	-0.508982	-0.426206	-0.393877	-0.45402	0.238959	-0.131074
Gravendeel	Affymetrix U133 Plus 2.0 Array	GSM405428	289	1	Female	>55	Wildtype	NA	Classical	A	C	2.86793	High	-612.053	30.4899	-581.563	0.868008	0.230485	0.428047	0.410946	0.76321	0.607898	0.719846	0.307936	0.539991	0.499068	0.672025	0.590307	0.474479	0.629366	0.750412	0.597431	0.700728	0.256967	0.731653	0.466525	0.565182	0.528953	0.430447	0.503799	0.476086	0.546226	0.223443	0.0759558	-0.227215	-0.20113	-0.331085	-0.0603363	-0.089174
Gravendeel	Affymetrix U133 Plus 2.0 Array	GSM405430	128	1	Male	>55	Wildtype	NA	Mesenchymal	B	C	3.76013	High	965.951	1561.27	2527.22	0.560378	0.394033	0.524125	0.526376	0.838626	0.567479	0.705614	0.510238	0.669829	0.488866	0.706724	0.800203	0.729885	0.731684	0.742129	0.604681	0.770299	0.253155	0.781143	0.751659	0.66975	0.584157	0.497833	0.546239	0.554054	0.549407	0.251686	-0.193257	0.264047	-0.104712	-0.253179	0.0116981	0.179364
Gravendeel	Affymetrix U133 Plus 2.0 Array	GSM405431	335	1	Male	>55	Wildtype	NA	Proneural	A	C	-2.194	High	-91.2517	-455.47	-546.722	0.865457	0.215872	0.637161	0.433874	0.721165	0.573685	0.670757	0.212302	0.598266	0.53523	0.641347	0.514615	0.498196	0.566374	0.722684	0.5327	0.680179	0.16062	0.718784	0.528677	0.549644	0.486589	0.428779	0.642635	0.42853	0.582964	-0.463979	-0.429714	-0.476306	-0.37146	-0.403542	-0.571938	-0.517361
Gravendeel	Affymetrix U133 Plus 2.0 Array	GSM405432	201	1	Male	>55	NA	NA	Mesenchymal	A	C	4.54081	High	-238.41	96.2039	-142.206	0.834202	0.215157	0.531905	0.427925	0.800402	0.59717	0.6691	0.149595	0.648516	0.470559	0.692726	0.621968	0.544624	0.628712	0.720505	0.602217	0.72199	0.214586	0.75169	0.655894	0.597508	0.546924	0.382659	0.58694	0.472824	0.563204	0.0589953	-0.197482	-0.135282	-0.319222	-0.404878	-0.0730414	-0.13945
Gravendeel	Affymetrix U133 Plus 2.0 Array	GSM405434	88	1	Male	>55	NA	NA	Classical	A	C	-0.495793	High	-995.204	-364.193	-1359.4	0.918928	0.285233	0.53861	0.42062	0.76038	0.615774	0.680014	0.204743	0.605632	0.449326	0.641922	0.521794	0.446902	0.529254	0.744913	0.521059	0.705496	0.199786	0.729382	0.475604	0.540484	0.490035	0.393271	0.611747	0.434827	0.557627	-0.386894	-0.171254	-0.426222	-0.328073	-0.331081	-0.233064	-0.349293
Gravendeel	Affymetrix U133 Plus 2.0 Array	GSM405436	176	1	Male	>55	Mutant	NA	Classical	A	C	-1.62993	High	-440.323	-262.354	-702.677	0.876698	0.266617	0.460112	0.416254	0.746444	0.621579	0.628839	0.132742	0.576246	0.431006	0.652638	0.543187	0.547337	0.43125	0.732794	0.542929	0.684827	0.155698	0.725355	0.449908	0.58105	0.516377	0.403779	0.627431	0.426613	0.578374	-0.555784	-0.440437	-0.522205	-0.483578	-0.54285	-0.370743	-0.453459
Gravendeel	Affymetrix U133 Plus 2.0 Array	GSM405438	840	1	Female	<=55	Wildtype	NA	Classical	A	C	2.27724	High	-209.903	247.796	37.8934	0.819333	0.235716	0.525927	0.430121	0.775054	0.58379	0.67914	0.268722	0.618035	0.494149	0.682013	0.613035	0.564442	0.52803	0.728472	0.571315	0.723392	0.161658	0.723324	0.58982	0.605412	0.536218	0.413024	0.608981	0.451997	0.567252	-0.326218	-0.151229	-0.305751	-0.32689	-0.147014	0.27644	0.0786614
Gravendeel	Affymetrix U133 Plus 2.0 Array	GSM405440	195	1	Male	>55	NA	NA	Mesenchymal	B	C	2.70905	High	282.116	1120.81	1402.92	0.688832	0.328123	0.498881	0.452534	0.8333	0.596383	0.684576	0.400029	0.650083	0.555911	0.71128	0.749961	0.610023	0.637487	0.750995	0.601331	0.73478	0.236977	0.754453	0.704865	0.642031	0.577539	0.463752	0.498022	0.496535	0.562948	0.210662	0.0697401	0.300923	-0.141593	-0.417641	0.284164	0.313949
Gravendeel	Affymetrix U133 Plus 2.0 Array	GSM405442	110	1	Female	>55	Wildtype	NA	Mesenchymal	B	C	5.39162	High	513.403	1213.11	1726.51	0.653635	0.323189	0.45341	0.486046	0.816548	0.581429	0.684416	0.439105	0.631155	0.585505	0.742542	0.765636	0.666784	0.694699	0.731955	0.582833	0.739868	0.222505	0.783835	0.745717	0.638834	0.572024	0.477995	0.532665	0.518297	0.546081	0.242178	-0.0526676	0.183483	-0.0642795	-0.201945	0.228267	0.301398
Gravendeel	Affymetrix U133 Plus 2.0 Array	GSM405443	359	1	Male	>55	Wildtype	NA	Classical	A	C	1.86619	High	-472.927	42.231	-430.696	0.856799	0.276957	0.444083	0.436016	0.767175	0.609128	0.706676	0.301253	0.540581	0.468471	0.696227	0.612119	0.504018	0.574481	0.743211	0.556674	0.693559	0.249654	0.755261	0.493058	0.58119	0.516486	0.419269	0.490583	0.469323	0.541058	-0.0297194	0.122205	-0.303326	-0.222399	-0.346901	-0.320735	-0.302961
Gravendeel	Affymetrix U133 Plus 2.0 Array	GSM405446	268	1	Male	>55	Mutant	NA	Mesenchymal	A	C	4.17882	High	-556.634	96.2245	-460.409	0.85904	0.216135	0.412258	0.420505	0.78275	0.581863	0.671577	0.151624	0.62503	0.439728	0.689225	0.62459	0.543417	0.52392	0.743264	0.56703	0.704023	0.247036	0.750266	0.589249	0.605996	0.537316	0.414735	0.541729	0.471139	0.582147	-0.256186	-0.0762551	-0.129542	-0.31741	-0.197427	-0.478211	-0.411508
Gravendeel	Affymetrix U133 Plus 2.0 Array	GSM405447	1019	1	Male	>55	NA	NA	Mesenchymal	B	C	6.19668	High	718.864	1149.58	1868.45	0.637726	0.319954	0.52737	0.48071	0.856055	0.588477	0.698381	0.378421	0.693756	0.496186	0.708549	0.74491	0.670203	0.601474	0.740919	0.65307	0.716036	0.259716	0.764867	0.740858	0.683093	0.578354	0.445409	0.507792	0.563695	0.573236	0.27007	0.0246051	0.341777	-0.132039	0.0438209	0.454648	0.3721
Gravendeel	Affymetrix U133 Plus 2.0 Array	GSM405448	176	1	Female	>55	NA	NA	Mesenchymal	B	C	7.23794	High	587.653	1553.11	2140.76	0.606435	0.360697	0.564168	0.489953	0.865004	0.556499	0.703424	0.331213	0.714232	0.513442	0.712328	0.7974	0.726345	0.667531	0.736841	0.608051	0.765891	0.231981	0.799391	0.809245	0.671803	0.60111	0.454148	0.551662	0.574205	0.541204	0.238795	-0.170136	0.44854	-0.122458	-0.20713	0.063989	0.204082
Gravendeel	Affymetrix U133 Plus 2.0 Array	GSM405452	128	1	Female	>55	Wildtype	NA	Proneural	A	C	-1.46222	High	-160.493	309.966	149.473	0.809834	0.303716	0.492421	0.438114	0.76749	0.596791	0.671244	0.207298	0.638911	0.480051	0.663267	0.629731	0.60382	0.536005	0.733469	0.557703	0.718037	0.155661	0.72024	0.591223	0.640645	0.520242	0.417164	0.618451	0.452118	0.613303	-0.424891	-0.211811	-0.402349	-0.409321	-0.280776	-0.373972	-0.382027
Gravendeel	Affymetrix U133 Plus 2.0 Array	GSM405453	76	1	Male	>55	Wildtype	NA	Mesenchymal	B	C	3.12155	High	-25.5773	963.616	938.038	0.736659	0.289544	0.478661	0.482094	0.825783	0.586552	0.702691	0.302279	0.68404	0.484971	0.68925	0.729644	0.636025	0.552613	0.744352	0.58892	0.724756	0.186674	0.757149	0.664822	0.622139	0.558312	0.460144	0.588351	0.478163	0.561426	0.0416714	-0.0431884	0.186953	-0.148291	-0.392569	0.243648	0.190814
Gravendeel	Affymetrix U133 Plus 2.0 Array	GSM405454	1211	1	Male	<=55	Mutant	NA	Mesenchymal	B	C	5.62755	High	510.518	699.384	1209.9	0.709092	0.277784	0.519398	0.460819	0.81548	0.585138	0.689879	0.3199	0.615243	0.484577	0.688407	0.717891	0.598748	0.551274	0.730445	0.61525	0.712087	0.22615	0.781201	0.574965	0.630224	0.546726	0.490754	0.512711	0.520888	0.574487	0.111806	-0.0760087	0.101474	-0.0754599	-0.239657	0.183037	0.15332
Gravendeel	Affymetrix U133 Plus 2.0 Array	GSM405455	85	1	Female	<=55	Mutant	NA	Classical	A	C	0.829567	High	364.082	820.014	1184.1	0.711758	0.373458	0.548031	0.503705	0.784445	0.599731	0.66293	0.293743	0.605696	0.506484	0.696975	0.673276	0.566429	0.568267	0.746077	0.612262	0.722034	0.231393	0.746582	0.557973	0.63349	0.550182	0.49887	0.603644	0.474627	0.571101	-0.372496	-0.485436	-0.0252848	-0.279842	-0.444248	0.0540153	0.092407
Gravendeel	Affymetrix U133 Plus 2.0 Array	GSM405458	578	1	Male	>55	Wildtype	NA	Classical	A	C	-2.11731	High	-109.367	204.624	95.2569	0.814477	0.322701	0.434991	0.503467	0.740552	0.605271	0.705334	0.267623	0.605806	0.475253	0.663608	0.591038	0.493847	0.462308	0.735319	0.591872	0.725737	0.24596	0.721241	0.439685	0.610464	0.515691	0.495313	0.59243	0.453627	0.594024	-0.391125	-0.413773	-0.286512	-0.378833	-0.472347	-0.235414	-0.203863
Gravendeel	Affymetrix U133 Plus 2.0 Array	GSM405459	417	1	Female	>55	Wildtype	NA	Mesenchymal	B	C	3.11603	High	487.305	1282.09	1769.4	0.648858	0.372278	0.455861	0.486624	0.807382	0.629066	0.670418	0.408869	0.660286	0.604568	0.740906	0.787941	0.658799	0.701566	0.733273	0.614811	0.758019	0.242937	0.77271	0.752082	0.630492	0.576661	0.470191	0.521463	0.532145	0.571169	-0.0556823	-0.263321	0.176398	-0.179321	-0.303659	-0.231781	0.0224302
Gravendeel	Affymetrix U133 Plus 2.0 Array	GSM405461	277	1	Female	<=55	Wildtype	NA	Proneural	A	C	-4.48056	Low	-296.812	-27.2175	-324.03	0.848621	0.350304	0.551467	0.429568	0.758643	0.593843	0.634711	0.302014	0.571738	0.443368	0.637095	0.570865	0.533542	0.50169	0.750036	0.560643	0.73179	0.195909	0.727806	0.504671	0.611565	0.525486	0.468284	0.645346	0.44625	0.621488	-0.292591	-0.459957	-0.295084	-0.34979	-0.394052	-0.0903142	-0.151962
Gravendeel	Affymetrix U133 Plus 2.0 Array	GSM405463	809	1	Female	>55	Wildtype	NA	Mesenchymal	B	C	7.15942	High	692.645	1391.77	2084.41	0.612992	0.285154	0.65089	0.509745	0.840288	0.547622	0.714007	0.315954	0.702542	0.578996	0.722921	0.799195	0.685523	0.630502	0.745879	0.646122	0.734191	0.171109	0.775696	0.806621	0.66396	0.579282	0.458153	0.563736	0.549959	0.547903	0.12042	-0.046382	0.344994	-0.0917492	-0.198512	0.185713	0.27224
Gravendeel	Affymetrix U133 Plus 2.0 Array	GSM405464	204	1	Male	<=55	Wildtype	NA	Classical	A	C	-2.01478	High	-145.888	290.212	144.324	0.810277	0.382197	0.429584	0.43171	0.774867	0.608264	0.66582	0.30504	0.553174	0.465187	0.672883	0.652184	0.57832	0.509009	0.755794	0.554607	0.753449	0.159148	0.763874	0.58382	0.629659	0.510045	0.491943	0.560695	0.466756	0.594745	-0.422737	-0.370873	-0.357621	-0.34213	-0.419185	-0.481212	-0.395592
Gravendeel	Affymetrix U133 Plus 2.0 Array	GSM405465	231	1	Male	>55	Wildtype	NA	Classical	A	C	-0.186855	High	-331.442	306.523	-24.9186	0.824584	0.239699	0.575659	0.460559	0.752806	0.614653	0.631957	0.154758	0.657219	0.477669	0.673426	0.64931	0.552478	0.60406	0.741701	0.552573	0.705679	0.144679	0.741201	0.588222	0.571188	0.548951	0.460406	0.610355	0.435587	0.577672	-0.463965	-0.392575	-0.376933	-0.408584	-0.379428	-0.579483	-0.468941
Gravendeel	Affymetrix U133 Plus 2.0 Array	GSM405466	103	1	Male	>55	Wildtype	NA	Classical	B	C	-0.463956	High	-172.544	858.858	686.314	0.761138	0.347394	0.592034	0.484997	0.817833	0.59053	0.65485	0.30866	0.653135	0.481117	0.714467	0.704846	0.599291	0.649167	0.725515	0.566973	0.71635	0.443598	0.758033	0.60505	0.610991	0.538648	0.415802	0.594411	0.481296	0.569751	-0.183199	-0.403286	-0.0465539	-0.260058	-0.423004	0.521523	0.35281
Gravendeel	Affymetrix U133 Plus 2.0 Array	GSM405470	700	1	Male	<=55	Mutant	NA	Proneural	B	C	-2.60255	High	16.6882	1037.3	1053.98	0.725043	0.348334	0.579014	0.487965	0.78548	0.585626	0.686607	0.311602	0.61144	0.515645	0.686914	0.762794	0.631349	0.545397	0.731654	0.558697	0.741811	0.191544	0.725097	0.610055	0.633905	0.537952	0.527991	0.646129	0.470558	0.604545	-0.401525	-0.333493	-0.198015	-0.343761	-0.417436	-0.401033	-0.323088
Gravendeel	Affymetrix U133 Plus 2.0 Array	GSM405471	55	1	Female	>55	Mutant	NA	Mesenchymal	B	C	5.18176	High	102.809	894.387	997.196	0.730758	0.322263	0.506818	0.478614	0.827851	0.610841	0.742036	0.20879	0.665078	0.503805	0.745218	0.736755	0.59517	0.569127	0.763848	0.621351	0.750533	0.193398	0.757355	0.652079	0.58716	0.580159	0.504294	0.52848	0.495065	0.558489	0.0760351	-0.186204	0.211261	-0.23511	-0.35243	0.352897	0.268525
Gravendeel	Affymetrix U133 Plus 2.0 Array	GSM405472	125	1	Female	>55	Mutant	NA	Proneural	B	C	1.38244	High	25.4468	1171.02	1196.47	0.710481	0.353421	0.54821	0.524517	0.800269	0.639834	0.64287	0.42051	0.681019	0.460934	0.740755	0.780406	0.642013	0.641083	0.739598	0.582078	0.743579	0.277801	0.755187	0.749389	0.64541	0.572034	0.453251	0.583669	0.514499	0.599872	-0.272939	-0.152776	0.114669	-0.288835	-0.298609	-0.390621	-0.278063
Gravendeel	Affymetrix U133 Plus 2.0 Array	GSM405473	408	1	Male	<=55	Wildtype	NA	Classical	B	C	1.41168	High	371.039	785.874	1156.91	0.714555	0.311001	0.450448	0.493463	0.793178	0.624944	0.694528	0.353665	0.594092	0.561201	0.688095	0.726585	0.639675	0.537708	0.737702	0.570876	0.734455	0.211302	0.769978	0.651283	0.62662	0.533025	0.471268	0.54287	0.498181	0.559669	-0.190229	-0.332913	0.221954	-0.299602	-0.307818	0.233884	0.26052
Gravendeel	Affymetrix U133 Plus 2.0 Array	GSM405474	106	1	Female	>55	Wildtype	NA	Classical	A	C	0.406999	High	24.496	483.2	507.696	0.77788	0.283682	0.411484	0.448462	0.781584	0.575532	0.696936	0.23053	0.601997	0.542333	0.717587	0.694394	0.583584	0.56026	0.750824	0.57735	0.740918	0.238052	0.75212	0.600928	0.631854	0.533986	0.455192	0.568415	0.46717	0.574483	-0.403962	-0.221386	-0.203332	-0.346301	-0.476171	-0.197301	-0.120439
Gravendeel	Affymetrix U133 Plus 2.0 Array	GSM405475	383	1	Female	<=55	Wildtype	NA	Proneural	A	A	-5.73187	Low	-1019.31	-958.903	-1978.21	0.950918	0.253557	0.382714	0.419515	0.675922	0.609422	0.661293	0.367775	0.583216	0.474807	0.621879	0.497106	0.42786	0.387907	0.748433	0.525918	0.696939	0.170487	0.706604	0.552734	0.514868	0.486744	0.462889	0.464216	0.395873	0.610373	-0.497421	-0.4468	-0.517844	-0.486811	-0.383844	-0.61729	-0.580384
Gravendeel	Affymetrix U133 Plus 2.0 Array	GSM405477	40	1	Male	>55	NA	NA	Proneural	B	C	-0.589269	High	67.116	801.924	869.04	0.74347	0.427551	0.45335	0.485296	0.778704	0.616281	0.703523	0.30301	0.636164	0.48685	0.707785	0.731178	0.614721	0.484551	0.767187	0.585709	0.741375	0.189961	0.724412	0.569149	0.6559	0.552277	0.483108	0.581982	0.480493	0.588672	-0.400885	-0.288046	-0.182854	-0.389194	-0.474177	0.0333265	-0.132418
Gravendeel	Affymetrix U133 Plus 2.0 Array	GSM405479	140	1	Male	>55	Mutant	NA	Mesenchymal	B	C	3.65912	High	417.352	1408.12	1825.47	0.642573	0.382583	0.473929	0.486878	0.824669	0.593725	0.744886	0.36404	0.664771	0.486473	0.717483	0.786997	0.690063	0.659711	0.756248	0.608157	0.729813	0.206417	0.765002	0.700222	0.638507	0.597751	0.486602	0.494687	0.520291	0.562995	-0.0651872	-0.260227	0.344843	-0.175507	-0.394166	0.266161	0.268264
TCGA	Illumina RNAseq	TCGA-02-0047	448	1	Male	>55	Wildtype	Unmethylated	Proneural	A	C	-0.564758	High	199.459	682.476	881.934	0.742203	0.398872	0.452593	0.397212	0.645955	0.538623	0.705642	0.422363	0.562115	0.545193	0.685063	0.656922	0.63019	0.350737	0.678335	0.51452	0.702018	0.164051	0.623254	0.611479	0.608435	0.521767	0.421768	0.513006	0.487761	0.61984	-0.142557	0.161266	0.0460744	0.0243884	0.293104	-0.456317	-0.275176
TCGA	Illumina RNAseq	TCGA-02-0055	76	1	Female	>55	Wildtype	Unmethylated	Mesenchymal	B	B	28.169	High	1729.27	2025.55	3754.83	0.402864	0.314649	0.644603	0.607942	0.878166	0.631236	0.683304	0.556204	0.678794	0.545422	0.69564	0.867632	0.732161	0.750274	0.691327	0.685597	0.714814	0.496683	0.784285	0.801177	0.686152	0.66023	0.576803	0.406592	0.66165	0.466626	0.640643	0.484406	0.501122	0.409818	0.285222	0.15724	0.417202
TCGA	Illumina RNAseq	TCGA-02-2483	466	0	Male	<=55	Mutant	Methylated	Proneural	A	A	-13.0721	Low	-884.562	-337.021	-1221.58	0.910761	0.231812	0.648977	0.52156	0.658427	0.55884	0.628664	0.331599	0.64059	0.385343	0.48323	0.574196	0.51133	0.429801	0.630587	0.40687	0.521604	0.377794	0.599202	0.535456	0.522608	0.439087	0.419724	0.554701	0.402374	0.529064	-0.216538	-0.140269	-0.309921	-0.186183	-0.241012	-0.551097	-0.430915
TCGA	Illumina RNAseq	TCGA-02-2485	470	1	Male	<=55	Wildtype	Unmethylated	Classical	C	A	-7.0905	Low	-1397.79	-1813.33	-3211.12	0.991084	0.388203	0.566271	0.468274	0.55412	0.582942	0.579863	0.430842	0.493169	0.410504	0.578202	0.328311	0.303216	0.386707	0.691879	0.476346	0.613219	0.179494	0.640026	0.144572	0.507193	0.407621	0.409251	0.581599	0.438372	0.568808	0.0750253	-0.149434	-0.331734	-0.0482629	-0.226764	0.387997	0.129502
TCGA	Illumina RNAseq	TCGA-02-2486	618	0	Male	>55	Wildtype	Unmethylated	Mesenchymal	B	B	14.2994	High	349.766	2560.53	2910.3	0.512945	0.3784	0.473185	0.699383	0.757282	0.613714	0.69451	0.445077	0.676662	0.704172	0.809242	0.912295	0.709581	0.656098	0.752598	0.644598	0.76439	0.389689	0.738523	0.768541	0.687973	0.611881	0.485765	0.334426	0.579496	0.479736	0.434613	0.31757	0.480953	0.319491	0.183952	0.752095	0.651741
TCGA	Illumina RNAseq	TCGA-06-0125	1448	1	Female	>55	Wildtype	Methylated	Classical	C	C	-0.531169	High	-1486.63	-2237.38	-3724.01	0.998298	0.280234	0.443574	0.371116	0.669669	0.486175	0.604926	0.200563	0.571353	0.209015	0.554228	0.192665	0.314167	0.208197	0.656562	0.481628	0.635566	0.239771	0.673524	0.38372	0.472346	0.484387	0.354877	0.565675	0.403437	0.589785	-0.326168	-0.131333	-0.549533	-0.353588	0.0858851	-0.611977	-0.54396
TCGA	Illumina RNAseq	TCGA-06-0129	1024	1	Male	<=55	Mutant	Methylated	Proneural	A	A	-21.7131	Low	-643.014	1118.93	475.912	0.780803	0.472498	0.677301	0.437477	0.72547	0.582555	0.506812	0.341826	0.524774	0.577207	0.567041	0.662354	0.538795	0.487771	0.544915	0.528009	0.614212	0.282716	0.591534	0.5535	0.611824	0.450584	0.477154	0.58883	0.403923	0.615702	-0.404462	-0.48777	-0.133936	-0.395214	-0.305161	0.340713	0.14412
TCGA	Illumina RNAseq	TCGA-06-0130	394	1	Male	<=55	Wildtype	Unmethylated	Mesenchymal	B	B	20.4234	High	1713.34	3101.2	4814.54	0.256202	0.522914	0.717193	0.752509	0.864786	0.620123	0.722926	0.531917	0.717986	0.741799	0.608806	0.916883	0.761746	0.747638	0.670274	0.675339	0.769236	0.340818	0.785677	0.844913	0.711035	0.680066	0.556785	0.549043	0.617179	0.503859	0.415576	0.0327078	0.532527	0.29553	0.116455	0.637333	0.604208
TCGA	Illumina RNAseq	TCGA-06-0132	771	1	Male	<=55	Wildtype	NA	Mesenchymal	B	A	-7.06709	Low	1066.15	2387.37	3453.52	0.442937	0.552598	0.459915	0.550045	0.794494	0.554125	0.746897	0.491962	0.681429	0.646834	0.699372	0.881124	0.776702	0.757186	0.723575	0.607384	0.767299	0.354032	0.68215	0.724606	0.710303	0.591323	0.48696	0.398028	0.574016	0.565177	0.149784	0.139358	0.386408	0.0376344	0.0427785	0.0674753	0.262126
TCGA	Illumina RNAseq	TCGA-06-0138	737	1	Male	<=55	Wildtype	NA	Mesenchymal	B	A	-4.36841	Low	547.187	1251.25	1798.44	0.645608	0.335172	0.533927	0.566669	0.72499	0.743068	0.575064	0.559738	0.661488	0.488044	0.640884	0.792703	0.669969	0.733622	0.756992	0.599935	0.580872	0.377074	0.64543	0.655485	0.656039	0.537663	0.448574	0.522095	0.514785	0.528999	0.262726	0.247586	0.297401	0.0808572	-0.232895	-0.221433	-0.00736137
TCGA	Illumina RNAseq	TCGA-06-0139	362	1	Male	<=55	Wildtype	Unmethylated	Mesenchymal	B	B	9.64005	High	1946.46	3455.34	5401.8	0.172028	0.593377	0.605032	0.763828	0.964271	0.61051	0.749418	0.606822	0.841645	0.739898	0.701179	1	0.913083	0.861292	0.815032	0.696337	0.761714	0.73379	0.805609	0.917652	0.786346	0.672002	0.551058	0.514089	0.727275	0.411227	0.52937	0.374332	0.633765	0.30064	0.10063	0.495878	0.56661
TCGA	Illumina RNAseq	TCGA-06-0141	313	1	Male	>55	Wildtype	Unmethylated	Mesenchymal	B	C	1.75945	High	1155.1	2703.99	3859.09	0.38881	0.49441	0.484542	0.642939	0.922455	0.548538	0.738152	0.521942	0.797339	0.711274	0.750861	0.913487	0.786868	0.704014	0.608251	0.644663	0.716113	0.679305	0.810971	0.844783	0.647332	0.602512	0.622907	0.47141	0.665687	0.461912	0.299499	0.190792	0.502293	0.131728	-0.0958231	0.235298	0.388874
TCGA	Illumina RNAseq	TCGA-06-0156	178	0	Male	>55	Wildtype	NA	Proneural	B	C	2.841	High	-153.684	1191.83	1038.15	0.726642	0.286788	0.720187	0.473174	0.805453	0.57426	0.62867	0.33516	0.678254	0.464751	0.659341	0.71617	0.618598	0.535735	0.674618	0.565846	0.702892	0.366665	0.709638	0.694672	0.628275	0.535379	0.442858	0.544056	0.510545	0.554772	0.0886022	0.0582434	0.319775	-0.118758	-0.253521	-0.345065	-0.0810802
TCGA	Illumina RNAseq	TCGA-06-0157	97	0	Female	>55	Wildtype	NA	Classical	A	A	-6.95728	Low	-287.953	-10.0593	-298.012	0.846594	0.311372	0.491195	0.505075	0.580135	0.564489	0.64926	0.271243	0.535179	0.54923	0.619759	0.542201	0.411229	0.380239	0.699453	0.541862	0.692322	0.269028	0.671618	0.507459	0.569537	0.411626	0.329139	0.556242	0.395891	0.617475	-0.491182	-0.345215	-0.0562156	-0.180326	-0.197426	-0.444525	-0.305338
TCGA	Illumina RNAseq	TCGA-06-0158	329	1	Male	>55	Wildtype	NA	Classical	A	C	1.56576	High	-391.171	749.931	358.76	0.791431	0.491253	0.414185	0.437789	0.713289	0.535998	0.729864	0.439338	0.519291	0.631334	0.615606	0.634429	0.517467	0.531095	0.753873	0.530029	0.663781	0.221802	0.643751	0.448313	0.615545	0.494539	0.431279	0.448935	0.476838	0.599282	0.0961528	-0.158445	-0.00804362	-0.115381	-0.0130553	0.380733	0.201455
TCGA	Illumina RNAseq	TCGA-06-0168	598	1	Female	>55	Wildtype	NA	Mesenchymal	B	C	1.10467	High	489.237	1561.75	2050.99	0.61686	0.256398	0.474773	0.465926	0.720052	0.541181	0.810335	0.305631	0.667297	0.432759	0.742463	0.857106	0.672798	0.699396	0.740969	0.564867	0.708268	0.20841	0.696956	0.682627	0.684135	0.538161	0.498218	0.490911	0.555033	0.593786	0.35715	0.183761	0.425297	0.247689	-0.457111	0.408515	0.441321
TCGA	Illumina RNAseq	TCGA-06-0174	98	1	Male	<=55	Wildtype	NA	Proneural	C	A	-8.42433	Low	-1799.91	-2574.12	-4374.03	0.999313	0.202638	0.559052	0.428661	0.535652	0.598386	0.508985	0.232383	0.611733	0.329884	0.538183	0.327499	0.369404	0.422221	0.741781	0.46885	0.583312	0.182187	0.62787	0.409146	0.499223	0.411395	0.348556	0.620959	0.354618	0.618379	-0.458733	0.110876	-0.526952	-0.380761	-0.0137466	-0.662626	-0.628671
TCGA	Illumina RNAseq	TCGA-06-0178	2681	1	Male	<=55	Wildtype	NA	Proneural	A	A	-14.4062	Low	-362.836	-94.4317	-457.267	0.858804	0.463862	0.581272	0.635285	0.686851	0.702746	0.45929	0.436698	0.643626	0.396275	0.475354	0.582107	0.631292	0.55785	0.721861	0.498495	0.457177	0.446563	0.509515	0.519507	0.522098	0.485389	0.476536	0.599387	0.448703	0.535284	-0.27128	-0.222481	-0.204304	-0.103636	-0.356963	-0.280235	-0.205551
TCGA	Illumina RNAseq	TCGA-06-0184	2126	1	Male	>55	Wildtype	NA	Mesenchymal	B	C	2.00338	High	270.664	1930.44	2201.1	0.599369	0.389977	0.351271	0.470919	0.782939	0.582166	0.599675	0.401376	0.616438	0.616978	0.662637	0.829254	0.762397	0.664524	0.745896	0.580733	0.717411	0.449454	0.725917	0.672031	0.719015	0.565828	0.550654	0.428949	0.571077	0.537288	0.301307	0.26849	0.398112	0.316022	-0.0491555	0.317087	0.331042
TCGA	Illumina RNAseq	TCGA-06-0187	828	1	Male	>55	Wildtype	NA	Classical	A	C	5.37372	High	-833.166	187.703	-645.464	0.872627	0.247315	0.434701	0.3947	0.760668	0.545025	0.646993	0.263309	0.539876	0.518901	0.667133	0.60749	0.460144	0.466886	0.699676	0.61967	0.669563	0.336523	0.751685	0.585816	0.580711	0.51982	0.532496	0.47014	0.48916	0.539989	0.451993	0.374945	0.298579	0.298215	0.137302	0.568188	0.507937
TCGA	Illumina RNAseq	TCGA-06-0190	317	1	Male	>55	Wildtype	NA	Mesenchymal	B	B	18.2188	High	1205.11	1826.39	3031.5	0.497592	0.242043	0.610769	0.55024	0.848751	0.582565	0.694392	0.503163	0.645867	0.547252	0.616096	0.816803	0.666998	0.772579	0.660597	0.641751	0.76931	0.449365	0.769682	0.809609	0.685584	0.617488	0.447644	0.532542	0.590083	0.493993	0.637038	0.532164	0.539196	0.33773	0.151497	-0.171303	0.232417
TCGA	Illumina RNAseq	TCGA-06-0210	225	1	Female	>55	Wildtype	NA	Mesenchymal	B	B	13.987	High	-260.221	1412.7	1152.48	0.71501	0.319337	0.414031	0.456165	0.879128	0.580543	0.718425	0.371931	0.651436	0.587511	0.660064	0.788071	0.622462	0.726703	0.685314	0.626917	0.671233	0.516059	0.795467	0.765558	0.52673	0.582108	0.454137	0.426909	0.522182	0.463559	0.420274	0.452503	0.387872	0.155183	0.288174	-0.390356	-0.046829
TCGA	Illumina RNAseq	TCGA-06-0211	360	1	Male	<=55	Wildtype	NA	Classical	B	B	8.509	High	-35.3985	1131.82	1096.42	0.720739	0.301754	0.54108	0.423442	0.884857	0.572299	0.627784	0.318304	0.617283	0.498163	0.639229	0.711979	0.571863	0.58693	0.729884	0.577697	0.622965	0.3508	0.762211	0.661223	0.612961	0.538727	0.495107	0.507572	0.513227	0.521244	0.392229	0.274205	0.461233	0.057898	0.233027	-0.291066	-0.0190249
TCGA	Illumina RNAseq	TCGA-06-0219	22	0	Male	>55	Wildtype	NA	Proneural	A	A	-4.80422	Low	-619.382	-48.9978	-668.38	0.874265	0.42298	0.533505	0.5895	0.619353	0.665919	0.613484	0.429565	0.644622	0.461431	0.526112	0.53218	0.607598	0.491354	0.721445	0.56744	0.477391	0.368538	0.619995	0.50256	0.516755	0.520076	0.464113	0.581982	0.46633	0.567399	-0.166005	-0.104502	-0.0503007	0.0298891	-0.192436	0.251924	0.150782
TCGA	Illumina RNAseq	TCGA-06-0238	405	1	Male	<=55	Wildtype	NA	Proneural	B	A	-11.7367	Low	-326.472	867.542	541.07	0.774792	0.427193	0.626245	0.60485	0.660026	0.587958	0.593354	0.515894	0.626514	0.708409	0.495851	0.617308	0.613332	0.672315	0.695827	0.46016	0.518671	0.186	0.626339	0.579729	0.696357	0.501987	0.412317	0.576689	0.436141	0.577567	-0.198004	-0.253614	-0.0642352	-0.176122	-0.332084	0.130769	0.127893
TCGA	Illumina RNAseq	TCGA-06-0644	384	1	Male	>55	Wildtype	NA	Mesenchymal	B	B	29.4563	High	1011.71	1383.44	2395.15	0.576329	0.248025	0.572572	0.53757	0.805841	0.630599	0.711748	0.307313	0.709261	0.544911	0.653107	0.778965	0.650051	0.493715	0.675626	0.60719	0.694589	0.296377	0.760221	0.829957	0.60861	0.610364	0.502711	0.535358	0.548247	0.49266	0.34536	0.341963	0.344964	0.388963	0.423493	-0.00703682	0.274018
TCGA	Illumina RNAseq	TCGA-06-0645	175	0	Female	<=55	Wildtype	NA	Mesenchymal	B	B	7.55378	High	1038.26	2496.15	3534.41	0.432261	0.368872	0.563245	0.537616	0.893783	0.515005	0.695582	0.578091	0.686929	0.600579	0.683865	0.905923	0.800512	0.73454	0.803282	0.648775	0.784976	0.358726	0.772341	0.834177	0.724756	0.589556	0.516102	0.456232	0.619731	0.489528	0.691428	0.442967	0.618048	0.329775	0.0270983	0.437378	0.497852
TCGA	Illumina RNAseq	TCGA-06-0646	175	1	Male	>55	Wildtype	NA	Proneural	B	C	1.35268	High	102.013	1352.57	1454.58	0.683315	0.365805	0.623224	0.424345	0.792415	0.533228	0.659012	0.55141	0.616945	0.427135	0.604686	0.812972	0.674252	0.644503	0.700911	0.58369	0.728107	0.300732	0.697073	0.622395	0.661173	0.533938	0.394271	0.514592	0.48919	0.55792	0.445809	0.123812	0.30075	-0.106624	-0.346477	-0.0403687	0.00936911
TCGA	Illumina RNAseq	TCGA-06-0649	64	0	Female	>55	Wildtype	NA	Mesenchymal	B	C	-0.145977	High	804.839	1765.64	2570.48	0.555107	0.350421	0.411169	0.581368	0.741792	0.660775	0.633896	0.447169	0.668627	0.627417	0.669076	0.79531	0.582306	0.625196	0.665977	0.590445	0.711068	0.296784	0.787611	0.722251	0.63932	0.571573	0.497453	0.370749	0.527069	0.559282	-0.168866	-0.193915	0.190876	-0.0300133	-0.13397	-0.264795	-0.0732139
TCGA	Illumina RNAseq	TCGA-06-0686	432	1	Male	<=55	Wildtype	NA	Proneural	C	A	-9.58329	Low	-1332.99	-1396.59	-2729.58	0.9792	0.338268	0.551805	0.469341	0.611839	0.549874	0.690361	0.270878	0.634947	0.350563	0.493435	0.410685	0.428091	0.386099	0.739966	0.360588	0.531063	0.240664	0.614128	0.42974	0.526172	0.388924	0.373345	0.510921	0.373429	0.618157	-0.377582	0.0901951	-0.443544	-0.322586	-0.426703	-0.615313	-0.53699
TCGA	Illumina RNAseq	TCGA-06-0743	803	1	Male	>55	Wildtype	NA	Classical	C	A	-8.41923	Low	-1300.54	-1069.98	-2370.52	0.967151	0.417926	0.281183	0.537624	0.477857	0.533874	0.609321	0.295193	0.546454	0.271395	0.558838	0.263875	0.472579	0.318008	0.638443	0.462516	0.468386	0.347898	0.61666	0.286408	0.412326	0.424971	0.448601	0.362882	0.396674	0.556984	-0.404548	-0.329968	-0.243399	-0.322894	-0.501771	-0.282367	-0.244577
TCGA	Illumina RNAseq	TCGA-06-0744	1426	1	Male	>55	Wildtype	NA	Classical	C	A	-10.8287	Low	-1697.05	-2103.12	-3800.17	0.998888	0.436735	0.426252	0.44136	0.322393	0.466929	0.753667	0.361824	0.581199	0.292369	0.397229	0.210542	0.25624	0.465378	0.593379	0.412518	0.511087	0.331647	0.611199	0.259918	0.428833	0.377727	0.357304	0.49955	0.372142	0.580066	-0.393629	-0.364614	-0.351018	-0.280153	-0.55295	-0.426202	-0.39921
TCGA	Illumina RNAseq	TCGA-06-0745	239	1	Male	>55	Wildtype	NA	Proneural	A	A	-5.86715	Low	-465.965	420.642	-45.3229	0.826275	0.310555	0.535639	0.519151	0.632463	0.631087	0.71898	0.429405	0.68122	0.438162	0.613093	0.696835	0.550744	0.542663	0.73174	0.525486	0.560409	0.375121	0.703986	0.551271	0.52768	0.513501	0.436049	0.537797	0.455222	0.524498	0.0164281	0.240448	0.0726552	0.137962	-0.320408	-0.382091	-0.318476
TCGA	Illumina RNAseq	TCGA-06-0747	82	0	Male	<=55	Wildtype	NA	Classical	C	C	2.85702	High	-2331.65	-2003.55	-4335.2	0.999508	0.373737	0.300882	0.412857	0.546688	0.491115	0.65803	0.284978	0.512067	0.346391	0.619508	0.266275	0.344141	0.331995	0.652296	0.423887	0.605775	0.25022	0.674225	0.255824	0.406611	0.455971	0.40996	0.381428	0.408346	0.561513	-0.0757367	-0.226335	-0.248876	-0.119615	-0.153159	0.185558	-0.101797
TCGA	Illumina RNAseq	TCGA-06-0749	82	0	Male	<=55	Wildtype	NA	Classical	B	A	-12.0904	Low	-374.592	952.557	577.965	0.771357	0.4976	0.373148	0.50402	0.736486	0.60062	0.708519	0.526489	0.555935	0.564869	0.654507	0.769387	0.659863	0.692773	0.753974	0.524841	0.633206	0.231775	0.691612	0.493977	0.656348	0.485164	0.490448	0.352046	0.506932	0.620688	-0.113797	-0.172948	-0.229006	-0.152817	-0.387655	-0.102888	-0.181929
TCGA	Illumina RNAseq	TCGA-06-0750	28	0	Male	<=55	Wildtype	NA	Mesenchymal	B	C	1.63133	High	428.983	755.839	1184.82	0.711683	0.226119	0.273791	0.424064	0.772961	0.623289	0.709136	0.348226	0.657616	0.537056	0.668329	0.768333	0.609103	0.563565	0.651227	0.618547	0.694931	0.468756	0.748111	0.610297	0.590489	0.556197	0.482672	0.335688	0.481598	0.531437	0.314606	0.177741	0.326923	0.213278	-0.394458	0.404993	0.355918
TCGA	Illumina RNAseq	TCGA-06-0878	218	1	Male	>55	Wildtype	Unmethylated	Mesenchymal	B	B	15.4961	High	-74.9859	917.316	842.33	0.746086	0.338156	0.582208	0.333725	0.813901	0.557725	0.67723	0.357563	0.65908	0.50778	0.706518	0.709706	0.626752	0.627857	0.63444	0.651675	0.698417	0.34455	0.711167	0.672296	0.618065	0.539232	0.411366	0.589938	0.507217	0.529214	0.561807	0.354429	0.431216	0.178889	0.362702	0.103515	0.289367
TCGA	Illumina RNAseq	TCGA-06-0882	632	1	Male	<=55	Wildtype	Unmethylated	Classical	B	C	2.03601	High	35.6689	1494.59	1530.26	0.675162	0.386675	0.37448	0.468478	0.806107	0.513723	0.732798	0.37992	0.585384	0.520045	0.712455	0.767198	0.69595	0.647591	0.728485	0.644085	0.696917	0.342376	0.817272	0.578684	0.642954	0.53268	0.559591	0.52283	0.508678	0.59823	0.274644	-0.182571	0.331485	0.0370026	0.052896	0.0814072	0.22619
TCGA	Illumina RNAseq	TCGA-06-1804	414	0	Female	>55	Wildtype	Methylated	Classical	C	A	-7.12634	Low	-957.159	-1394.31	-2351.47	0.966437	0.338653	0.352348	0.379389	0.515997	0.469447	0.499389	0.214039	0.473822	0.506728	0.594659	0.429766	0.51663	0.246386	0.577066	0.51162	0.670774	0.480565	0.690889	0.225322	0.433672	0.453799	0.502386	0.435793	0.430302	0.630646	-0.498684	-0.479525	-0.419602	-0.398232	-0.421003	0.0407557	-0.207737
TCGA	Illumina RNAseq	TCGA-06-2557	33	0	Male	>55	Wildtype	Unmethylated	Classical	B	A	-7.24607	Low	108.939	2235.42	2344.36	0.582405	0.517454	0.590791	0.631221	0.829842	0.519933	0.656731	0.395971	0.584647	0.735005	0.661009	0.841343	0.663338	0.554907	0.643112	0.554845	0.765049	0.225076	0.767099	0.6933	0.694554	0.481175	0.444112	0.586616	0.505447	0.571685	-0.216642	-0.441165	0.281323	-0.11101	-0.182807	0.493824	0.386152
TCGA	Illumina RNAseq	TCGA-06-2558	380	0	Female	>55	Wildtype	Unmethylated	Proneural	A	A	-7.19853	Low	-604.501	-478.132	-1082.63	0.90215	0.323483	0.491868	0.451366	0.514819	0.542076	0.657612	0.295799	0.623732	0.502163	0.620088	0.452161	0.468584	0.299873	0.71742	0.517389	0.617556	0.268283	0.657307	0.592828	0.549137	0.446312	0.479453	0.534999	0.378444	0.600431	-0.524234	-0.378682	-0.417863	-0.309501	-0.0704586	-0.660227	-0.577866
TCGA	Illumina RNAseq	TCGA-06-2559	150	0	Male	>55	Wildtype	Methylated	Proneural	A	C	-0.248823	High	-1066.2	-1024.93	-2091.13	0.955916	0.238794	0.651876	0.363226	0.598695	0.554208	0.524445	0.325608	0.593525	0.427378	0.640325	0.368623	0.456692	0.423304	0.66674	0.530942	0.576681	0.22629	0.666523	0.569256	0.476253	0.490685	0.372596	0.568525	0.427561	0.590988	-0.123199	0.194629	-0.275654	-0.127743	0.236862	-0.517097	-0.444347
TCGA	Illumina RNAseq	TCGA-06-2561	537	1	Female	<=55	Wildtype	Unmethylated	Classical	B	C	4.20596	High	-281.402	1284.22	1002.82	0.730195	0.373306	0.444802	0.434511	0.80813	0.54707	0.523254	0.394787	0.522179	0.662944	0.715705	0.685809	0.532188	0.49047	0.698335	0.602452	0.66575	0.280474	0.776134	0.618422	0.554085	0.556224	0.572418	0.557035	0.481244	0.554802	0.064083	-0.202421	0.246779	0.0364728	0.255816	0.120171	0.254364
TCGA	Illumina RNAseq	TCGA-06-2562	382	1	Male	>55	Wildtype	Unmethylated	Mesenchymal	A	B	17.6654	High	-189.023	388.25	199.227	0.805527	0.256524	0.432142	0.38321	0.767294	0.513402	0.692637	0.289355	0.606791	0.360501	0.699689	0.642182	0.542513	0.535323	0.651948	0.554399	0.672759	0.284034	0.717909	0.674661	0.568368	0.547118	0.514991	0.491638	0.483749	0.535178	0.376507	0.165096	0.291658	0.243848	0.192575	-0.320696	-0.163955
TCGA	Illumina RNAseq	TCGA-06-2563	932	1	Female	>55	Wildtype	Methylated	Classical	C	A	-4.26279	Low	-1034.96	-1114.81	-2149.77	0.958408	0.3572	0.413675	0.414761	0.669641	0.502277	0.620445	0.300325	0.556942	0.414814	0.589754	0.289491	0.345927	0.303773	0.693676	0.454483	0.606504	0.285347	0.7245	0.421505	0.499564	0.433928	0.407966	0.535841	0.404315	0.537305	-0.415659	-0.450525	-0.257796	-0.250745	0.332088	0.405887	0.235095
TCGA	Illumina RNAseq	TCGA-06-2564	181	0	Male	<=55	Wildtype	Unmethylated	Classical	A	C	5.5709	High	-359.629	182.199	-177.43	0.837042	0.293695	0.417082	0.398124	0.742712	0.549039	0.622314	0.336949	0.620654	0.563516	0.702144	0.478662	0.584409	0.44703	0.720599	0.634565	0.656335	0.345446	0.751194	0.570189	0.652105	0.509865	0.469424	0.568791	0.441399	0.598885	-0.229108	-0.215305	-0.17531	-0.161808	0.364784	-0.441606	-0.327724
TCGA	Illumina RNAseq	TCGA-06-2565	506	1	Male	>55	Wildtype	Methylated	Classical	C	A	-4.06233	High	-1325.69	-931.31	-2257	0.962781	0.373313	0.35389	0.414304	0.621177	0.481382	0.636747	0.306122	0.546521	0.536894	0.577363	0.293812	0.375666	0.170298	0.646427	0.447313	0.670955	0.259794	0.733001	0.476603	0.461454	0.470285	0.424345	0.521506	0.392794	0.579577	-0.454566	-0.383073	-0.312925	-0.306502	0.239184	0.0474154	-0.136852
TCGA	Illumina RNAseq	TCGA-06-2567	133	0	Male	>55	Wildtype	Methylated	Classical	B	C	2.53934	High	-162.036	1212.76	1050.72	0.725372	0.305399	0.624265	0.540612	0.735849	0.591604	0.655853	0.277831	0.639657	0.569532	0.671712	0.771732	0.627935	0.483903	0.679232	0.601686	0.705584	0.393055	0.738116	0.584931	0.63822	0.52458	0.493592	0.474656	0.507582	0.564042	-0.125594	-0.321061	0.0795264	-0.0705465	-0.278543	0.584876	0.40665
TCGA	Illumina RNAseq	TCGA-06-2569	13	0	Female	<=55	Wildtype	Unmethylated	Mesenchymal	C	A	-0.68518	High	-191.174	-2296.33	-2487.5	0.971373	0.293103	0.533417	0.455933	0.501734	0.512353	0.551904	0.414085	0.611908	0.188748	0.517129	0.301813	0.453595	0.372411	0.567863	0.510259	0.50579	0.254545	0.676747	0.446708	0.394299	0.422921	0.483538	0.536622	0.397266	0.518609	-0.382092	-0.327401	-0.482881	-0.256293	0.07262	-0.538632	-0.468747
TCGA	Illumina RNAseq	TCGA-06-2570	958	0	Female	<=55	Mutant	Methylated	Proneural	A	A	-14.2313	Low	-399.388	665.382	265.993	0.799681	0.328736	0.47972	0.471207	0.646676	0.582733	0.683566	0.371757	0.611129	0.522467	0.627615	0.719575	0.601747	0.493284	0.68211	0.528286	0.646026	0.357056	0.640106	0.526121	0.612753	0.470265	0.508818	0.567079	0.409553	0.601312	-0.360696	-0.145209	-0.173395	-0.386238	-0.328839	-0.512398	-0.39708
TCGA	Illumina RNAseq	TCGA-06-5408	357	1	Female	<=55	Wildtype	Unmethylated	Classical	A	C	4.77056	High	-1335.29	-1208.82	-2544.1	0.973314	0.226871	0.441022	0.368773	0.672915	0.592866	0.617275	0.278403	0.606106	0.477124	0.576617	0.422484	0.395839	0.490387	0.673078	0.515538	0.680654	0.22432	0.731222	0.523469	0.550831	0.447651	0.410686	0.582332	0.419415	0.577071	0.148898	-0.03635	-0.243249	0.0148522	0.123807	0.406995	0.196889
TCGA	Illumina RNAseq	TCGA-06-5410	108	0	Female	>55	Wildtype	Methylated	Mesenchymal	B	B	14.5924	High	1309.75	3079.65	4389.39	0.315988	0.507474	0.585099	0.602376	0.910894	0.568251	0.741483	0.511169	0.795735	0.681893	0.78336	0.959863	0.866965	0.862078	0.815334	0.690636	0.795214	0.605212	0.853461	0.886117	0.753444	0.66713	0.60039	0.505724	0.695015	0.480594	0.572359	0.433711	0.631383	0.390025	0.305106	0.480946	0.539438
TCGA	Illumina RNAseq	TCGA-06-5411	254	1	Male	<=55	Wildtype	Unmethylated	Proneural	A	A	-12.07	Low	-810.841	-801.028	-1611.87	0.932911	0.347617	0.387299	0.452894	0.668137	0.542988	0.602878	0.36271	0.546269	0.2901	0.507154	0.558224	0.591211	0.472062	0.74048	0.393944	0.567909	0.176702	0.661346	0.500259	0.542169	0.445876	0.409664	0.498309	0.416023	0.591305	-0.43813	-0.362249	-0.389431	-0.301707	-0.156399	-0.572289	-0.497078
TCGA	Illumina RNAseq	TCGA-06-5412	138	1	Female	>55	Wildtype	Methylated	Mesenchymal	B	B	14.5576	High	1159.34	2455.4	3614.74	0.421599	0.42359	0.48077	0.603431	0.911797	0.600884	0.673912	0.545614	0.670104	0.600957	0.663249	0.875149	0.784765	0.789861	0.743187	0.632662	0.796823	0.390842	0.816838	0.803592	0.699872	0.626902	0.636438	0.522294	0.590449	0.505596	0.538755	0.348096	0.605894	0.381749	0.29789	0.410373	0.506631
TCGA	Illumina RNAseq	TCGA-06-5413	268	1	Male	>55	Wildtype	Unmethylated	Mesenchymal	B	C	0.941956	High	627.05	1056.11	1683.16	0.658438	0.329424	0.622308	0.589843	0.741597	0.640728	0.620478	0.342573	0.752121	0.577698	0.733165	0.722962	0.630929	0.502549	0.680356	0.551612	0.699022	0.3067	0.711576	0.752411	0.635242	0.534799	0.465037	0.611451	0.476073	0.559173	-0.391403	-0.409058	-0.152391	-0.118152	0.0881954	-0.185712	-0.120951
TCGA	Illumina RNAseq	TCGA-06-5414	273	1	Male	>55	Wildtype	Unmethylated	Classical	B	B	10.7489	High	-545.025	1285.23	740.21	0.755983	0.375266	0.444919	0.467491	0.785472	0.517478	0.67215	0.31465	0.639932	0.530876	0.693416	0.75634	0.562068	0.67214	0.727375	0.572277	0.689733	0.31051	0.723726	0.650657	0.591666	0.557451	0.462456	0.500426	0.487101	0.523237	0.381063	0.0655356	0.388274	0.156141	0.386508	0.504601	0.481774
TCGA	Illumina RNAseq	TCGA-06-5416	204	0	Female	<=55	NA	Unmethylated	Proneural	C	C	-2.19253	High	-2389.8	-2402.19	-4791.99	0.995161	0.263142	0.543504	0.494508	0.598883	0.51824	0.543444	0.328387	0.618545	0.242517	0.535013	0.300794	0.272493	0.247128	0.623952	0.377961	0.36346	0.159931	0.603816	0.361798	0.393754	0.456739	0.343469	0.577055	0.364501	0.540049	-0.372542	-0.174615	-0.433864	-0.277006	0.0194064	-0.558762	-0.457886
TCGA	Illumina RNAseq	TCGA-06-5417	155	0	Female	<=55	Mutant	Methylated	Proneural	C	A	-15.3723	Low	-1819.48	-2480.66	-4300.15	0.999656	0.243198	0.571494	0.460354	0.570786	0.589488	0.462245	0.395583	0.556561	0.361241	0.641147	0.188833	0.343176	0.197762	0.600168	0.461241	0.479921	0.286602	0.591352	0.356442	0.429526	0.385049	0.499722	0.585214	0.383028	0.558214	-0.480734	-0.305822	-0.500808	-0.294212	0.365917	-0.499701	-0.503353
TCGA	Illumina RNAseq	TCGA-06-5418	83	0	Female	>55	Wildtype	Unmethylated	Mesenchymal	B	B	9.51063	High	-744.076	549.88	-194.195	0.838386	0.167371	0.417317	0.405294	0.774777	0.555663	0.686613	0.305318	0.661744	0.515719	0.699622	0.705964	0.612802	0.656247	0.694154	0.596092	0.64365	0.350651	0.70996	0.618161	0.620681	0.568873	0.421384	0.431919	0.478284	0.495976	0.449069	0.386709	0.237693	0.216507	0.302277	-0.271671	-0.125536
TCGA	Illumina RNAseq	TCGA-06-5856	114	0	Male	>55	Wildtype	Unmethylated	Classical	A	C	0.0621391	High	-306.254	-130.981	-437.235	0.857294	0.289769	0.49441	0.451293	0.686924	0.636054	0.533125	0.26078	0.588635	0.489298	0.60956	0.50313	0.57501	0.466266	0.669452	0.574372	0.658148	0.230875	0.744672	0.682167	0.68618	0.5277	0.481163	0.673867	0.410484	0.610025	-0.361399	-0.0754305	-0.268789	-0.0928683	0.391391	-0.522166	-0.41789
TCGA	Illumina RNAseq	TCGA-06-5858	187	1	Female	<=55	Wildtype	Methylated	Classical	A	B	8.90546	High	-116.128	345.911	229.783	0.802861	0.347408	0.638867	0.428908	0.694347	0.529999	0.718413	0.283351	0.67201	0.432181	0.59592	0.533003	0.537957	0.39445	0.72854	0.576292	0.715835	0.191086	0.707613	0.610563	0.626956	0.465014	0.432407	0.468361	0.418108	0.603552	-0.341786	0.0801219	-0.318224	-0.261606	0.420716	-0.2483	-0.294614
TCGA	Illumina RNAseq	TCGA-06-5859	139	0	Male	>55	Wildtype	Unmethylated	Classical	A	A	-3.35149	High	-424.362	777.695	353.333	0.791918	0.341245	0.635722	0.554699	0.656593	0.632657	0.598876	0.456093	0.602948	0.560189	0.698147	0.583266	0.530313	0.45559	0.551026	0.588255	0.630627	0.20551	0.729746	0.408918	0.630642	0.508852	0.458074	0.586629	0.463919	0.585303	-0.117304	-0.382845	-0.170265	-0.0472628	0.127562	0.294751	0.107861
TCGA	Illumina RNAseq	TCGA-08-0386	548	1	Male	>55	Wildtype	NA	Classical	C	C	-2.06142	High	-1399.04	-2335.76	-3734.8	0.998389	0.279382	0.474691	0.395891	0.566199	0.581801	0.66044	0.21855	0.505452	0.332934	0.694869	0.295494	0.314226	0.0821402	0.695722	0.499541	0.6165	0.169221	0.663855	0.342814	0.448571	0.387835	0.42329	0.46141	0.405278	0.582553	-0.46149	-0.0920444	-0.594998	-0.347641	-0.149052	-0.484653	-0.500444
TCGA	Illumina RNAseq	TCGA-12-0616	448	1	Female	<=55	Wildtype	NA	Proneural	A	C	-5.89709	Low	-1298.95	-342.713	-1641.67	0.934477	0.315655	0.654347	0.636099	0.611638	0.562529	0.588043	0.390195	0.614442	0.469639	0.536987	0.469475	0.368445	0.512095	0.709535	0.421769	0.517224	0.21104	0.601915	0.357341	0.501727	0.489953	0.341486	0.588353	0.375979	0.491002	-0.28296	-0.276197	-0.232081	-0.101131	-0.366913	-0.16088	-0.197416
TCGA	Illumina RNAseq	TCGA-12-0618	395	0	Male	<=55	Wildtype	NA	Proneural	C	A	-13.2527	Low	-1977.6	-2830.38	-4807.98	0.994927	0.246291	0.436779	0.442559	0.447793	0.541733	0.517368	0.315111	0.507504	0.335225	0.526715	0.174605	0.360367	0.331312	0.626404	0.437902	0.559862	0.204819	0.6093	0.356158	0.390948	0.39392	0.360059	0.515265	0.378353	0.610333	-0.438972	0.0635656	-0.557504	-0.37693	-0.0373135	-0.653776	-0.590335
TCGA	Illumina RNAseq	TCGA-12-0619	1062	1	Male	>55	Wildtype	NA	Mesenchymal	B	B	11.582	High	-67.2155	1553.4	1486.18	0.679921	0.226197	0.488678	0.456643	0.792467	0.470016	0.691258	0.476502	0.606296	0.550693	0.694825	0.789082	0.630658	0.635608	0.640167	0.592857	0.760444	0.358183	0.733984	0.723344	0.638277	0.570569	0.457085	0.489436	0.554017	0.518972	0.307362	0.284279	0.35637	0.181917	0.134437	0.204214	0.190299
TCGA	Illumina RNAseq	TCGA-12-0821	323	1	Male	>55	Wildtype	Unmethylated	Proneural	C	C	0.711856	High	-1395.09	-2604.63	-3999.73	0.99984	0.253219	0.469675	0.432347	0.599287	0.615067	0.643394	0.220087	0.639979	0.367957	0.676666	0.0341052	0.295376	0.243816	0.674538	0.471505	0.61329	0.23691	0.647971	0.26569	0.440968	0.391954	0.374746	0.524987	0.33777	0.579718	-0.478777	-0.277811	-0.536306	-0.184191	0.230816	-0.471351	-0.478499
TCGA	Illumina RNAseq	TCGA-12-1597	675	1	Female	>55	Wildtype	Methylated	Proneural	A	A	-14.1042	Low	-1339.77	-1298.46	-2638.23	0.976391	0.29169	0.402417	0.510636	0.654383	0.617628	0.646498	0.386602	0.550807	0.328389	0.401463	0.431046	0.460333	0.437408	0.7111	0.503626	0.554395	0.158744	0.60999	0.407137	0.552035	0.339652	0.383072	0.439906	0.415347	0.579575	-0.336144	0.1467	-0.480332	-0.182434	-0.278167	-0.5337	-0.481576
TCGA	Illumina RNAseq	TCGA-12-3650	333	1	Male	<=55	Wildtype	Unmethylated	Proneural	C	A	-12.199	Low	-1669.06	-1110.44	-2779.5	0.98066	0.282236	0.609501	0.454281	0.723043	0.572786	0.583873	0.265004	0.557411	0.322759	0.440775	0.44758	0.342049	0.410227	0.749111	0.458798	0.458724	0.198138	0.615935	0.3455	0.543757	0.445851	0.397889	0.539653	0.387306	0.563161	-0.43839	-0.347857	-0.436322	-0.230022	-0.307207	-0.587821	-0.516496
TCGA	Illumina RNAseq	TCGA-12-3652	1062	1	Male	>55	Wildtype	Unmethylated	Classical	C	A	-7.00952	Low	-2083.76	-1949.63	-4033.38	0.999916	0.329431	0.340342	0.49459	0.682054	0.550803	0.651461	0.269672	0.605112	0.405534	0.604062	0.166331	0.431062	0.456987	0.692031	0.482166	0.422314	0.267843	0.7132	0.198073	0.414689	0.491838	0.412483	0.46792	0.442087	0.496769	-0.129227	0.215901	-0.278736	0.157048	-0.0794255	0.113384	-0.0360894
TCGA	Illumina RNAseq	TCGA-12-3653	442	1	Female	<=55	Wildtype	Unmethylated	Classical	A	A	-7.60756	Low	-1479.58	-214.919	-1694.5	0.93721	0.396613	0.489776	0.424894	0.725559	0.584135	0.637429	0.264865	0.549619	0.523793	0.563432	0.431067	0.370476	0.294026	0.623195	0.553744	0.535631	0.265381	0.718347	0.364907	0.533129	0.447962	0.447738	0.508163	0.435115	0.534149	-0.345713	-0.386656	-0.142432	-0.0861852	0.223367	0.742551	0.535266
TCGA	Illumina RNAseq	TCGA-12-5295	454	1	Female	>55	Wildtype	Methylated	Classical	B	C	-0.397157	High	-718.888	1127.44	408.551	0.786943	0.401081	0.588019	0.651084	0.758132	0.6581	0.577283	0.453765	0.615227	0.557573	0.678709	0.714853	0.502345	0.734888	0.742292	0.508782	0.579017	0.243494	0.711466	0.53556	0.551806	0.553014	0.480369	0.601606	0.519775	0.489486	-0.214064	-0.236616	0.06013	0.150255	0.18392	0.0426613	0.118923
TCGA	Illumina RNAseq	TCGA-12-5299	98	0	Female	>55	Wildtype	Unmethylated	Classical	A	B	6.92055	High	-1100.84	3.73995	-1097.1	0.903064	0.226414	0.463574	0.46569	0.721726	0.671394	0.686807	0.2498	0.668718	0.408638	0.660662	0.651003	0.51388	0.395635	0.692908	0.582932	0.697412	0.264922	0.680832	0.55873	0.565072	0.534663	0.437587	0.493409	0.436687	0.539195	0.310492	0.301326	0.100571	0.219067	0.378672	0.448285	0.328232
TCGA	Illumina RNAseq	TCGA-14-0781	29	0	Male	<=55	Wildtype	Unmethylated	Mesenchymal	B	B	17.6251	High	730.439	1149.85	1880.29	0.636387	0.267308	0.413831	0.446685	0.845206	0.651519	0.694488	0.397244	0.655737	0.263855	0.735741	0.780933	0.630252	0.554084	0.685544	0.613323	0.727842	0.438052	0.817986	0.729161	0.652645	0.580385	0.585923	0.468437	0.555168	0.478606	0.489096	0.48002	0.531904	0.297246	0.289803	-0.0846725	0.215405
TCGA	Illumina RNAseq	TCGA-14-0787	68	0	Male	>55	Wildtype	Methylated	Classical	A	C	3.27334	High	-1881.64	65.9475	-1815.69	0.943265	0.304715	0.469818	0.444808	0.650017	0.636564	0.727031	0.240144	0.638159	0.315931	0.706014	0.628426	0.474573	0.463165	0.720335	0.559286	0.563658	0.210998	0.704847	0.579766	0.581983	0.48611	0.453651	0.527946	0.428815	0.561868	-0.0247821	-0.290312	0.0325814	0.0257331	-0.267721	-0.19573	-0.0672361
TCGA	Illumina RNAseq	TCGA-14-0789	342	1	Male	<=55	Wildtype	Methylated	Mesenchymal	B	B	20.2134	High	363.095	1817.17	2180.26	0.601815	0.398611	0.458718	0.434912	0.84928	0.571518	0.720871	0.418012	0.660795	0.639481	0.665355	0.853509	0.635613	0.67258	0.710013	0.657606	0.742594	0.314409	0.777738	0.772058	0.680539	0.599937	0.518272	0.470396	0.577758	0.511511	0.601382	0.504582	0.538444	0.280667	0.369858	0.253383	0.384771
TCGA	Illumina RNAseq	TCGA-14-0790	419	0	Female	>55	Wildtype	Methylated	Classical	C	A	-9.75457	Low	-1474.63	-2479.37	-3954	0.999698	0.324257	0.385696	0.450141	0.533041	0.592859	0.562158	0.152255	0.592847	0.416706	0.624633	0.200093	0.329182	0.160884	0.644803	0.471989	0.552062	0.186402	0.625422	0.176658	0.427596	0.431463	0.431199	0.592169	0.389046	0.564495	-0.486704	-0.461635	-0.393007	-0.380747	0.0419241	0.353832	0.0251192
TCGA	Illumina RNAseq	TCGA-14-0817	164	0	Female	>55	Wildtype	Unmethylated	Mesenchymal	B	C	-1.51612	High	258.555	2154.02	2412.58	0.574236	0.452346	0.636161	0.695947	0.785933	0.618836	0.63615	0.558917	0.649093	0.605351	0.679002	0.85032	0.709719	0.680451	0.761678	0.594256	0.62235	0.287525	0.66419	0.669971	0.649609	0.540567	0.501466	0.496063	0.542367	0.515799	0.171649	-0.106947	0.302622	0.12456	-0.278819	0.512421	0.428572
TCGA	Illumina RNAseq	TCGA-14-0871	880	0	Female	>55	Wildtype	Unmethylated	Proneural	C	A	-6.04452	Low	-924.446	-2384.78	-3309.23	0.9929	0.246584	0.553602	0.444429	0.514491	0.499792	0.600932	0.394102	0.585932	0.197951	0.529582	0.243833	0.348586	0.443794	0.443671	0.389838	0.527258	0.304394	0.559593	0.327394	0.297697	0.399415	0.380716	0.584144	0.387231	0.507341	-0.450667	-0.292837	-0.441952	-0.286902	0.00717094	-0.395349	-0.398835
TCGA	Illumina RNAseq	TCGA-14-1034	485	1	Female	>55	Wildtype	Methylated	Classical	B	B	13.9408	High	-206.372	1131.08	924.711	0.73798	0.252545	0.463137	0.43017	0.726109	0.632059	0.644006	0.299558	0.615569	0.496739	0.764251	0.740363	0.575948	0.523795	0.723094	0.614412	0.750917	0.282147	0.756659	0.70895	0.628489	0.52547	0.516541	0.565192	0.501383	0.55931	0.159479	0.243879	0.210689	0.198244	0.286424	-0.102069	0.0655256
TCGA	Illumina RNAseq	TCGA-14-1823	543	1	Female	>55	Wildtype	Methylated	Mesenchymal	B	C	8.46529	High	44.0853	1660.01	1704.09	0.656122	0.395569	0.551217	0.577102	0.823696	0.697422	0.719435	0.503111	0.678361	0.500829	0.669293	0.758168	0.613383	0.615438	0.654369	0.627939	0.621934	0.30033	0.625227	0.641648	0.619851	0.56444	0.512602	0.441722	0.542553	0.533266	0.254708	-0.0108246	0.334514	0.221927	0.369196	0.244908	0.355825
TCGA	Illumina RNAseq	TCGA-14-1825	232	1	Male	>55	Wildtype	Unmethylated	Proneural	C	A	-13.4572	Low	-2186.3	-2563.24	-4749.54	0.995753	0.268272	0.579684	0.465473	0.607059	0.513339	0.473307	0.287137	0.500557	0.362138	0.605294	0.122272	0.311212	0.18622	0.678353	0.371653	0.533595	0.228303	0.591413	0.223068	0.428626	0.358651	0.357293	0.589665	0.330134	0.586242	-0.610686	-0.397371	-0.608581	-0.427852	-0.0454113	-0.641953	-0.623672
TCGA	Illumina RNAseq	TCGA-14-1829	218	0	Male	>55	Wildtype	Unmethylated	Mesenchymal	B	C	2.73648	High	413.825	898.076	1311.9	0.698456	0.406741	0.565332	0.635555	0.69548	0.640764	0.656699	0.564186	0.677578	0.631381	0.655462	0.657184	0.546506	0.617643	0.65653	0.565493	0.586261	0.432355	0.651258	0.70017	0.516176	0.565181	0.503502	0.560793	0.548122	0.473076	-0.176835	0.029854	0.0287463	0.0748723	0.213399	0.00762903	0.128375
TCGA	Illumina RNAseq	TCGA-14-2554	532	1	Female	<=55	Wildtype	Unmethylated	Classical	A	C	6.19793	High	-229.444	936.201	706.756	0.759189	0.388052	0.400655	0.564706	0.771172	0.630391	0.697296	0.428062	0.597293	0.445566	0.654309	0.629441	0.525585	0.501678	0.700451	0.618824	0.643611	0.310844	0.663942	0.431141	0.497082	0.514517	0.510585	0.431127	0.486022	0.561391	0.187904	-0.106694	0.218788	0.21122	0.278391	-0.138916	0.0804736
TCGA	Illumina RNAseq	TCGA-15-0742	419	1	Male	>55	Wildtype	NA	Classical	C	A	-9.18037	Low	-2426.42	-2610.58	-5037	0.990984	0.333809	0.466171	0.420272	0.532955	0.573349	0.693152	0.16647	0.520402	0.210898	0.457603	0.0829491	0.277718	0.343842	0.658306	0.465248	0.419238	0.291127	0.650052	0.341326	0.447648	0.388773	0.432416	0.579223	0.33487	0.574115	-0.364656	-0.263034	-0.518788	-0.275341	-0.396688	-0.358958	-0.377209
TCGA	Illumina RNAseq	TCGA-15-1444	1537	1	Male	<=55	Mutant	Methylated	Proneural	B	A	-13.6896	Low	-232.331	713.379	481.048	0.780332	0.453645	0.48652	0.486566	0.683263	0.541354	0.488526	0.62752	0.502164	0.560622	0.653804	0.618243	0.59617	0.624086	0.73031	0.568546	0.641046	0.321095	0.665008	0.426112	0.637324	0.42671	0.518245	0.541621	0.470592	0.613681	-0.0400046	-0.265363	-0.0601126	-0.176658	0.230324	0.259339	0.021896
TCGA	Illumina RNAseq	TCGA-16-0846	119	0	Male	>55	Wildtype	Methylated	Proneural	A	A	-7.50915	Low	-235.676	1094.19	858.518	0.744502	0.468802	0.529888	0.636337	0.683395	0.634267	0.711336	0.302932	0.568194	0.730059	0.521154	0.648715	0.566611	0.461737	0.688006	0.567248	0.68335	0.184406	0.631942	0.452964	0.606177	0.503087	0.478331	0.432822	0.484618	0.594685	0.0605127	-0.253807	0.278095	-0.0162619	-0.415425	0.723469	0.540151
TCGA	Illumina RNAseq	TCGA-16-1045	883	1	Female	<=55	Wildtype	Methylated	Mesenchymal	B	C	7.13206	High	1112.04	2258.77	3370.81	0.45379	0.459354	0.438007	0.437479	0.861046	0.635469	0.672091	0.471309	0.739112	0.650268	0.744576	0.850637	0.699556	0.680189	0.659398	0.646528	0.793862	0.273443	0.808585	0.808846	0.71655	0.574562	0.558218	0.547841	0.58151	0.558893	0.166013	0.344441	0.535075	0.231992	0.196549	0.181297	0.344111
TCGA	Illumina RNAseq	TCGA-19-1390	772	0	Female	>55	Wildtype	Methylated	Proneural	C	A	-16.2975	Low	-2465.49	-2364.16	-4829.65	0.994602	0.344505	0.616716	0.422981	0.454954	0.429952	0.427015	0.339627	0.54534	0.355119	0.429408	0.248998	0.292195	0.352479	0.643302	0.43416	0.54349	0.31746	0.619061	0.319418	0.395574	0.38602	0.302247	0.622848	0.358595	0.569351	-0.472764	-0.204291	-0.511581	-0.396953	-0.288114	-0.541576	-0.52249
TCGA	Illumina RNAseq	TCGA-19-1787	385	1	Male	<=55	NA	Methylated	Mesenchymal	A	C	4.07532	High	-684.759	311.769	-372.99	0.852401	0.327645	0.653379	0.383415	0.591229	0.592982	0.746497	0.312267	0.587532	0.531896	0.683234	0.57092	0.452963	0.448177	0.688855	0.565491	0.666476	0.183112	0.6529	0.415	0.582321	0.472919	0.452225	0.437698	0.457998	0.583954	-0.162274	-0.0664307	-0.029864	0.0922691	-0.0883121	0.55392	0.356325
TCGA	Illumina RNAseq	TCGA-19-2619	294	1	Female	<=55	Wildtype	Methylated	Classical	C	C	-1.87991	High	-1116.13	-2030.73	-3146.87	0.989784	0.247633	0.51299	0.382841	0.635481	0.51677	0.68078	0.397157	0.585306	0.300046	0.661451	0.23891	0.444374	0.302209	0.680955	0.480258	0.568217	0.33697	0.739023	0.402452	0.500197	0.476054	0.465101	0.558884	0.442026	0.581577	0.276106	0.297167	-0.173774	0.0206806	-0.103409	-0.508396	-0.389917
TCGA	Illumina RNAseq	TCGA-19-2620	148	0	Male	>55	Wildtype	Methylated	Classical	C	C	-2.51769	High	-1189.1	-1762.27	-2951.37	0.985285	0.353839	0.314042	0.394017	0.556565	0.525542	0.709592	0.237486	0.423306	0.488093	0.615633	0.240158	0.383666	0.306358	0.680838	0.547677	0.617208	0.283691	0.710201	0.361807	0.436492	0.467216	0.480638	0.448528	0.464855	0.602552	0.0330987	0.150971	-0.0844176	0.0713262	-0.232233	-0.396167	-0.355646
TCGA	Illumina RNAseq	TCGA-19-2624	5	0	Male	<=55	Wildtype	Unmethylated	Proneural	C	A	-11.9802	Low	-2360.47	-3066.86	-5427.33	0.981685	0.261803	0.548376	0.389869	0.478495	0.497566	0.468508	0.43337	0.580379	0.278259	0.504365	0.122125	0.331603	0.200484	0.644654	0.429683	0.509981	0.180133	0.570716	0.1168	0.430896	0.402901	0.395656	0.607697	0.338407	0.609933	-0.399326	-0.290824	-0.537012	-0.357527	-0.323283	-0.581851	-0.537896
TCGA	Illumina RNAseq	TCGA-19-2625	124	0	Female	>55	Wildtype	Unmethylated	Classical	A	C	5.10497	High	-1172.06	-1618.36	-2790.42	0.980973	0.210452	0.284623	0.405225	0.590231	0.640825	0.61936	0.320528	0.631322	0.294645	0.632877	0.360328	0.424327	0.434343	0.668334	0.555429	0.629875	0.206409	0.576132	0.558454	0.458484	0.464067	0.486941	0.521754	0.423261	0.557677	0.297752	0.373228	-0.110636	0.120527	-0.383636	-0.263499	-0.261708
TCGA	Illumina RNAseq	TCGA-19-2629	737	1	Male	>55	Mutant	Unmethylated	Proneural	A	A	-9.71731	Low	-587.711	724.947	137.236	0.810886	0.316469	0.512789	0.548099	0.709746	0.604522	0.51287	0.450737	0.584628	0.607574	0.603781	0.67555	0.575476	0.483842	0.765617	0.52936	0.717762	0.207152	0.655711	0.479038	0.508479	0.404952	0.494571	0.547252	0.416794	0.579072	-0.171777	-0.242088	-0.146334	0.0140724	0.144527	0.449831	0.172174
TCGA	Illumina RNAseq	TCGA-19-4065	214	1	Male	<=55	NA	Unmethylated	NA	B	B	16.7567	High	373.839	1994.94	2368.78	0.579487	0.392932	0.594606	0.491791	0.870587	0.636672	0.624022	0.527121	0.737014	0.527913	0.718051	0.859852	0.71416	0.664151	0.63474	0.624005	0.667757	0.26053	0.758963	0.843503	0.634353	0.578678	0.461999	0.536149	0.537963	0.443927	0.392484	0.364507	0.422022	0.183801	0.430336	0.242152	0.376017
TCGA	Illumina RNAseq	TCGA-19-5960	455	1	Male	>55	Wildtype	Unmethylated	Classical	C	A	-9.23454	Low	-2058.67	-2949.33	-5008	0.991545	0.257671	0.499588	0.409812	0.49838	0.532536	0.563385	0.261512	0.534309	0.382873	0.558146	0.260549	0.468792	0.190403	0.520028	0.501323	0.440187	0.175972	0.658765	0.177105	0.457017	0.368306	0.400289	0.5491	0.339575	0.631506	-0.512226	-0.50411	-0.624717	-0.405927	0.0636467	-0.651311	-0.599087
TCGA	Illumina RNAseq	TCGA-26-1442	953	0	Male	<=55	Mutant	Methylated	Proneural	C	A	-18.6611	Low	-1380.86	-1880.17	-3261.03	0.992034	0.440418	0.280408	0.335778	0.384298	0.511993	0.647296	0.481328	0.442778	0.324244	0.646495	0.308772	0.356234	0.257199	0.641801	0.409957	0.487327	0.280269	0.581097	0.198625	0.485971	0.386356	0.481256	0.447687	0.37206	0.609258	-0.416392	-0.275352	-0.271676	-0.292692	-0.117829	-0.415554	-0.394127
TCGA	Illumina RNAseq	TCGA-26-5132	286	0	Male	>55	Wildtype	Methylated	Classical	A	C	4.48196	High	-1102.89	-816.957	-1919.85	0.948232	0.18918	0.58999	0.446586	0.580974	0.543435	0.709052	0.194359	0.679771	0.270428	0.667433	0.377966	0.441395	0.471987	0.590846	0.561722	0.645065	0.124737	0.698009	0.352958	0.509571	0.414452	0.456566	0.442623	0.44298	0.509767	-0.0113307	0.240574	-0.280949	-0.081909	-0.350992	0.0956881	-0.147216
TCGA	Illumina RNAseq	TCGA-26-5133	452	1	Male	>55	Wildtype	Unmethylated	Proneural	C	A	-10.338	Low	-1740.28	-2670.37	-4410.65	0.999099	0.224347	0.429801	0.462789	0.55471	0.559709	0.669353	0.4132	0.526114	0.175774	0.542654	0.227109	0.379923	0.207092	0.735471	0.423743	0.410684	0.182261	0.632858	0.282834	0.488983	0.43021	0.462771	0.459255	0.363978	0.508761	-0.355711	-0.319957	-0.503319	-0.194756	0.178026	-0.577551	-0.522047
TCGA	Illumina RNAseq	TCGA-26-5134	167	0	Male	>55	Wildtype	Unmethylated	Proneural	C	A	-13.3742	Low	-1651.03	-2526.75	-4177.78	0.999966	0.413917	0.613892	0.429844	0.472439	0.505433	0.476883	0.348405	0.509356	0.311288	0.390277	0.268278	0.305297	0.230692	0.585116	0.383226	0.439863	0.277812	0.460129	0.315799	0.403053	0.369313	0.363808	0.601283	0.315474	0.5371	-0.378246	-0.312868	-0.439584	-0.350292	-0.470767	-0.507676	-0.430534
TCGA	Illumina RNAseq	TCGA-26-5135	270	0	Female	>55	Wildtype	Methylated	Proneural	A	A	-6.72442	Low	-351.881	122.339	-229.542	0.841202	0.381926	0.316435	0.435662	0.694311	0.594972	0.709788	0.277031	0.61107	0.29769	0.460348	0.717967	0.536629	0.521988	0.705048	0.570941	0.619983	0.227173	0.673069	0.531399	0.588488	0.473093	0.505375	0.457756	0.433014	0.56483	-0.0293519	0.0341951	0.11485	-0.153412	-0.517478	-0.340057	-0.318344
TCGA	Illumina RNAseq	TCGA-26-5136	577	0	Female	>55	Wildtype	Methylated	Mesenchymal	A	C	-1.88104	High	-8.61514	1221.31	1212.7	0.708802	0.435669	0.631228	0.567196	0.715096	0.616337	0.515532	0.32902	0.684442	0.561835	0.732136	0.733459	0.562765	0.466456	0.592299	0.642501	0.678191	0.20307	0.689501	0.512756	0.592129	0.495512	0.530705	0.481238	0.456205	0.559686	-0.243187	-0.325706	-0.049321	-0.18428	-0.39797	0.552062	0.356634
TCGA	Illumina RNAseq	TCGA-26-5139	48	0	Female	>55	Wildtype	Unmethylated	Mesenchymal	A	B	6.99044	High	-795.975	-407.625	-1203.6	0.909668	0.301137	0.437443	0.412034	0.732332	0.520823	0.664913	0.22956	0.627622	0.422097	0.676962	0.55047	0.45827	0.4256	0.673362	0.579416	0.707206	0.204939	0.724944	0.429319	0.563118	0.559277	0.473302	0.538005	0.446375	0.54984	0.375502	0.227511	0.127609	0.001808	0.386321	-0.343191	-0.110805
TCGA	Illumina RNAseq	TCGA-27-1830	154	1	Male	>55	Wildtype	Methylated	Mesenchymal	B	B	6.82985	High	444.492	814.607	1259.1	0.703982	0.296036	0.544683	0.449986	0.82652	0.584679	0.713846	0.475311	0.558521	0.525611	0.702715	0.653349	0.575617	0.614	0.694933	0.54821	0.698233	0.345518	0.709094	0.639258	0.507532	0.555763	0.447061	0.509171	0.480209	0.584366	0.36642	0.217345	0.365354	0.125205	0.10751	-0.0723658	0.0243164
TCGA	Illumina RNAseq	TCGA-27-1831	505	1	Male	>55	Wildtype	Unmethylated	Classical	B	C	2.69993	High	172.664	881.724	1054.39	0.725002	0.46644	0.600381	0.661301	0.69661	0.613909	0.595316	0.51439	0.682303	0.441787	0.705476	0.703995	0.605833	0.636334	0.694504	0.610605	0.576407	0.414991	0.593255	0.586018	0.527379	0.59489	0.518408	0.573548	0.513619	0.489537	0.0670147	-0.0368762	0.155555	0.186914	0.129124	0.465862	0.433344
TCGA	Illumina RNAseq	TCGA-27-1832	300	1	Female	>55	Wildtype	Unmethylated	Mesenchymal	B	B	13.769	High	392.924	1693.9	2086.82	0.612712	0.296233	0.54782	0.591958	0.768822	0.619322	0.67355	0.440817	0.671602	0.573647	0.670955	0.865489	0.60909	0.608485	0.702496	0.621486	0.725162	0.385896	0.704232	0.507633	0.603645	0.544833	0.618057	0.512255	0.560763	0.537498	0.234126	0.284115	0.26587	0.235803	-0.356016	0.506932	0.459835
TCGA	Illumina RNAseq	TCGA-27-1834	1233	1	Male	>55	Wildtype	Methylated	Proneural	A	C	0.0339184	High	-373.242	1178.98	805.741	0.749652	0.459181	0.445203	0.474688	0.620687	0.646628	0.667646	0.39706	0.521891	0.698581	0.664528	0.54693	0.500877	0.440355	0.683401	0.590192	0.688131	0.264236	0.739089	0.523082	0.57517	0.50428	0.540963	0.435528	0.455025	0.587531	-0.266749	-0.409548	-0.0297747	-0.183393	0.148564	0.571255	0.397195
TCGA	Illumina RNAseq	TCGA-27-1835	648	1	Female	<=55	Wildtype	Methylated	Classical	C	A	-11.6137	Low	-1012.88	-2447.94	-3460.82	0.995301	0.39088	0.337457	0.48283	0.427819	0.453675	0.64358	0.359847	0.518335	0.250708	0.412057	0.168126	0.368021	0.331657	0.509784	0.449356	0.454532	0.360257	0.652814	0.247061	0.393994	0.393856	0.466992	0.554666	0.38483	0.577833	-0.40784	-0.349383	-0.404493	-0.313994	-0.184974	-0.0733537	-0.172586
TCGA	Illumina RNAseq	TCGA-27-1837	427	1	Male	<=55	Wildtype	Methylated	Classical	A	A	-6.70018	Low	-1072.79	-157.784	-1230.57	0.911305	0.436826	0.459288	0.440096	0.584545	0.539102	0.648883	0.310305	0.567023	0.489492	0.563604	0.508297	0.425687	0.22513	0.73541	0.49089	0.692422	0.189281	0.646723	0.354144	0.52129	0.529687	0.432638	0.489571	0.391086	0.60714	-0.251855	-0.358133	0.0717191	-0.117758	-0.393717	0.654632	0.468407
TCGA	Illumina RNAseq	TCGA-27-2519	550	1	Male	<=55	Wildtype	Unmethylated	Mesenchymal	B	C	-1.69581	High	179.193	1579.69	1758.89	0.650031	0.366694	0.48926	0.578151	0.771617	0.682873	0.629842	0.460473	0.650213	0.551607	0.66812	0.771897	0.669079	0.3844	0.776119	0.653176	0.68008	0.278636	0.732302	0.646974	0.66648	0.522778	0.533696	0.499226	0.504195	0.566071	0.181095	-0.215965	0.364931	0.104723	-0.0484903	0.360392	0.371752
TCGA	Illumina RNAseq	TCGA-27-2521	510	0	Male	<=55	Mutant	Methylated	Proneural	C	A	-17.2127	Low	-2137.31	-2834.24	-4971.55	0.992225	0.18243	0.558369	0.511632	0.551163	0.58104	0.55913	0.262249	0.563296	0.370841	0.574862	0.21529	0.410937	0.129608	0.725003	0.387013	0.526663	0.198397	0.610656	0.259512	0.445382	0.383999	0.377806	0.592146	0.361947	0.569403	-0.474418	-0.289	-0.566801	-0.328135	-0.11351	-0.65111	-0.594476
TCGA	Illumina RNAseq	TCGA-27-2523	489	1	Male	>55	Wildtype	Methylated	Classical	C	A	-7.25179	Low	-2373.76	-2086.64	-4460.4	0.998763	0.348112	0.46591	0.433043	0.560226	0.56074	0.553057	0.243619	0.551334	0.293729	0.591422	0.21497	0.304582	0.309676	0.703455	0.477066	0.523979	0.183064	0.706603	0.311415	0.488551	0.462888	0.388292	0.519007	0.339223	0.552417	-0.405998	-0.348375	-0.395903	-0.217639	0.169522	-0.518223	-0.486618
TCGA	Illumina RNAseq	TCGA-27-2524	231	0	Male	>55	Wildtype	Unmethylated	Mesenchymal	B	B	7.91389	High	-635.985	171.024	-464.96	0.859382	0.2592	0.546293	0.520142	0.772972	0.639099	0.788474	0.364574	0.671884	0.312285	0.614674	0.749036	0.608399	0.700586	0.674845	0.59125	0.637351	0.2296	0.652296	0.629745	0.629882	0.586561	0.461426	0.516044	0.529329	0.499746	0.501264	0.396825	0.346536	0.303274	-0.291692	0.109725	0.272349
TCGA	Illumina RNAseq	TCGA-27-2526	87	0	Female	>55	Wildtype	Unmethylated	Classical	A	C	-1.12172	High	-1640.76	301.134	-1339.63	0.917779	0.332528	0.317735	0.767108	0.605347	0.619277	0.661431	0.289392	0.66798	0.403613	0.741776	0.389888	0.435492	0.536045	0.628557	0.609495	0.520327	0.27283	0.633589	0.340801	0.513362	0.537985	0.605285	0.456717	0.494007	0.569292	-0.223105	-0.0912932	-0.0601907	0.0618809	0.105594	0.369507	0.309505
TCGA	Illumina RNAseq	TCGA-27-2528	480	1	Male	>55	Wildtype	Methylated	Classical	C	C	-0.938765	High	-740.294	-2431.96	-3172.25	0.990308	0.269416	0.46447	0.436969	0.566907	0.550689	0.647387	0.22889	0.541869	0.353761	0.645126	0	0.255715	0.254607	0.685944	0.544701	0.567639	0.298063	0.740977	0.374721	0.434586	0.522017	0.372447	0.558588	0.394784	0.531023	-0.377742	-0.111542	-0.442711	-0.0531853	0.381491	-0.50613	-0.476383
TCGA	Illumina RNAseq	TCGA-28-1747	77	0	Male	<=55	Wildtype	Methylated	Classical	A	A	-6.20295	Low	-489.765	1259.97	770.204	0.753094	0.542137	0.467392	0.516975	0.766254	0.611371	0.556362	0.319163	0.487569	0.56553	0.681692	0.662267	0.597999	0.449453	0.746982	0.58227	0.710258	0.133377	0.711954	0.418374	0.648028	0.489787	0.519194	0.440302	0.464192	0.608613	-0.239518	-0.383273	-0.038112	-0.15154	-0.263873	0.768885	0.532367
TCGA	Illumina RNAseq	TCGA-28-1753	37	0	Male	<=55	Wildtype	Unmethylated	Mesenchymal	B	C	-3.33817	High	838.211	1727.32	2565.53	0.555712	0.423542	0.628234	0.53549	0.763249	0.534681	0.664004	0.438472	0.773379	0.59989	0.592843	0.810132	0.671711	0.533766	0.740036	0.575667	0.681415	0.211577	0.732677	0.707751	0.714858	0.532359	0.350614	0.637822	0.532432	0.542021	0.0915946	-0.0325227	0.156696	-0.0544702	-0.255208	-0.285245	0.0495716
TCGA	Illumina RNAseq	TCGA-28-2499	95	0	Male	>55	Wildtype	Unmethylated	NA	C	C	-1.75965	High	-1563.58	-954.096	-2517.68	0.972416	0.370225	0.180065	0.393431	0.620094	0.634892	0.69278	0.359408	0.561463	0.459871	0.632442	0.279033	0.344725	0.411899	0.614732	0.49442	0.582479	0.278907	0.752059	0.409843	0.368421	0.435996	0.510414	0.440855	0.428493	0.567354	-0.309217	-0.143678	-0.342563	-0.0977142	0.0778092	0.60162	0.386758
TCGA	Illumina RNAseq	TCGA-28-2509	145	0	Female	>55	Wildtype	Methylated	Mesenchymal	A	B	20.0735	High	-1373.75	-266.02	-1639.77	0.934378	0.138208	0.516138	0.408841	0.69683	0.657148	0.637465	0.314824	0.612936	0.417345	0.692854	0.587466	0.474228	0.503644	0.660326	0.530041	0.573286	0.12469	0.707681	0.567071	0.529616	0.495513	0.432532	0.515453	0.44348	0.524356	0.0486123	0.279962	-0.0892771	0.11751	0.39106	-0.43768	-0.294702
TCGA	Illumina RNAseq	TCGA-28-2513	222	1	Female	>55	Wildtype	Unmethylated	Mesenchymal	B	B	15.2796	High	849.657	2072.06	2921.71	0.511505	0.372001	0.456258	0.500575	0.815943	0.562351	0.735328	0.356985	0.675915	0.548869	0.67245	0.889218	0.724339	0.700783	0.733564	0.633062	0.728064	0.326165	0.755481	0.727813	0.599077	0.625754	0.543527	0.45038	0.588726	0.476515	0.448536	0.36192	0.61896	0.25375	0.252826	0.553506	0.561541
TCGA	Illumina RNAseq	TCGA-28-2514	160	0	Male	<=55	Wildtype	Unmethylated	Classical	C	A	-8.24605	Low	-1343.57	-1975.96	-3319.54	0.993079	0.434394	0.440961	0.384742	0.584711	0.46518	0.656878	0.30821	0.514566	0.341167	0.682239	0.279063	0.383727	0.151409	0.707913	0.450465	0.622084	0.240569	0.671643	0.220281	0.501283	0.506603	0.472618	0.564166	0.423752	0.599036	-0.292702	-0.0454294	-0.386527	-0.275955	0.321708	-0.412327	-0.407842
TCGA	Illumina RNAseq	TCGA-28-5204	454	0	Male	>55	Wildtype	Unmethylated	Proneural	C	A	-1.09562	High	-1443.8	-617.697	-2061.49	0.954629	0.30186	0.54046	0.427776	0.689968	0.558201	0.579249	0.278424	0.612744	0.544875	0.663647	0.356117	0.441927	0.249699	0.602909	0.515048	0.638244	0.219947	0.745731	0.380738	0.526657	0.50158	0.42388	0.580274	0.401732	0.574047	-0.319692	-0.391389	-0.209361	-0.141449	0.284057	0.676426	0.449276
TCGA	Illumina RNAseq	TCGA-28-5207	343	0	Male	>55	Wildtype	Unmethylated	Mesenchymal	A	A	-6.47134	Low	-186.603	-430.78	-617.383	0.870606	0.352038	0.472508	0.455085	0.578153	0.577814	0.666577	0.464365	0.530628	0.566079	0.63426	0.382117	0.490788	0.348618	0.665308	0.542807	0.652018	0.249943	0.768729	0.400495	0.580191	0.433733	0.530722	0.583102	0.449189	0.638483	-0.443895	-0.417927	-0.446521	-0.193284	0.159957	-0.408352	-0.393419
TCGA	Illumina RNAseq	TCGA-28-5208	544	1	Male	<=55	Wildtype	Methylated	Mesenchymal	A	C	2.71272	High	-221.607	146.929	-74.6779	0.828694	0.331349	0.563463	0.43874	0.698696	0.542134	0.68958	0.331439	0.671567	0.360364	0.593525	0.558941	0.590521	0.440965	0.698037	0.560204	0.64857	0.239088	0.730856	0.63857	0.572739	0.518861	0.452713	0.607213	0.420241	0.54457	-0.220294	-0.431518	-0.303534	-0.0822626	0.386404	-0.147994	-0.181299
TCGA	Illumina RNAseq	TCGA-28-5209	442	0	Female	>55	Wildtype	Methylated	Mesenchymal	C	C	4.56293	High	-1415.07	-1894.8	-3309.88	0.992912	0.197059	0.560392	0.41601	0.619657	0.510109	0.583147	0.220516	0.658635	0.351368	0.556806	0.200315	0.353407	0.257466	0.661283	0.554436	0.678053	0.210455	0.673492	0.359541	0.505508	0.476456	0.407892	0.628972	0.407868	0.545141	-0.175035	0.012485	-0.365031	-0.0303532	0.313715	-0.148839	-0.201289
TCGA	Illumina RNAseq	TCGA-28-5213	298	0	Male	>55	Wildtype	Unmethylated	Mesenchymal	B	B	11.5077	High	1128.48	2565.97	3694.45	0.410959	0.365612	0.587522	0.670782	0.907316	0.665996	0.684188	0.453944	0.725668	0.569262	0.808646	0.898926	0.769097	0.7414	0.702859	0.68104	0.718864	0.515904	0.714736	0.828938	0.719417	0.639417	0.539871	0.406346	0.611911	0.486568	0.330532	0.153594	0.414312	0.194833	0.0843373	0.346845	0.427292
TCGA	Illumina RNAseq	TCGA-28-5215	335	1	Female	>55	Wildtype	Methylated	Mesenchymal	B	C	-0.354383	High	606.197	666.296	1272.49	0.702584	0.379833	0.667578	0.495622	0.712498	0.577316	0.590423	0.442649	0.564716	0.514923	0.63234	0.634201	0.579947	0.524632	0.774102	0.520823	0.674304	0.233497	0.713235	0.684918	0.648024	0.529721	0.458383	0.601239	0.448956	0.58915	0.032975	-0.113933	-0.0858293	-0.0261699	0.355652	-0.438533	-0.321463
TCGA	Illumina RNAseq	TCGA-28-5216	415	0	Male	<=55	Wildtype	Unmethylated	Mesenchymal	A	C	3.29001	High	-825.688	-917.673	-1743.36	0.939687	0.227413	0.502503	0.44056	0.711938	0.639859	0.627719	0.377129	0.569387	0.302537	0.693427	0.475819	0.487237	0.549535	0.708733	0.539364	0.614445	0.172908	0.716965	0.536909	0.498674	0.502379	0.414352	0.50898	0.439284	0.545711	0.128712	0.459262	-0.0590019	0.0488026	0.348615	-0.539779	-0.483123
TCGA	Illumina RNAseq	TCGA-28-5218	157	0	Male	>55	Wildtype	Unmethylated	Mesenchymal	B	B	16.855	High	1513.78	1793.23	3307.02	0.462114	0.426668	0.609519	0.765719	0.68414	0.513251	0.784918	0.347326	0.764961	0.519074	0.553568	0.807913	0.664063	0.679265	0.748434	0.595776	0.712845	0.358831	0.78023	0.800152	0.548334	0.617285	0.483005	0.534819	0.587345	0.479848	0.0684355	-0.0230218	0.343668	0.191256	0.165136	-0.0579809	0.171349
TCGA	Illumina RNAseq	TCGA-28-5220	388	1	Male	>55	Wildtype	Unmethylated	Classical	A	A	-5.56318	Low	-712.348	60.8364	-651.511	0.87306	0.378783	0.470078	0.584587	0.679197	0.664317	0.633002	0.356189	0.581116	0.491632	0.700257	0.401163	0.582218	0.422773	0.770594	0.55963	0.570034	0.198829	0.703226	0.380058	0.418706	0.382965	0.474032	0.481439	0.430267	0.583845	-0.513804	-0.420217	-0.416558	-0.211964	0.160762	0.35006	0.100198
TCGA	Illumina RNAseq	TCGA-32-1970	468	1	Male	>55	Wildtype	Unmethylated	Classical	C	A	-10.0852	Low	-1348.15	-1645.9	-2994.05	0.986337	0.495288	0.389109	0.395869	0.578044	0.485732	0.696781	0.232959	0.546162	0.506722	0.637699	0.21776	0.395797	0.230424	0.629344	0.518262	0.596664	0.227216	0.690079	0.213024	0.479464	0.460784	0.447536	0.547622	0.400235	0.592039	-0.545753	-0.502958	-0.509053	-0.356059	-0.309786	0.187186	-0.150186
TCGA	Illumina RNAseq	TCGA-32-1980	36	0	Male	>55	Wildtype	Unmethylated	Proneural	B	A	-5.49056	Low	612.238	1699.14	2311.38	0.586334	0.489568	0.4888	0.530072	0.678659	0.520579	0.763035	0.479446	0.521336	0.510233	0.574318	0.81046	0.700348	0.60951	0.644635	0.514339	0.756414	0.267893	0.73171	0.662155	0.72359	0.55553	0.549414	0.506459	0.522058	0.598837	0.0500709	0.0869327	0.25415	0.0202805	-0.128474	-0.173288	-0.00217815
TCGA	Illumina RNAseq	TCGA-32-1982	142	0	Female	>55	Wildtype	Methylated	Classical	B	C	-0.834951	High	471.716	1781.35	2253.07	0.593246	0.411845	0.467859	0.687223	0.789425	0.492453	0.659824	0.563933	0.672511	0.584977	0.571281	0.85214	0.593688	0.691144	0.685343	0.547911	0.749275	0.402821	0.786611	0.569995	0.604614	0.553209	0.528577	0.455475	0.499027	0.524001	0.137463	0.282499	0.387813	0.195962	-0.281278	0.136433	0.236611
TCGA	Illumina RNAseq	TCGA-32-2615	485	1	Male	>55	Wildtype	Unmethylated	Mesenchymal	B	B	7.80171	High	-235.855	893.195	657.34	0.76389	0.238377	0.487412	0.419057	0.728035	0.650606	0.744902	0.387386	0.574587	0.508018	0.641865	0.74465	0.489951	0.590375	0.678617	0.595439	0.681995	0.352758	0.713172	0.622633	0.56114	0.501703	0.505004	0.402656	0.491216	0.541492	0.473133	0.265724	0.40818	0.165074	-0.255579	0.333491	0.317622
TCGA	Illumina RNAseq	TCGA-32-2616	224	1	Female	<=55	NA	Methylated	Classical	A	C	5.83841	High	-1649.53	-820.883	-2470.41	0.970774	0.3167	0.41295	0.424432	0.645061	0.608961	0.759515	0.322587	0.679465	0.488259	0.636825	0.432186	0.408016	0.413177	0.749655	0.574674	0.656317	0.332862	0.686817	0.534976	0.532058	0.411549	0.431557	0.546061	0.445815	0.557008	-0.160842	0.18884	-0.254156	0.0169537	0.18339	0.3119	0.145477
TCGA	Illumina RNAseq	TCGA-32-2632	269	0	Male	>55	Wildtype	Unmethylated	Classical	B	C	0.31261	High	247.203	1746.11	1993.32	0.623501	0.416048	0.445776	0.6502	0.745133	0.554405	0.775588	0.310443	0.627136	0.605677	0.595951	0.742941	0.628567	0.58166	0.68835	0.621572	0.779084	0.31229	0.773421	0.594817	0.652238	0.571816	0.525201	0.507316	0.529978	0.559187	-0.0595288	-0.223677	0.372398	0.215209	-0.211444	0.548142	0.510367
TCGA	Illumina RNAseq	TCGA-32-2634	693	0	Male	>55	Wildtype	Methylated	Proneural	C	A	-5.72226	Low	-1575.16	-2538.97	-4114.12	0.999999	0.217724	0.568893	0.375979	0.652338	0.621975	0.672338	0.329909	0.549816	0.274376	0.633378	0.0857566	0.344285	0.155098	0.693015	0.444917	0.605993	0.0745442	0.662257	0.448085	0.525741	0.376972	0.392953	0.516825	0.343429	0.604831	-0.486932	-0.421253	-0.560667	-0.427528	-0.240116	-0.599422	-0.588332
TCGA	Illumina RNAseq	TCGA-32-2638	766	0	Male	>55	Wildtype	Methylated	Classical	B	C	4.05617	High	282.695	1084.46	1367.15	0.692628	0.378963	0.401287	0.413534	0.796401	0.537027	0.649185	0.406762	0.582165	0.55244	0.669948	0.721356	0.548343	0.519247	0.653382	0.613215	0.759629	0.238334	0.745291	0.615425	0.623695	0.51264	0.467902	0.465382	0.497089	0.542213	0.350888	0.0226927	0.366648	0.0720202	0.163372	0.654858	0.562927
TCGA	Illumina RNAseq	TCGA-32-4213	604	1	Female	<=55	Wildtype	Methylated	Mesenchymal	B	C	3.5829	High	949.034	1953.89	2902.93	0.513873	0.385265	0.447331	0.60354	0.75205	0.655342	0.628309	0.396876	0.670218	0.620173	0.675716	0.828169	0.721162	0.630015	0.792432	0.568901	0.787921	0.350593	0.742862	0.780161	0.652851	0.655056	0.601337	0.556677	0.545637	0.492521	0.217434	0.370176	0.53072	0.367817	-0.0420464	0.538685	0.538388
TCGA	Illumina RNAseq	TCGA-32-5222	585	1	Male	>55	Wildtype	Methylated	Proneural	B	C	0.184001	High	-292.013	1043.5	751.485	0.754899	0.40819	0.567738	0.557778	0.824259	0.642549	0.648122	0.511602	0.608952	0.573043	0.660494	0.650793	0.5626	0.732559	0.737951	0.560192	0.724814	0.361058	0.698862	0.564012	0.577662	0.547717	0.376334	0.572443	0.499099	0.557976	0.00518405	-0.0583532	0.0941147	0.157848	0.318188	0.0764189	0.0506425
TCGA	Illumina RNAseq	TCGA-41-2571	26	1	Male	>55	Wildtype	Unmethylated	Proneural	C	A	-12.8121	Low	-2195.12	-2426.53	-4621.65	0.997306	0.324752	0.280016	0.497156	0.504887	0.515841	0.654437	0.32398	0.493285	0.414883	0.290611	0.300864	0.315051	0.464753	0.632795	0.436129	0.455308	0.201387	0.643091	0.321004	0.494874	0.355432	0.451969	0.332564	0.380242	0.573396	-0.339835	0.0659304	-0.413191	-0.265833	-0.519572	-0.609283	-0.543711
TCGA	Illumina RNAseq	TCGA-41-2572	406	1	Male	>55	Wildtype	Unmethylated	Classical	A	A	-3.45573	High	-961.052	-801.371	-1762.42	0.94064	0.357781	0.208306	0.416318	0.807207	0.531658	0.731151	0.23906	0.589267	0.321183	0.69311	0.405621	0.474652	0.481866	0.654036	0.568213	0.581578	0.294301	0.741005	0.399147	0.529345	0.458019	0.439362	0.41223	0.455219	0.522692	-0.158009	-0.0396142	0.173299	0.108146	-0.255659	0.567821	0.454766
TCGA	Illumina RNAseq	TCGA-41-3915	184	1	Male	<=55	Wildtype	Methylated	Mesenchymal	B	B	11.583	High	641.694	1500.82	2142.52	0.606231	0.263612	0.503392	0.499226	0.782567	0.604434	0.737585	0.309763	0.662536	0.498913	0.70567	0.780433	0.646753	0.442005	0.736155	0.533426	0.73023	0.424831	0.730762	0.783848	0.645517	0.572345	0.415197	0.452714	0.529927	0.549001	0.144024	0.446997	0.350949	0.134687	0.110812	-0.374912	-0.197378
TCGA	Illumina RNAseq	TCGA-41-4097	6	0	Female	>55	Wildtype	Unmethylated	Mesenchymal	A	C	9.95312	High	670.719	964.164	1634.88	0.663754	0.364227	0.363878	0.478051	0.778501	0.524267	0.731023	0.19655	0.591575	0.541647	0.706033	0.730851	0.531041	0.405199	0.705874	0.549466	0.717743	0.292459	0.832979	0.699938	0.601795	0.610625	0.637591	0.536954	0.526259	0.550936	0.104115	0.361016	0.16114	0.10734	0.110405	-0.323267	-0.119216
TCGA	Illumina RNAseq	TCGA-41-5651	460	1	Female	>55	Wildtype	Methylated	Proneural	C	A	-16.9938	Low	-1613.5	-2840.19	-4453.69	0.998811	0.16665	0.54699	0.503622	0.499687	0.563192	0.582333	0.320377	0.508581	0.393128	0.416583	0.176524	0.361085	0.145611	0.603059	0.357449	0.543535	0.210983	0.623661	0.313781	0.532457	0.361774	0.422402	0.59324	0.356569	0.594362	-0.51516	-0.311463	-0.5832	-0.382978	-0.260659	-0.704188	-0.606329
TCGA	Illumina RNAseq	TCGA-76-4925	146	1	Male	>55	Wildtype	Methylated	Proneural	C	C	4.37441	High	-2191.7	-2651.8	-4843.5	0.994389	0.247726	0.522822	0.445581	0.495327	0.483793	0.605797	0.154156	0.566342	0.316535	0.70389	0.250322	0.344018	0.361428	0.681435	0.498235	0.543013	0.224733	0.673249	0.304351	0.458811	0.428157	0.424585	0.621567	0.381204	0.513726	-0.147019	0.128906	-0.334135	-0.0627014	0.362239	-0.520769	-0.475145
TCGA	Illumina RNAseq	TCGA-76-4926	138	1	Male	>55	Wildtype	Unmethylated	Mesenchymal	C	C	0.569663	High	-1797.95	-2132.18	-3930.12	0.999605	0.301069	0.33961	0.412037	0.566071	0.572839	0.559513	0.140781	0.548168	0.307405	0.699507	0.219435	0.44463	0.31803	0.652627	0.524745	0.561256	0.220759	0.692937	0.342293	0.418144	0.440774	0.51236	0.496153	0.378816	0.615439	-0.460519	-0.381859	-0.451909	-0.233788	0.322468	-0.321897	-0.370007
TCGA	Illumina RNAseq	TCGA-76-4927	535	1	Male	>55	Wildtype	Unmethylated	Classical	A	B	5.34809	High	206.836	513.054	719.89	0.757932	0.329659	0.506933	0.414592	0.741549	0.575806	0.718504	0.243868	0.635709	0.297897	0.644449	0.64344	0.592787	0.420844	0.771009	0.557505	0.738366	0.232738	0.740818	0.618957	0.623125	0.518264	0.501526	0.573807	0.447807	0.577026	-0.0716896	-0.105557	0.0733226	-0.0361118	0.19331	-0.337651	-0.275471
TCGA	Illumina RNAseq	TCGA-76-4928	94	0	Female	>55	Wildtype	Methylated	Classical	A	B	15.827	High	-446.067	468.682	22.6154	0.820617	0.275497	0.463797	0.413006	0.8042	0.614002	0.704117	0.229122	0.645782	0.425277	0.694526	0.723762	0.424746	0.512332	0.62612	0.612966	0.703235	0.299104	0.77433	0.723005	0.595167	0.581452	0.409702	0.535913	0.516957	0.486241	0.144367	0.251373	0.280101	0.205824	0.285029	-0.205902	0.0428556
TCGA	Illumina RNAseq	TCGA-76-4929	111	0	Female	>55	Wildtype	Methylated	Proneural	A	A	-3.75238	High	-1085.18	-1341.99	-2427.17	0.969231	0.243559	0.319876	0.497874	0.740936	0.638696	0.614272	0.22492	0.572127	0.364465	0.604194	0.397197	0.425639	0.371546	0.724554	0.482557	0.576765	0.204245	0.735787	0.537995	0.54873	0.417447	0.457228	0.412755	0.426182	0.609476	-0.438307	-0.331536	-0.47354	-0.217835	-0.17688	-0.16746	-0.367498
TCGA	Illumina RNAseq	TCGA-76-4931	279	1	Female	>55	Wildtype	Unmethylated	Classical	C	A	-4.67672	Low	-2406.49	-2509.03	-4915.52	0.993215	0.288398	0.54487	0.388297	0.606955	0.584564	0.646679	0.221413	0.57887	0.26868	0.581483	0.236262	0.288985	0.196189	0.700054	0.463445	0.520572	0.182883	0.724658	0.346458	0.465537	0.438982	0.448478	0.572223	0.374124	0.588317	-0.399828	-0.227625	-0.57918	-0.313118	-0.0554127	-0.547506	-0.537422
TCGA	Illumina RNAseq	TCGA-76-4932	1458	0	Female	<=55	Wildtype	Methylated	Proneural	C	C	2.25981	High	-2149.01	-1082.69	-3231.7	0.991482	0.245183	0.476426	0.447264	0.60253	0.660623	0.657141	0.202874	0.601896	0.385998	0.698086	0.370453	0.38172	0.287334	0.716591	0.510629	0.588182	0.216936	0.761224	0.40965	0.465065	0.471963	0.452925	0.567827	0.42813	0.561909	0.0166422	0.33404	-0.285826	0.216048	0.221598	-0.322132	-0.343411
[truncated: 17 more columns]

## Sheet: Table S2
Table S2: Spearman correlation analysis of the 25 immune cell types.
from	to	cor	P value（<0.00001）	weight
Activated.dendritic.cell	Immature.dendritic.cell	0.64152	1.65598e-93	3.84912
Activated.dendritic.cell	Plasmacytoid.dendritic.cell	0.712574	2.46708e-124	4.27544
Activated.dendritic.cell	Monocyte	0.472318	1.79601e-45	2.83391
Activated.dendritic.cell	Macrophage	0.798437	3.92783e-177	4.79062
Activated.dendritic.cell	TAM BMDM	0.762217	3.9702e-152	4.5733
Activated.dendritic.cell	TAM MG	-0.448499	1.19252e-40	2.69099
Activated.dendritic.cell	Mast.cell	0.770952	9.84714e-158	4.62571
Activated.dendritic.cell	Neutrophil	0.200842	1.09141e-08	1.20505
Activated.dendritic.cell	Eosinophil	0.212915	1.30062e-09	1.27749
Activated.dendritic.cell	MDSC	0.858574	1.38972e-232	5.15144
Activated.dendritic.cell	Activated.CD4.T.cell	0.231204	4.04336e-11	1.38722
Activated.dendritic.cell	Activated.CD8.T.cell	0.408282	2.4978e-33	2.44969
Activated.dendritic.cell	Gamma.delta.T.cell	0.658596	3.77604e-100	3.95158
Activated.dendritic.cell	Natural.killer.T.cell	0.787586	3.95383e-169	4.72552
Activated.dendritic.cell	Regulatory.T.cell	0.818396	3.2213e-193	4.91037
Activated.dendritic.cell	Type.1.T.helper.cell	0.80102	4.13023e-179	4.80612
Activated.dendritic.cell	Type.17.T.helper.cell	0.390377	2.24086e-30	2.34226
Activated.dendritic.cell	Immature..B.cell	0.533108	1.18859e-59	3.19865
Activated.dendritic.cell	T.follicular.helper.cell	0.731256	4.61438e-134	4.38754
Activated.dendritic.cell	CD56bright.natural.killer.cell	0.413816	2.80501e-34	2.4829
Activated.dendritic.cell	CD56dim.natural.killer.cell	0.497116	6.50132e-51	2.98269
Activated.dendritic.cell	Natural.killer.cell	0.760947	2.47481e-151	4.56568
Immature.dendritic.cell	Plasmacytoid.dendritic.cell	0.575584	2.03314e-71	3.45351
Immature.dendritic.cell	Monocyte	0.328777	1.61131e-21	1.97266
Immature.dendritic.cell	Macrophage	0.590615	5.21566e-76	3.54369
Immature.dendritic.cell	TAM BMDM	0.558801	1.44937e-66	3.35281
Immature.dendritic.cell	TAM MG	-0.189234	7.48091e-08	1.1354
Immature.dendritic.cell	Mast.cell	0.527806	2.68487e-58	3.16684
Immature.dendritic.cell	MDSC	0.610693	1.567e-82	3.66416
Immature.dendritic.cell	Activated.CD8.T.cell	0.178973	3.72278e-07	1.07384
Immature.dendritic.cell	Gamma.delta.T.cell	0.405517	7.33517e-33	2.4331
Immature.dendritic.cell	Natural.killer.T.cell	0.648469	3.69861e-96	3.89081
Immature.dendritic.cell	Regulatory.T.cell	0.607789	1.47068e-81	3.64673
Immature.dendritic.cell	Type.1.T.helper.cell	0.617128	1.01056e-84	3.70277
Immature.dendritic.cell	Type.17.T.helper.cell	0.324584	5.51335e-21	1.94751
Immature.dendritic.cell	Immature..B.cell	0.44033	4.40786e-39	2.64198
Immature.dendritic.cell	T.follicular.helper.cell	0.585212	2.48519e-74	3.51127
Immature.dendritic.cell	CD56bright.natural.killer.cell	0.313608	1.26098e-19	1.88165
Immature.dendritic.cell	CD56dim.natural.killer.cell	0.319743	2.22805e-20	1.91846
Immature.dendritic.cell	Natural.killer.cell	0.660979	4.12583e-101	3.96587
Plasmacytoid.dendritic.cell	Monocyte	0.524302	2.04481e-57	3.14581
Plasmacytoid.dendritic.cell	Macrophage	0.580066	9.21052e-73	3.4804
Plasmacytoid.dendritic.cell	TAM BMDM	0.556279	7.35738e-66	3.33768
Plasmacytoid.dendritic.cell	TAM MG	-0.247	1.5766e-12	1.482
Plasmacytoid.dendritic.cell	Mast.cell	0.556193	7.77508e-66	3.33716
Plasmacytoid.dendritic.cell	MDSC	0.578026	3.78869e-72	3.46816
Plasmacytoid.dendritic.cell	Activated.CD8.T.cell	0.267201	1.76574e-14	1.6032
Plasmacytoid.dendritic.cell	Gamma.delta.T.cell	0.529616	9.31773e-59	3.1777
Plasmacytoid.dendritic.cell	Natural.killer.T.cell	0.595763	1.22711e-77	3.57458
Plasmacytoid.dendritic.cell	Regulatory.T.cell	0.619123	2.06441e-85	3.71474
Plasmacytoid.dendritic.cell	Type.1.T.helper.cell	0.596752	5.92233e-78	3.58051
Plasmacytoid.dendritic.cell	Type.17.T.helper.cell	0.296665	1.23077e-17	1.77999
Plasmacytoid.dendritic.cell	Type.2.T.helper.cell	-0.194045	3.41687e-08	1.16427
Plasmacytoid.dendritic.cell	Immature..B.cell	0.404222	1.21089e-32	2.42533
Plasmacytoid.dendritic.cell	T.follicular.helper.cell	0.592763	1.09963e-76	3.55658
Plasmacytoid.dendritic.cell	CD56bright.natural.killer.cell	0.34041	4.79662e-23	2.04246
Plasmacytoid.dendritic.cell	CD56dim.natural.killer.cell	0.494647	2.37071e-50	2.96788
Plasmacytoid.dendritic.cell	Natural.killer.cell	0.632449	3.78974e-90	3.79469
Monocyte	Macrophage	0.420595	1.82027e-35	2.52357
Monocyte	TAM BMDM	0.21705	6.0924e-10	1.3023
Monocyte	Mast.cell	0.306261	9.53786e-19	1.83756
Monocyte	Neutrophil	-0.241007	5.5485e-12	1.44604
Monocyte	MDSC	0.377227	2.54758e-28	2.26336
Monocyte	Activated.CD8.T.cell	0.315747	6.92162e-20	1.89448
Monocyte	Gamma.delta.T.cell	0.400401	5.24296e-32	2.40241
Monocyte	Natural.killer.T.cell	0.265101	2.8682e-14	1.59061
Monocyte	Regulatory.T.cell	0.33292	4.68966e-22	1.99752
Monocyte	Type.1.T.helper.cell	0.273775	3.75917e-15	1.64265
Monocyte	Type.2.T.helper.cell	-0.211429	1.70159e-09	1.26857
Monocyte	Immature..B.cell	0.149818	2.19356e-05	0.898908
Monocyte	T.follicular.helper.cell	0.451445	3.16504e-41	2.70867
Monocyte	CD56bright.natural.killer.cell	0.439785	5.58892e-39	2.63871
Monocyte	CD56dim.natural.killer.cell	0.257582	1.57386e-13	1.54549
Monocyte	Natural.killer.cell	0.363865	2.51622e-26	2.18319
Macrophage	TAM BMDM	0.824791	8.48242e-199	4.94875
Macrophage	TAM MG	-0.353597	7.42555e-25	2.12158
Macrophage	Mast.cell	0.797636	1.58864e-176	4.78582
Macrophage	Neutrophil	0.254091	3.40596e-13	1.52455
Macrophage	Eosinophil	0.434284	5.99121e-38	2.60571
Macrophage	MDSC	0.898967	6.93677e-287	5.3938
Macrophage	Activated.CD4.T.cell	0.217267	5.85254e-10	1.3036
Macrophage	Activated.CD8.T.cell	0.536944	1.20316e-60	3.22167
Macrophage	Gamma.delta.T.cell	0.581164	4.28509e-73	3.48698
Macrophage	Natural.killer.T.cell	0.76058	4.19191e-151	4.56348
Macrophage	Regulatory.T.cell	0.841359	2.2489e-214	5.04815
Macrophage	Type.1.T.helper.cell	0.777405	4.89733e-162	4.66443
Macrophage	Type.17.T.helper.cell	0.499759	1.60771e-51	2.99855
Macrophage	Type.2.T.helper.cell	-0.148005	2.76156e-05	0.888031
Macrophage	Activated.B.cell	0.325372	4.38241e-21	1.95223
Macrophage	Immature..B.cell	0.622243	1.68418e-86	3.73346
Macrophage	T.follicular.helper.cell	0.829738	2.85206e-203	4.97843
Macrophage	CD56bright.natural.killer.cell	0.306439	9.08626e-19	1.83864
Macrophage	CD56dim.natural.killer.cell	0.421301	1.36428e-35	2.52781
Macrophage	Natural.killer.cell	0.743649	5.58107e-141	4.4619
TAM BMDM	TAM MG	-0.556427	6.69213e-66	3.33856
TAM BMDM	Mast.cell	0.84442	1.89212e-217	5.06652
TAM BMDM	Neutrophil	0.50057	1.04457e-51	3.00342
TAM BMDM	Eosinophil	0.554063	3.03224e-65	3.32438
TAM BMDM	MDSC	0.858119	4.5142e-232	5.14871
TAM BMDM	Activated.CD4.T.cell	0.216043	7.33828e-10	1.29626
TAM BMDM	Activated.CD8.T.cell	0.507805	2.11886e-53	3.04683
TAM BMDM	Gamma.delta.T.cell	0.508	1.90543e-53	3.048
TAM BMDM	Natural.killer.T.cell	0.807474	3.49984e-184	4.84485
TAM BMDM	Regulatory.T.cell	0.828014	1.07126e-201	4.96809
TAM BMDM	Type.1.T.helper.cell	0.857382	3.01704e-231	5.14429
TAM BMDM	Type.17.T.helper.cell	0.575951	1.58182e-71	3.4557
TAM BMDM	Type.2.T.helper.cell	-0.175613	6.17474e-07	1.05368
TAM BMDM	Activated.B.cell	0.352089	1.20818e-24	2.11254
TAM BMDM	Immature..B.cell	0.650257	7.48548e-97	3.90154
TAM BMDM	T.follicular.helper.cell	0.728818	9.54461e-133	4.37291
TAM BMDM	CD56bright.natural.killer.cell	0.151759	1.70917e-05	0.910554
TAM BMDM	CD56dim.natural.killer.cell	0.521787	8.65125e-57	3.13072
TAM BMDM	Natural.killer.cell	0.718815	1.70024e-127	4.31289
TAM MG	Mast.cell	-0.454122	9.37722e-42	2.72473
TAM MG	Neutrophil	-0.495648	1.4048e-50	2.97389
TAM MG	Eosinophil	-0.270483	8.20004e-15	1.6229
TAM MG	MDSC	-0.43534	3.81333e-38	2.61204
TAM MG	Activated.CD4.T.cell	-0.268047	1.45016e-14	1.60828
TAM MG	Activated.CD8.T.cell	-0.331231	7.77351e-22	1.98739
TAM MG	Gamma.delta.T.cell	-0.508713	1.2907e-53	3.05228
TAM MG	Natural.killer.T.cell	-0.477281	1.58758e-46	2.86368
TAM MG	Regulatory.T.cell	-0.482428	1.22904e-47	2.89457
TAM MG	Type.1.T.helper.cell	-0.520483	1.8189e-56	3.1229
TAM MG	Type.17.T.helper.cell	-0.22753	8.32095e-11	1.36518
TAM MG	Immature..B.cell	-0.255876	2.29865e-13	1.53525
TAM MG	T.follicular.helper.cell	-0.1653	2.75019e-06	0.991799
TAM MG	CD56dim.natural.killer.cell	-0.312787	1.58543e-19	1.87672
TAM MG	Natural.killer.cell	-0.244785	2.52016e-12	1.46871
Mast.cell	Neutrophil	0.376085	3.80486e-28	2.25651
Mast.cell	Eosinophil	0.505882	6.02616e-53	3.03529
Mast.cell	MDSC	0.84657	1.19434e-219	5.07942
Mast.cell	Activated.CD4.T.cell	0.247213	1.50673e-12	1.48328
Mast.cell	Activated.CD8.T.cell	0.47045	4.42892e-45	2.8227
Mast.cell	Gamma.delta.T.cell	0.526251	6.62913e-58	3.15751
Mast.cell	Natural.killer.T.cell	0.751127	2.37848e-145	4.50676
Mast.cell	Regulatory.T.cell	0.803866	2.52889e-181	4.8232
Mast.cell	Type.1.T.helper.cell	0.784261	9.02888e-167	4.70557
Mast.cell	Type.17.T.helper.cell	0.44017	4.7279e-39	2.64102
Mast.cell	Activated.B.cell	0.261228	6.9409e-14	1.56737
Mast.cell	Immature..B.cell	0.576123	1.40514e-71	3.45674
Mast.cell	T.follicular.helper.cell	0.72361	5.53059e-130	4.34166
Mast.cell	CD56bright.natural.killer.cell	0.228343	7.09923e-11	1.37006
Mast.cell	CD56dim.natural.killer.cell	0.448296	1.30591e-40	2.68977
Mast.cell	Natural.killer.cell	0.673015	4.16953e-106	4.03809
Neutrophil	Eosinophil	0.497956	4.17416e-51	2.98774
Neutrophil	MDSC	0.282523	4.49109e-16	1.69514
Neutrophil	Activated.CD4.T.cell	0.171699	1.10011e-06	1.03019
Neutrophil	Activated.CD8.T.cell	0.169879	1.43253e-06	1.01927
Neutrophil	Natural.killer.T.cell	0.305047	1.32522e-18	1.83028
Neutrophil	Regulatory.T.cell	0.273265	4.24501e-15	1.63959
Neutrophil	Type.1.T.helper.cell	0.361599	5.36749e-26	2.1696
Neutrophil	Type.17.T.helper.cell	0.338796	7.88113e-23	2.03278
Neutrophil	Activated.B.cell	0.269671	9.9228e-15	1.61803
Neutrophil	Immature..B.cell	0.246702	1.67997e-12	1.48021
Neutrophil	CD56bright.natural.killer.cell	-0.171863	1.07399e-06	1.03118
Eosinophil	MDSC	0.412316	5.0936e-34	2.4739
Eosinophil	Activated.CD4.T.cell	0.257224	1.70459e-13	1.54334
Eosinophil	Activated.CD8.T.cell	0.353364	8.0086e-25	2.12018
Eosinophil	Natural.killer.T.cell	0.294713	2.04685e-17	1.76828
Eosinophil	Regulatory.T.cell	0.382447	3.99377e-29	2.29468
Eosinophil	Type.1.T.helper.cell	0.383336	2.90209e-29	2.30002
Eosinophil	Type.17.T.helper.cell	0.375685	4.37715e-28	2.25411
Eosinophil	Activated.B.cell	0.464532	7.45662e-44	2.78719
Eosinophil	Immature..B.cell	0.412122	5.50227e-34	2.47273
Eosinophil	T.follicular.helper.cell	0.385341	1.40852e-29	2.31205
Eosinophil	Natural.killer.cell	0.23319	2.7236e-11	1.39914
MDSC	Activated.CD4.T.cell	0.264417	3.35637e-14	1.5865
MDSC	Activated.CD8.T.cell	0.508018	1.88617e-53	3.04811
MDSC	Gamma.delta.T.cell	0.596885	5.37127e-78	3.58131
MDSC	Natural.killer.T.cell	0.808715	3.52372e-185	4.85229
MDSC	Regulatory.T.cell	0.884819	1.43147e-265	5.30891
MDSC	Type.1.T.helper.cell	0.838304	2.26561e-211	5.02983
MDSC	Type.17.T.helper.cell	0.494314	2.82098e-50	2.96588
MDSC	Activated.B.cell	0.247433	1.43789e-12	1.4846
MDSC	Immature..B.cell	0.6368	9.57799e-92	3.8208
MDSC	T.follicular.helper.cell	0.821417	7.94386e-196	4.9285
MDSC	CD56bright.natural.killer.cell	0.314572	9.62882e-20	1.88743
MDSC	CD56dim.natural.killer.cell	0.48179	1.69182e-47	2.89074
MDSC	Natural.killer.cell	0.801454	1.90829e-179	4.80873
Activated.CD4.T.cell	Activated.CD8.T.cell	0.257261	1.69068e-13	1.54356
Activated.CD4.T.cell	Gamma.delta.T.cell	0.378863	1.43056e-28	2.27318
Activated.CD4.T.cell	Natural.killer.T.cell	0.256435	2.03087e-13	1.53861
Activated.CD4.T.cell	Regulatory.T.cell	0.313241	1.39694e-19	1.87945
Activated.CD4.T.cell	Type.1.T.helper.cell	0.283583	3.45428e-16	1.7015
Activated.CD4.T.cell	Type.2.T.helper.cell	0.559912	7.05313e-67	3.35947
Activated.CD4.T.cell	Immature..B.cell	0.145118	3.96316e-05	0.870707
Activated.CD4.T.cell	T.follicular.helper.cell	0.235982	1.55284e-11	1.41589
Activated.CD4.T.cell	Natural.killer.cell	0.19913	1.46041e-08	1.19478
Activated.CD8.T.cell	Gamma.delta.T.cell	0.485185	3.06587e-48	2.91111
Activated.CD8.T.cell	Natural.killer.T.cell	0.381881	4.89018e-29	2.29128
Activated.CD8.T.cell	Regulatory.T.cell	0.417043	7.68939e-35	2.50226
Activated.CD8.T.cell	Type.1.T.helper.cell	0.42961	4.34636e-37	2.57766
Activated.CD8.T.cell	Type.17.T.helper.cell	0.322723	9.45957e-21	1.93634
Activated.CD8.T.cell	Type.2.T.helper.cell	-0.216781	6.40352e-10	1.30068
Activated.CD8.T.cell	Activated.B.cell	0.349674	2.62025e-24	2.09804
Activated.CD8.T.cell	Immature..B.cell	0.406042	5.98405e-33	2.43625
Activated.CD8.T.cell	T.follicular.helper.cell	0.397665	1.48003e-31	2.38599
Activated.CD8.T.cell	CD56bright.natural.killer.cell	0.354248	6.0137e-25	2.12549
Activated.CD8.T.cell	CD56dim.natural.killer.cell	0.224499	1.49505e-10	1.34699
Activated.CD8.T.cell	Natural.killer.cell	0.285226	2.29394e-16	1.71136
Gamma.delta.T.cell	Natural.killer.T.cell	0.594308	3.56458e-77	3.56585
Gamma.delta.T.cell	Regulatory.T.cell	0.657008	1.6339e-99	3.94205
Gamma.delta.T.cell	Type.1.T.helper.cell	0.581307	3.87683e-73	3.48784
Gamma.delta.T.cell	Type.17.T.helper.cell	0.161386	4.73649e-06	0.968316
Gamma.delta.T.cell	Immature..B.cell	0.310387	3.08357e-19	1.86232
Gamma.delta.T.cell	T.follicular.helper.cell	0.48313	8.64143e-48	2.89878
Gamma.delta.T.cell	CD56bright.natural.killer.cell	0.474296	6.86174e-46	2.84577
Gamma.delta.T.cell	CD56dim.natural.killer.cell	0.40331	1.72065e-32	2.41986
Gamma.delta.T.cell	Natural.killer.cell	0.499252	2.10347e-51	2.99551
Natural.killer.T.cell	Regulatory.T.cell	0.784191	1.01103e-166	4.70515
Natural.killer.T.cell	Type.1.T.helper.cell	0.807755	2.08722e-184	4.84653
Natural.killer.T.cell	Type.17.T.helper.cell	0.473147	1.20048e-45	2.83888
Natural.killer.T.cell	Activated.B.cell	0.158679	6.84728e-06	0.952074
Natural.killer.T.cell	Immature..B.cell	0.609363	4.38283e-82	3.65618
Natural.killer.T.cell	T.follicular.helper.cell	0.687631	1.68449e-112	4.12578
Natural.killer.T.cell	CD56bright.natural.killer.cell	0.31287	1.54921e-19	1.87722
Natural.killer.T.cell	CD56dim.natural.killer.cell	0.471304	2.93286e-45	2.82783
Natural.killer.T.cell	Natural.killer.cell	0.750174	8.74042e-145	4.50105
Regulatory.T.cell	Type.1.T.helper.cell	0.842121	3.90887e-215	5.05273
Regulatory.T.cell	Type.17.T.helper.cell	0.404021	1.3082e-32	2.42413
Regulatory.T.cell	Immature..B.cell	0.586483	1.00766e-74	3.5189
Regulatory.T.cell	T.follicular.helper.cell	0.798595	2.97751e-177	4.79157
Regulatory.T.cell	CD56bright.natural.killer.cell	0.295268	1.77205e-17	1.77161
Regulatory.T.cell	CD56dim.natural.killer.cell	0.475681	3.48481e-46	2.85409
Regulatory.T.cell	Natural.killer.cell	0.78662	1.93561e-168	4.71972
Type.1.T.helper.cell	Type.17.T.helper.cell	0.486752	1.38477e-48	2.92051
Type.1.T.helper.cell	Activated.B.cell	0.236316	1.45129e-11	1.4179
Type.1.T.helper.cell	Immature..B.cell	0.586569	9.47646e-75	3.51942
Type.1.T.helper.cell	T.follicular.helper.cell	0.721707	5.44527e-129	4.33024
Type.1.T.helper.cell	CD56bright.natural.killer.cell	0.234672	2.02308e-11	1.40803
Type.1.T.helper.cell	CD56dim.natural.killer.cell	0.511186	3.3199e-54	3.06711
Type.1.T.helper.cell	Natural.killer.cell	0.766894	4.24473e-155	4.60137
Type.17.T.helper.cell	Type.2.T.helper.cell	-0.235979	1.55376e-11	1.41588
Type.17.T.helper.cell	Activated.B.cell	0.349897	2.44018e-24	2.09938
Type.17.T.helper.cell	Immature..B.cell	0.409706	1.42874e-33	2.45824
Type.17.T.helper.cell	T.follicular.helper.cell	0.414248	2.36093e-34	2.48549
Type.17.T.helper.cell	CD56dim.natural.killer.cell	0.33607	1.81128e-22	2.01642
Type.17.T.helper.cell	Natural.killer.cell	0.407768	3.05444e-33	2.44661
Type.2.T.helper.cell	Activated.B.cell	-0.173416	8.55183e-07	1.0405
Type.2.T.helper.cell	CD56dim.natural.killer.cell	-0.289181	8.47017e-17	1.73509
Activated.B.cell	Immature..B.cell	0.43174	1.7683e-37	2.59044
Activated.B.cell	T.follicular.helper.cell	0.30025	4.78751e-18	1.8015
Activated.B.cell	CD56bright.natural.killer.cell	-0.177213	4.85835e-07	1.06328
Activated.B.cell	Natural.killer.cell	0.159361	6.24364e-06	0.956166
Immature..B.cell	T.follicular.helper.cell	0.627343	2.63278e-88	3.76406
Immature..B.cell	CD56dim.natural.killer.cell	0.273506	4.00806e-15	1.64104
Immature..B.cell	Natural.killer.cell	0.632366	4.06204e-90	3.7942
T.follicular.helper.cell	CD56bright.natural.killer.cell	0.264911	2.99624e-14	1.58947
T.follicular.helper.cell	CD56dim.natural.killer.cell	0.384569	1.86192e-29	2.30741
T.follicular.helper.cell	Natural.killer.cell	0.780262	5.46724e-164	4.68157
CD56bright.natural.killer.cell	CD56dim.natural.killer.cell	0.153955	1.28404e-05	0.923728
CD56bright.natural.killer.cell	Natural.killer.cell	0.198776	1.55052e-08	1.19266
CD56dim.natural.killer.cell	Natural.killer.cell	0.481366	2.09098e-47	2.8882

## Sheet: Table S3
Table S3: Enrichment analysis of the phenotype-related DEGs via the Metascape database.
MyList	Gene ID	Type	Tax ID	Homologene Gene ID	Homologene Gene Tax ID	Gene Symbol	Description	Biological Process (GO)	Kinase Class (UniProt)	Protein Function (Protein Atlas)	Subcellular Location (Protein Atlas)	Drug (DrugBank)	Canonical Pathways_x000D_	Hallmark Gene Sets_x000D_	GO:0046649 lymphocyte activation	WP3945 TYROBP causal network in micro	R-HSA-6798695 Neutrophil degranulation	GO:0001817 regulation of cytokine product	R-HSA-1280215 Cytokine Signaling in Immune s	R-HSA-1280218 Adaptive Immune System	GO:0002252 immune effector process	GO:0050778 positive regulation of immune	GO:0002274 myeloid leukocyte activation	GO:0032103 positive regulation of respons	GO:1903047 mitotic cell cycle process	R-HSA-109582 Hemostasis	GO:0006281 DNA repair	GO:0050900 leukocyte migration	GO:0051129 negative regulation of cellula	GO:0010942 positive regulation of cell de	GO:0002683 negative regulation of immune	R-HSA-9716542 Signaling by Rho GTPases, Miro	R-HSA-1640170 Cell Cycle	GO:0019221 cytokine-mediated signaling pa
CSTA	1475	symbol	H. sapiens	1475	H. sapiens	CSTA	cystatin A	GO:0018149 peptide cross-linking;GO:0030216 keratinocyte differentiation;GO:0009913 epidermal cell differentiation		Cancer-related genes:Candidate cancer biomarkers; Predicted intracellular proteins; Disease related genes	Cytosol;Nucleoplasm (Approved)		(M3468)NABA ECM REGULATORS; (M5885)NABA MATRISOME ASSOCIATED; (M5889)NABA MATRISOME		0	0	0	0	0	0	0	0	0	0	0	0	0	0	0	0	0	0	0	0
SLC7A7	9056	symbol	H. sapiens	9056	H. sapiens	SLC7A7	solute carrier family 7 member 7	GO:0000821 regulation of arginine metabolic process;GO:0000820 regulation of glutamine family amino acid metabolic process;GO:0006521 regulation of cellular amino acid metabolic process		Predicted intracellular proteins; Transporters:Electrochemical Potential-driven transporters; FDA approved drug targets:Small molecule drugs; Disease related genes		Fluciclovine (18F)			0	1	0	0	0	0	0	0	0	0	0	1	0	0	0	0	0	0	0	0
CD33	945	symbol	H. sapiens	945	H. sapiens	CD33	CD33 molecule	GO:0150102 negative regulation of monocyte activation;GO:1903615 positive regulation of protein tyrosine phosphatase activity;GO:1903613 regulation of protein tyrosine phosphatase activity		CD markers; FDA approved drug targets:Biotech drugs	Nucleoplasm;Plasma membrane (Approved)	Gemtuzumab ozogamicin; AVE9633			1	0	1	1	0	1	0	1	1	0	0	0	0	0	0	0	0	0	0	0
KYNU	8942	symbol	H. sapiens	8942	H. sapiens	KYNU	kynureninase	GO:0034516 response to vitamin B6;GO:0019442 tryptophan catabolic process to acetyl-CoA;GO:0043420 anthranilate metabolic process		Predicted intracellular proteins; ENZYME proteins:Hydrolases; Enzymes; Disease related genes; Potential drug targets	Cytosol (Supported); Additional: Nucleoplasm	Pyridoxal phosphate; Alanine; m-Hydroxyhippuric acid		(M5890)HALLMARK TNFA SIGNALING VIA NFKB; (M5921)HALLMARK COMPLEMENT; (M5934)HALLMARK XENOBIOTIC METABOLISM	0	0	0	0	0	0	0	0	0	0	0	0	0	0	0	0	0	0	0	0
LAIR1	3903	symbol	H. sapiens	3903	H. sapiens	LAIR1	leukocyte associated immunoglobulin like receptor 1	GO:0002250 adaptive immune response;GO:0006955 immune response;GO:0002376 immune system process		Predicted intracellular proteins; CD markers	Plasma membrane (Supported)				0	0	1	0	0	1	1	0	0	0	0	0	0	0	0	0	0	0	0	0
NCF4	4689	symbol	H. sapiens	4689	H. sapiens	NCF4	neutrophil cytosolic factor 4	GO:0045730 respiratory burst;GO:0042554 superoxide anion generation;GO:0006801 superoxide metabolic process		Predicted intracellular proteins; Disease related genes	Cytosol (Enhanced)			(M5950)HALLMARK ALLOGRAFT REJECTION	0	0	0	0	0	1	0	0	0	0	0	0	0	0	0	0	0	1	0	0
PARVG	64098	symbol	H. sapiens	64098	H. sapiens	PARVG	parvin gamma	GO:0031532 actin cytoskeleton reorganization;GO:0034446 substrate adhesion-dependent cell spreading;GO:0007163 establishment or maintenance of cell polarity		Predicted intracellular proteins			(M71)PID ILK PATHWAY		0	0	0	0	0	0	0	0	0	0	0	0	0	0	0	0	0	0	0	0
SIGLEC7	27036	symbol	H. sapiens	27036	H. sapiens	SIGLEC7	sialic acid binding Ig like lectin 7	GO:0007155 cell adhesion;GO:0022610 biological adhesion;GO:0009987 cellular process		Predicted intracellular proteins; CD markers	Plasma membrane (Approved); Additional: Vesicles	N-acetyl-alpha-D-glucosamine			0	0	0	0	0	1	0	0	0	0	0	0	0	0	0	0	0	0	0	0
CD68	968	symbol	H. sapiens	968	H. sapiens	CD68	CD68 molecule	GO:0002605 negative regulation of dendritic cell antigen processing and presentation;GO:0035425 autocrine signaling;GO:0002578 negative regulation of antigen processing and presentation		Predicted intracellular proteins; CD markers	Golgi apparatus;Vesicles (Supported)				0	0	1	0	0	0	0	0	0	0	0	0	0	0	0	0	1	0	0	0
C1orf162	128346	symbol	H. sapiens	128346	H. sapiens	C1orf162	chromosome 1 open reading frame 162				Golgi apparatus;Nucleoplasm (Approved)				0	0	0	0	0	0	0	0	0	0	0	0	0	0	0	0	0	0	0	0
FERMT3	83706	symbol	H. sapiens	83706	H. sapiens	FERMT3	FERM domain containing kindlin 3	GO:0033632 regulation of cell-cell adhesion mediated by integrin;GO:0033631 cell-cell adhesion mediated by integrin;GO:0033622 integrin activation		Predicted intracellular proteins; Disease related genes	Vesicles (Approved)				1	0	0	0	0	0	0	0	0	0	0	1	0	0	0	0	0	0	0	0
TBXAS1	6916	symbol	H. sapiens	6916	H. sapiens	TBXAS1	thromboxane A synthase 1	GO:0030320 cellular monovalent inorganic anion homeostasis;GO:0030644 cellular chloride ion homeostasis;GO:0019371 cyclooxygenase pathway		ENZYME proteins:Isomerase; Predicted intracellular proteins; FDA approved drug targets:Small molecule drugs; Enzymes; Disease related genes		Sulfasalazine; Ridogrel; Dazoxiben; NM-702			0	0	0	0	0	0	0	0	0	0	0	0	0	0	0	0	0	0	0	0
FCER1G	2207	symbol	H. sapiens	2207	H. sapiens	FCER1G	Fc fragment of IgE receptor Ig	GO:0038156 interleukin-3-mediated signaling pathway;GO:0042590 antigen processing and presentation of exogenous peptide antigen via MHC class I;GO:0002283 neutrophil activation involved in immune response		FDA approved drug targets:Small molecule drugs		Benzylpenicilloyl polylysine	(M7)PID FCER1 PATHWAY	(M5921)HALLMARK COMPLEMENT; (M5953)HALLMARK KRAS SIGNALING UP	1	0	1	1	0	0	1	1	1	0	0	1	0	1	0	0	0	0	0	1
SLAMF8	56833	symbol	H. sapiens	56833	H. sapiens	SLAMF8	SLAM family member 8	GO:0002336 B-1 B cell lineage commitment;GO:2000509 negative regulation of dendritic cell chemotaxis;GO:0001923 B-1 B cell differentiation		CD markers					1	0	0	0	0	0	1	0	0	1	0	0	0	1	0	0	1	0	0	0
DOK3	79930	symbol	H. sapiens	79930	H. sapiens	DOK3	docking protein 3	GO:0007265 Ras protein signal transduction;GO:0007264 small GTPase mediated signal transduction;GO:0007169 transmembrane receptor protein tyrosine kinase signaling pathway		Predicted intracellular proteins	Plasma membrane (Supported); Additional: Cytokinetic bridge;Cytosol;Nucleoplasm				0	0	1	0	0	0	0	0	0	0	0	0	0	0	0	0	0	0	0	0
VAMP8	8673	symbol	H. sapiens	8673	H. sapiens	VAMP8	vesicle associated membrane protein 8	GO:1903595 positive regulation of histamine secretion by mast cell;GO:0016240 autophagosome membrane docking;GO:0002278 eosinophil activation involved in immune response		Transporters:Transporter channels and pores; Predicted intracellular proteins	Golgi apparatus;Plasma membrane (Approved); Additional: Nucleoplasm			(M5913)HALLMARK INTERFERON GAMMA RESPONSE; (M5939)HALLMARK P53 PATHWAY	1	0	1	0	0	1	1	1	1	1	0	0	0	0	0	0	0	0	0	0
TNFAIP8	25816	symbol	H. sapiens	25816	H. sapiens	TNFAIP8	TNF alpha induced protein 8	GO:0043154 negative regulation of cysteine-type endopeptidase activity involved in apoptotic process;GO:2000117 negative regulation of cysteine-type endopeptidase activity;GO:0043281 regulation of cysteine-type endopeptidase activity involved in apoptotic process		Predicted intracellular proteins	Nucleoplasm (Enhanced)			(M5908)HALLMARK ANDROGEN RESPONSE; (M5890)HALLMARK TNFA SIGNALING VIA NFKB	0	0	0	0	0	0	0	0	0	0	0	0	0	0	0	1	0	0	0	0
MS4A6A	64231	symbol	H. sapiens	64231	H. sapiens	MS4A6A	membrane spanning 4-domains A6A			Predicted intracellular proteins	Vesicles (Approved)				0	0	0	0	0	0	0	0	0	0	0	0	0	0	0	0	0	0	0	0
LAPTM5	7805	symbol	H. sapiens	7805	H. sapiens	LAPTM5	lysosomal protein transmembrane 5	GO:0012502 induction of programmed cell death;GO:0097214 positive regulation of lysosomal membrane permeability;GO:1904093 negative regulation of autophagic cell death		Transporters:Electrochemical Potential-driven transporters	Cytosol (Approved)			(M5953)HALLMARK KRAS SIGNALING UP	1	0	0	1	0	0	1	1	0	0	0	0	0	0	0	1	1	0	0	1
MS4A4A	51338	symbol	H. sapiens	51338	H. sapiens	MS4A4A	membrane spanning 4-domains A4A								0	0	0	0	0	0	0	0	0	0	0	0	0	0	0	0	0	0	0	0
GPSM3	63940	symbol	H. sapiens	63940	H. sapiens	GPSM3	G protein signaling modulator 3	GO:1900017 positive regulation of cytokine production involved in inflammatory response;GO:0002534 cytokine production involved in inflammatory response;GO:1900015 regulation of cytokine production involved in inflammatory response		Predicted intracellular proteins					0	0	0	1	0	0	0	0	0	1	0	0	0	1	0	0	0	0	0	0
THEMIS2	9473	symbol	H. sapiens	9473	H. sapiens	THEMIS2	thymocyte selection associated family member 2	GO:0050852 T cell receptor signaling pathway;GO:0050864 regulation of B cell activation;GO:0050851 antigen receptor-mediated signaling pathway		Predicted intracellular proteins	Nucleoplasm (Approved)				1	0	0	0	0	0	0	1	0	0	0	0	0	0	0	0	0	0	0	0
CD86	942	symbol	H. sapiens	942	H. sapiens	CD86	CD86 molecule	GO:0032641 lymphotoxin A production;GO:0032681 regulation of lymphotoxin A production;GO:0032761 positive regulation of lymphotoxin A production		Predicted intracellular proteins; CD markers; FDA approved drug targets:Biotech drugs	Plasma membrane (Supported)	Antithymocyte immunoglobulin (rabbit); Abatacept; Belatacept; Bryostatin 1	(M290)PID IL12 STAT4 PATHWAY; (M88)PID CD8 TCR PATHWAY; (M34)PID TCR PATHWAY	(M5947)HALLMARK IL2 STAT5 SIGNALING; (M5913)HALLMARK INTERFERON GAMMA RESPONSE; (M5915)HALLMARK APICAL JUNCTION	1	0	0	1	1	1	1	1	0	0	0	0	0	0	0	0	1	0	0	0
DENND2D	79961	symbol	H. sapiens	79961	H. sapiens	DENND2D	DENN domain containing 2D	GO:0050790 regulation of catalytic activity;GO:0065009 regulation of molecular function;GO:0065007 biological regulation		Predicted intracellular proteins	Cytosol;Nucleoplasm (Approved)				0	0	0	0	0	0	0	0	0	0	0	0	0	0	0	0	0	0	0	0
CTSC	1075	symbol	H. sapiens	1075	H. sapiens	CTSC	cathepsin C	GO:0031642 negative regulation of myelination;GO:1903980 positive regulation of microglial cell activation;GO:0150078 positive regulation of neuroinflammatory response		Peptidases:Cysteine-type peptidases; Predicted intracellular proteins; ENZYME proteins:Hydrolases; Enzymes; Disease related genes; Potential drug targets	Vesicles (Supported)		(M3468)NABA ECM REGULATORS; (M5885)NABA MATRISOME ASSOCIATED; (M5889)NABA MATRISOME	(M5910)HALLMARK PROTEIN SECRETION; (M5921)HALLMARK COMPLEMENT; (M5924)HALLMARK MTORC1 SIGNALING	1	0	1	0	0	1	1	0	1	1	0	0	0	0	0	1	0	0	0	0
SERPINB1	1992	symbol	H. sapiens	1992	H. sapiens	SERPINB1	serpin family B member 1	GO:0044342 type B pancreatic cell proliferation;GO:0032691 negative regulation of interleukin-1 beta production;GO:0032692 negative regulation of interleukin-1 production		Predicted intracellular proteins	Cytoplasmic bodies (Supported)		(M3468)NABA ECM REGULATORS; (M5885)NABA MATRISOME ASSOCIATED; (M5889)NABA MATRISOME		0	0	1	1	0	0	0	0	0	0	0	0	0	0	0	0	0	0	0	0
BATF	10538	symbol	H. sapiens	10538	H. sapiens	BATF	basic leucine zipper ATF-like transcription factor	GO:0072540 T-helper 17 cell lineage commitment;GO:0045064 T-helper 2 cell differentiation;GO:0002295 T-helper cell lineage commitment		Predicted intracellular proteins; Transcription factors:Basic domains	Nucleoplasm (Enhanced)			(M5947)HALLMARK IL2 STAT5 SIGNALING; (M5907)HALLMARK ESTROGEN RESPONSE LATE	1	0	0	1	1	0	1	0	1	0	0	0	1	0	0	0	0	0	0	0
ITGB2	3689	symbol	H. sapiens	3689	H. sapiens	ITGB2	integrin subunit beta 2	GO:2000361 regulation of prostaglandin-E synthase activity;GO:2000363 positive regulation of prostaglandin-E synthase activity;GO:0045914 negative regulation of catecholamine metabolic process		Predicted intracellular proteins; Disease related genes; CD markers	Plasma membrane (Supported); Additional: Rods & Rings		(M47)PID INTEGRIN CS PATHWAY; (M169)PID INTEGRIN2 PATHWAY; (M159)PID AMB2 NEUTROPHILS PATHWAY	(M5924)HALLMARK MTORC1 SIGNALING; (M5950)HALLMARK ALLOGRAFT REJECTION; (M5953)HALLMARK KRAS SIGNALING UP	1	1	1	0	1	1	1	1	1	0	0	1	0	1	0	1	0	0	0	0
LY96	23643	symbol	H. sapiens	23643	H. sapiens	LY96	lymphocyte antigen 96	GO:0032497 detection of lipopolysaccharide;GO:0031666 positive regulation of lipopolysaccharide-mediated signaling pathway;GO:0032490 detection of molecule of bacterial origin		Predicted secreted proteins	Vesicles (Approved)	Morphine; (R)-3-hydroxytetradecanoic acid; Lauric acid; Myristic acid	(M264)PID TOLL ENDOGENOUS PATHWAY	(M5953)HALLMARK KRAS SIGNALING UP	0	0	0	1	0	1	0	1	0	1	0	0	0	0	0	0	0	0	0	0
ALOX5	240	symbol	H. sapiens	240	H. sapiens	ALOX5	arachidonate 5-lipoxygenase	GO:1901753 leukotriene A4 biosynthetic process;GO:1901751 leukotriene A4 metabolic process;GO:0002538 arachidonic acid metabolite production involved in inflammatory response		Predicted intracellular proteins; Enzymes; ENZYME proteins:Oxidoreductases; FDA approved drug targets:Small molecule drugs	Nucleoplasm (Supported)	Vitamin E; Masoprocol; Aminosalicylic acid; Mesalazine; Montelukast; Diethylcarbamazine; Zileuton; Sulfasalazine; Meclofenamic acid; Balsalazide; Minocycline; Hyperforin; Resveratrol; Licofelone; MLN-977; Morniflumate; Diacerein; Fostamatinib; Rhein; alpha-Tocopherol succinate; D-alpha-Tocopherol acetate			1	0	1	1	1	0	0	0	0	1	0	0	0	1	0	0	0	0	0	0
RAC2	5880	symbol	H. sapiens	5880	H. sapiens	RAC2	Rac family small GTPase 2	GO:0071593 lymphocyte aggregation;GO:0060753 regulation of mast cell chemotaxis;GO:0070486 leukocyte aggregation		Predicted intracellular proteins; Disease related genes; RAS pathway related proteins			(M210)PID IL8 CXCR2 PATHWAY	(M5915)HALLMARK APICAL JUNCTION	1	0	0	0	0	0	1	0	1	1	0	1	0	1	0	0	0	1	0	0
GPR65	8477	symbol	H. sapiens	8477	H. sapiens	GPR65	G protein-coupled receptor 65	GO:0010447 response to acidic pH;GO:0035025 positive regulation of Rho protein signal transduction;GO:0051482 positive regulation of cytosolic calcium ion concentration involved in phospholipase C-activating G protein-coupled signaling pathway		G-protein coupled receptors:Lysolipids receptors; G-protein coupled receptors:GPCRs excl olfactory receptors	Vesicles (Approved); Additional: Cytosol;Nucleoli			(M5947)HALLMARK IL2 STAT5 SIGNALING; (M5950)HALLMARK ALLOGRAFT REJECTION	0	0	0	0	0	0	0	0	0	0	0	0	0	0	0	0	0	0	0	0
TFEC	22797	symbol	H. sapiens	22797	H. sapiens	TFEC	transcription factor EC	GO:0034605 cellular response to heat;GO:0009408 response to heat;GO:0009266 response to temperature stimulus		Predicted intracellular proteins; Transcription factors:Basic domains	Nucleoplasm (Supported)		(M195)PID CMYB PATHWAY		0	0	0	0	0	0	0	0	0	0	0	0	0	0	0	0	0	0	0	0
HCLS1	3059	symbol	H. sapiens	3059	H. sapiens	HCLS1	hematopoietic cell-specific Lyn substrate 1	GO:0030854 positive regulation of granulocyte differentiation;GO:0030852 regulation of granulocyte differentiation;GO:0045651 positive regulation of macrophage differentiation		Predicted intracellular proteins	Cytosol;Plasma membrane (Supported)		(M7)PID FCER1 PATHWAY	(M5898)HALLMARK DNA REPAIR; (M5950)HALLMARK ALLOGRAFT REJECTION	1	1	0	0	0	0	0	0	0	0	0	0	0	0	0	0	0	0	0	0
HCK	3055	symbol	H. sapiens	3055	H. sapiens	HCK	HCK proto-oncogene, Src family tyrosine kinase	GO:0002522 leukocyte migration involved in immune response;GO:0045728 respiratory burst after phagocytosis;GO:0071801 regulation of podosome assembly	Tyr protein kinase family	ENZYME proteins:Transferases; Kinases:Tyr protein kinases; Predicted intracellular proteins; Enzymes; Disease related genes; Potential drug targets	Plasma membrane;Vesicles (Supported)	1-Ter-Butyl-3-P-Tolyl-1h-Pyrazolo[3,4-D]Pyrimidin-4-Ylamine; Phosphonotyrosine; Quercetin; Bosutinib; Fostamatinib	(M33)PID GLYPICAN 1PATHWAY; (M252)PID IL8 CXCR1 PATHWAY; (M76)PID P38 ALPHA BETA PATHWAY		0	0	0	0	1	0	1	1	0	1	0	0	0	1	0	0	1	0	0	1
FBP1	2203	symbol	H. sapiens	2203	H. sapiens	FBP1	fructose-bisphosphatase 1	GO:0005986 sucrose biosynthetic process;GO:0005985 sucrose metabolic process;GO:0046351 disaccharide biosynthetic process		Predicted intracellular proteins; ENZYME proteins:Hydrolases; Enzymes; Disease related genes; Potential drug targets	Mitochondria (Approved)	Adenosine phosphate; 2,5-Anhydroglucitol-1,6-Biphosphate; {4-[3-(6,7-Diethoxy-Quinazolin-4-Ylamino)-Phenyl]-Thiazol-2-Yl}-Methanol; Mdl-29951; Fructose-6-phosphate; MB-07803; Managlinat dialanetil; N-[7-(3-AMINOPHENYL)-5-METHOXY-1,3-BENZOXAZOL-2-YL]-2,5-DICHLOROBENZENESULFONAMIDE; 2,5-DICHLORO-N-(5-CHLORO-1,3-BENZOXAZOL-2-YL)BENZENESULFONAMIDE; 2,5-DICHLORO-N-[5-METHOXY-7-(6-METHOXYPYRIDIN-3-YL)-…		(M5891)HALLMARK HYPOXIA; (M5934)HALLMARK XENOBIOTIC METABOLISM	0	0	0	0	0	0	0	0	0	0	0	0	0	0	0	0	0	0	0	0
CLEC7A	64581	symbol	H. sapiens	64581	H. sapiens	CLEC7A	C-type lectin domain containing 7A	GO:0032491 detection of molecule of fungal origin;GO:0001879 detection of yeast;GO:0016046 detection of fungus		Predicted intracellular proteins; Disease related genes			(M5880)NABA ECM AFFILIATED; (M5885)NABA MATRISOME ASSOCIATED; (M5889)NABA MATRISOME		1	0	0	1	0	0	1	1	0	1	0	0	0	0	0	1	0	0	0	0
SASH3	54440	symbol	H. sapiens	54440	H. sapiens	SASH3	SAM and SH3 domain containing 3	GO:0002726 positive regulation of T cell cytokine production;GO:0032753 positive regulation of interleukin-4 production;GO:0048873 homeostasis of number of cells within a tissue		Predicted intracellular proteins	Plasma membrane (Approved); Additional: Nuclear bodies;Nucleoplasm				1	0	0	1	0	0	1	1	0	0	0	0	0	0	0	0	0	0	0	0
MSR1	4481	symbol	H. sapiens	4481	H. sapiens	MSR1	macrophage scavenger receptor 1	GO:0010886 positive regulation of cholesterol storage;GO:0042953 lipoprotein transport;GO:0044872 lipoprotein localization		Cancer-related genes:Candidate cancer biomarkers; Predicted intracellular proteins; Disease related genes; CD markers				(M5932)HALLMARK INFLAMMATORY RESPONSE	0	0	0	0	0	0	0	0	0	0	0	0	0	0	0	0	0	0	0	0
PYCARD	29108	symbol	H. sapiens	29108	H. sapiens	PYCARD	PYD and CARD domain containing	GO:0002582 positive regulation of antigen processing and presentation of peptide or polysaccharide antigen via MHC class II;GO:0002585 positive regulation of antigen processing and presentation of peptide antigen;GO:0002588 positive regulation of antigen processing and presentation of peptide antigen via MHC class II		Predicted intracellular proteins	Nucleoplasm (Supported); Additional: Cytosol;Nucleoli		(M145)PID P53 DOWNSTREAM PATHWAY		1	1	1	1	0	0	1	1	1	1	0	0	0	1	0	1	0	0	0	1
FCGR2A	2212	symbol	H. sapiens	2212	H. sapiens	FCGR2A	Fc fragment of IgG receptor IIa	GO:0050776 regulation of immune response;GO:0002682 regulation of immune system process;GO:0006955 immune response		Predicted intracellular proteins; CD markers; FDA approved drug targets:Biotech drugs	Plasma membrane (Supported); Additional: Golgi apparatus	Cetuximab; Etanercept; Human immunoglobulin G; Abciximab; Alemtuzumab; Daclizumab; Bevacizumab; Catumaxomab; Sarilumab	(M169)PID INTEGRIN2 PATHWAY; (M50)PID PTP1B PATHWAY		0	0	1	0	0	0	0	0	0	0	0	0	0	0	0	0	0	0	0	0
VAV1	7409	symbol	H. sapiens	7409	H. sapiens	VAV1	vav guanine nucleotide exchange factor 1	GO:0038095 Fc-epsilon receptor signaling pathway;GO:0045954 positive regulation of natural killer cell mediated cytotoxicity;GO:0002433 immune response-regulating cell surface receptor signaling pathway involved in phagocytosis		Predicted intracellular proteins	Cytosol (Approved)		(M15743)ST GA12 PATHWAY; (M17200)SA B CELL RECEPTOR COMPLEXES; (M1315)SIG PIP3 SIGNALING IN B LYMPHOCYTES		1	0	0	0	1	1	1	1	0	1	0	1	0	1	0	0	0	1	0	0
OSCAR	126014	symbol	H. sapiens	126014	H. sapiens	OSCAR	osteoclast associated Ig-like receptor	GO:0038065 collagen-activated signaling pathway;GO:0030316 osteoclast differentiation;GO:0002573 myeloid leukocyte differentiation		Predicted intracellular proteins	Cytosol;Nucleoplasm;Plasma membrane (Approved)				1	0	1	0	0	1	0	0	0	0	0	0	0	0	0	0	0	0	0	0
CD300A	11314	symbol	H. sapiens	11314	H. sapiens	CD300A	CD300a molecule	GO:0060101 negative regulation of phagocytosis, engulfment;GO:1902569 negative regulation of activation of Janus kinase activity;GO:2000417 negative regulation of eosinophil migration		Predicted intracellular proteins; CD markers	Plasma membrane (Approved); Additional: Cytosol;Vesicles				1	0	1	0	0	1	1	1	1	0	0	0	0	1	1	0	1	0	0	0
LRRC25	126364	symbol	H. sapiens	126364	H. sapiens	LRRC25	leucine rich repeat containing 25								0	0	0	0	0	0	0	0	0	0	0	0	0	0	0	0	0	0	0	0
NPC2	10577	symbol	H. sapiens	10577	H. sapiens	NPC2	NPC intracellular cholesterol transporter 2	GO:0019747 regulation of isoprenoid metabolic process;GO:0046836 glycolipid transport;GO:0032366 intracellular sterol transport		Predicted intracellular proteins; Predicted secreted proteins; Transporters:Electrochemical Potential-driven transporters; Disease related genes; Potential drug targets					0	1	1	0	0	0	0	0	0	0	0	0	0	0	0	0	0	0	0	0
EVI2B	2124	symbol	H. sapiens	2124	H. sapiens	EVI2B	ecotropic viral integration site 2B	GO:0045660 positive regulation of neutrophil differentiation;GO:0045658 regulation of neutrophil differentiation;GO:0030854 positive regulation of granulocyte differentiation		CD markers	Nucleoplasm (Approved); Additional: Focal adhesion sites;Plasma membrane				1	0	0	0	0	0	0	0	0	0	1	0	0	0	0	0	0	0	0	0
ALOX5AP	241	symbol	H. sapiens	241	H. sapiens	ALOX5AP	arachidonate 5-lipoxygenase activating protein	GO:0002538 arachidonic acid metabolite production involved in inflammatory response;GO:0002540 leukotriene production involved in inflammatory response;GO:0019372 lipoxygenase pathway		Disease related genes		DG031; AM103; Fiboflapon			0	0	0	0	0	0	0	0	0	1	0	0	0	0	0	0	0	0	0	0
GPR160	26996	symbol	H. sapiens	26996	H. sapiens	GPR160	G protein-coupled receptor 160	GO:0007186 G protein-coupled receptor signaling pathway;GO:0007165 signal transduction;GO:0023052 signaling		Predicted intracellular proteins; Transporters; G-protein coupled receptors:GPCRs excl olfactory receptors	Plasma membrane (Supported)				0	0	0	0	0	0	0	0	0	0	0	0	0	0	0	0	0	0	0	0
IL10RA	3587	symbol	H. sapiens	3587	H. sapiens	IL10RA	interleukin 10 receptor subunit alpha	GO:0070086 ubiquitin-dependent endocytosis;GO:0046427 positive regulation of receptor signaling pathway via JAK-STAT;GO:1904894 positive regulation of receptor signaling pathway via STAT		Disease related genes; CD markers	Plasma membrane (Supported); Additional: Cytosol			(M5947)HALLMARK IL2 STAT5 SIGNALING; (M5913)HALLMARK INTERFERON GAMMA RESPONSE; (M5932)HALLMARK INFLAMMATORY RESPONSE	0	1	0	0	1	0	0	0	0	0	0	0	0	0	0	0	0	0	0	1
CD37	951	symbol	H. sapiens	951	H. sapiens	CD37	CD37 molecule			Predicted intracellular proteins; CD markers	Golgi apparatus (Approved); Additional: Plasma membrane			(M5953)HALLMARK KRAS SIGNALING UP	0	1	0	0	0	0	0	0	0	0	0	0	0	0	0	0	0	0	0	0
DOCK2	1794	symbol	H. sapiens	1794	H. sapiens	DOCK2	dedicator of cytokinesis 2	GO:0002277 myeloid dendritic cell activation involved in immune response;GO:0001766 membrane raft polarization;GO:0031580 membrane raft distribution		Cancer-related genes:Mutational cancer driver genes; Disease related genes; Predicted intracellular proteins			(M210)PID IL8 CXCR2 PATHWAY; (M241)PID RAC1 REG PATHWAY	(M5893)HALLMARK MITOTIC SPINDLE; (M5953)HALLMARK KRAS SIGNALING UP	1	0	1	0	0	0	1	0	1	0	0	1	0	1	0	0	0	1	0	0
GMFG	9535	symbol	H. sapiens	9535	H. sapiens	GMFG	glia maturation factor gamma	GO:0071846 actin filament debranching;GO:0034316 negative regulation of Arp2/3 complex-mediated actin nucleation;GO:0051126 negative regulation of actin nucleation		Predicted intracellular proteins	Cytosol;Nucleoplasm (Approved); Additional: Nuclear bodies				0	0	1	0	0	0	0	0	0	0	0	0	0	0	1	0	0	0	0	0
EMB	133418	symbol	H. sapiens	133418	H. sapiens	EMB	embigin	GO:0035879 plasma membrane lactate transport;GO:0015727 lactate transport;GO:0035873 lactate transmembrane transport		Transporters:Accessory Factors Involved in Transport					0	0	0	0	0	0	0	0	0	0	0	0	0	1	0	0	0	0	0	0
LY86	9450	symbol	H. sapiens	9450	H. sapiens	LY86	lymphocyte antigen 86	GO:0031666 positive regulation of lipopolysaccharide-mediated signaling pathway;GO:0031664 regulation of lipopolysaccharide-mediated signaling pathway;GO:0031663 lipopolysaccharide-mediated signaling pathway		Predicted secreted proteins				(M5950)HALLMARK ALLOGRAFT REJECTION	0	0	0	0	0	0	0	0	0	1	0	0	0	0	0	0	0	0	0	0
MNDA	4332	symbol	H. sapiens	4332	H. sapiens	MNDA	myeloid cell nuclear differentiation antigen	GO:0030889 negative regulation of B cell proliferation;GO:0035458 cellular response to interferon-beta;GO:0035456 response to interferon-beta		Predicted intracellular proteins	Nucleoplasm (Supported); Additional: Cytosol;Nucleoli;Nucleoli rim;Vesicles				1	0	1	1	0	0	0	1	0	1	0	0	0	0	0	1	1	0	0	0
TYROBP	7305	symbol	H. sapiens	7305	H. sapiens	TYROBP	transmembrane immune signaling adaptor TYROBP	GO:0110090 positive regulation of hippocampal neuron apoptotic process;GO:0002222 stimulatory killer cell immunoglobulin-like receptor signaling pathway;GO:0002282 microglial cell activation involved in immune response		Disease related genes	Plasma membrane (Supported)				1	1	1	1	0	1	1	1	1	1	0	0	0	0	0	1	1	0	0	0
CD4	920	symbol	H. sapiens	920	H. sapiens	CD4	CD4 molecule	GO:0035397 helper T cell enhancement of adaptive immune response;GO:0006948 induction by virus of host cell-cell fusion;GO:0019054 modulation by virus of host cellular process		Predicted intracellular proteins; CD markers; FDA approved drug targets:Biotech drugs	Plasma membrane (Supported)	Antithymocyte immunoglobulin (rabbit); Clenoliximab; Ibalizumab	(M243)PID ARF 3PATHWAY; (M290)PID IL12 STAT4 PATHWAY; (M196)PID IL23 PATHWAY	(M5950)HALLMARK ALLOGRAFT REJECTION	1	1	0	1	1	1	1	1	0	0	0	0	0	0	0	0	0	0	0	1
CYTIP	9595	symbol	H. sapiens	9595	H. sapiens	CYTIP	cytohesin 1 interacting protein	GO:0030155 regulation of cell adhesion;GO:0007155 cell adhesion;GO:0022610 biological adhesion		Predicted intracellular proteins	Cytosol (Approved); Additional: Nucleoplasm				1	0	0	0	0	0	0	0	0	0	0	0	0	0	0	0	0	0	0	0
HLA-DMB	3109	symbol	H. sapiens	3109	H. sapiens	HLA-DMB	major histocompatibility complex, class II, DM beta	GO:2001190 positive regulation of T cell activation via T cell receptor contact with antigen bound to MHC molecule on antigen presenting cell;GO:2001188 regulation of T cell activation via T cell receptor contact with antigen bound to MHC molecule on antigen presenting cell;GO:0002291 T cell activation via T cell receptor contact with antigen bound to MHC molecule on antigen presenting cell		Predicted intracellular proteins	Vesicles (Supported)			(M5950)HALLMARK ALLOGRAFT REJECTION	1	0	0	0	0	1	1	1	0	0	0	0	0	0	0	0	0	0	0	0
SYNGR2	9144	symbol	H. sapiens	9144	H. sapiens	SYNGR2	synaptogyrin 2	GO:0048499 synaptic vesicle membrane organization;GO:0045055 regulated exocytosis;GO:0006887 exocytosis		Predicted intracellular proteins	Golgi apparatus (Approved)			(M5947)HALLMARK IL2 STAT5 SIGNALING; (M5909)HALLMARK MYOGENESIS	0	0	0	0	0	0	0	0	0	0	0	0	0	0	0	0	0	0	0	0
C5AR1	728	symbol	H. sapiens	728	H. sapiens	C5AR1	complement C5a receptor 1	GO:0038178 complement component C5a signaling pathway;GO:0042789 mRNA transcription by RNA polymerase II;GO:0002430 complement receptor mediated signaling pathway		G-protein coupled receptors:Chemokines and chemotactic factors receptors; G-protein coupled receptors:GPCRs excl olfactory receptors; CD markers; Predicted intracellular proteins	Golgi apparatus (Approved); Additional: Vesicles			(M5932)HALLMARK INFLAMMATORY RESPONSE	0	0	1	1	0	0	0	1	1	1	0	0	0	1	0	0	0	0	0	0
CD300LF	146722	symbol	H. sapiens	146722	H. sapiens	CD300LF	CD300 molecule like family member f	GO:0035772 interleukin-13-mediated signaling pathway;GO:2000426 negative regulation of apoptotic cell clearance;GO:0034125 negative regulation of MyD88-dependent toll-like receptor signaling pathway		Predicted intracellular proteins; CD markers					1	0	0	0	0	1	0	1	1	0	0	0	0	0	0	0	1	0	0	1
CTSS	1520	symbol	H. sapiens	1520	H. sapiens	CTSS	cathepsin S	GO:0034769 basement membrane disassembly;GO:0097067 cellular response to thyroid hormone stimulus;GO:0010447 response to acidic pH		Predicted intracellular proteins; Peptidases:Cysteine-type peptidases; ENZYME proteins:Hydrolases; Enzymes	Vesicles (Approved)	Morpholine-4-Carboxylic Acid [1s-(2-Benzyloxy-1r-Cyano-Ethylcarbamoyl)-3-Methyl-Butyl]Amide; Morpholine-4-Carboxylic Acid (1-(3-Benzenesulfonyl-1-Phenethylallylcarbamoyl)-3-Methylbutyl)-Amide; Morpholine-4-Carboxylic Acid [1-(2-Benzylsulfanyl-1-Formyl-Ethylcarbamoyl)-2-Phenyl-Ethyl]-Amide; N-[1-(AMINOMETHYL)CYCLOPROPYL]-3-(MORPHOLIN-4-YLSULFONYL)-N~2~-[(1S)-2,2,2-TRIFLUORO-1-(4-FLUOROPHENYL)ETHYL…	(M3468)NABA ECM REGULATORS; (M5885)NABA MATRISOME ASSOCIATED; (M5889)NABA MATRISOME	(M5921)HALLMARK COMPLEMENT; (M5950)HALLMARK ALLOGRAFT REJECTION; (M5953)HALLMARK KRAS SIGNALING UP	0	0	1	0	0	1	1	1	0	0	0	0	0	0	0	0	0	0	0	0
ARHGAP9	64333	symbol	H. sapiens	64333	H. sapiens	ARHGAP9	Rho GTPase activating protein 9	GO:0051056 regulation of small GTPase mediated signal transduction;GO:0043087 regulation of GTPase activity;GO:0007264 small GTPase mediated signal transduction		Predicted intracellular proteins	Plasma membrane (Approved); Additional: Cell Junctions		(M241)PID RAC1 REG PATHWAY; (M68)PID RHOA REG PATHWAY		0	0	1	0	0	0	0	0	0	0	0	0	0	0	0	0	0	1	0	0
SAMSN1	64092	symbol	H. sapiens	64092	H. sapiens	SAMSN1	SAM domain, SH3 domain and nuclear localization signals 1	GO:0050869 negative regulation of B cell activation;GO:0002820 negative regulation of adaptive immune response;GO:0050732 negative regulation of peptidyl-tyrosine phosphorylation		Predicted intracellular proteins	Plasma membrane (Approved); Additional: Nucleoplasm				1	1	0	0	0	0	1	0	0	0	0	0	0	0	0	0	1	0	0	0
NCKAP1L	3071	symbol	H. sapiens	3071	H. sapiens	NCKAP1L	NCK associated protein 1 like	GO:0043317 regulation of cytotoxic T cell degranulation;GO:0043318 negative regulation of cytotoxic T cell degranulation;GO:0043316 cytotoxic T cell degranulation			Cytosol (Uncertain); Additional: Plasma membrane				1	1	1	1	0	0	1	1	0	1	0	0	0	1	0	0	1	1	0	0
CASP4	837	symbol	H. sapiens	837	H. sapiens	CASP4	caspase 4	GO:1903265 positive regulation of tumor necrosis factor-mediated signaling pathway;GO:0070269 pyroptosis;GO:0016540 protein autoprocessing		Cancer-related genes:Candidate cancer biomarkers; Peptidases:Cysteine-type peptidases; Predicted intracellular proteins; ENZYME proteins:Hydrolases; Enzymes	Cytosol (Approved); Additional: Plasma membrane	Incadronic acid	(M220)PID CASPASE PATHWAY	(M5902)HALLMARK APOPTOSIS; (M5913)HALLMARK INTERFERON GAMMA RESPONSE; (M5921)HALLMARK COMPLEMENT	0	0	0	0	0	0	0	0	0	1	0	0	0	0	0	0	0	0	0	1
CD53	963	symbol	H. sapiens	963	H. sapiens	CD53	CD53 molecule	GO:1901741 positive regulation of myoblast fusion;GO:1901739 regulation of myoblast fusion;GO:0060143 positive regulation of syncytium formation by plasma membrane fusion		CD markers; Transporters:Accessory Factors Involved in Transport					0	0	1	0	0	0	0	0	0	0	0	0	0	0	0	0	0	0	0	0
SIGLEC9	27180	symbol	H. sapiens	27180	H. sapiens	SIGLEC9	sialic acid binding Ig like lectin 9	GO:0007155 cell adhesion;GO:0022610 biological adhesion;GO:0007166 cell surface receptor signaling pathway							0	0	1	0	0	1	0	0	0	0	0	0	0	0	0	0	0	0	0	0
ADORA3	140	symbol	H. sapiens	140	H. sapiens	ADORA3	adenosine A3 receptor	GO:0001973 G protein-coupled adenosine receptor signaling pathway;GO:0035588 G protein-coupled purinergic receptor signaling pathway;GO:0007190 activation of adenylate cyclase activity		FDA approved drug targets:Small molecule drugs; G-protein coupled receptors:GPCRs excl olfactory receptors; G-protein coupled receptors:Adenosine and adenine nucleotide receptors		Caffeine; Adenosine; Enprofylline; Aminophylline; Piclidenoson; Fostamatinib			0	0	0	0	0	0	0	0	0	0	0	0	0	0	0	0	0	0	0	0
PTPRC	5788	symbol	H. sapiens	5788	H. sapiens	PTPRC	protein tyrosine phosphatase receptor type C	GO:1904155 DN2 thymocyte differentiation;GO:0044855 plasma membrane raft distribution;GO:0044856 plasma membrane raft localization		Predicted intracellular proteins; Cancer-related genes	Nucleoplasm;Vesicles (Uncertain)		(M1315)SIG PIP3 SIGNALING IN B LYMPHOCYTES; (M9526)ST T CELL SIGNAL TRANSDUCTION; (M8626)SIG BCR SIGNALING PATHWAY	(M5915)HALLMARK APICAL JUNCTION; (M5950)HALLMARK ALLOGRAFT REJECTION	1	0	1	1	0	1	1	1	1	1	0	0	1	0	0	1	1	0	0	1
CSF2RB	1439	symbol	H. sapiens	1439	H. sapiens	CSF2RB	colony stimulating factor 2 receptor subunit beta	GO:0038043 interleukin-5-mediated signaling pathway;GO:0038156 interleukin-3-mediated signaling pathway;GO:0036015 response to interleukin-3		Predicted intracellular proteins; Disease related genes; CD markers; FDA approved drug targets:Biotech drugs	Golgi apparatus (Approved)	Sargramostim; NPI 32101; Resatorvid	(M135)PID IL5 PATHWAY; (M182)PID IL3 PATHWAY; (M22)PID GMCSF PATHWAY	(M5897)HALLMARK IL6 JAK STAT3 SIGNALING; (M5913)HALLMARK INTERFERON GAMMA RESPONSE	0	0	0	0	1	0	0	0	0	0	0	0	0	0	0	0	0	0	0	1
HK3	3101	symbol	H. sapiens	3101	H. sapiens	HK3	hexokinase 3	GO:0006735 NADH regeneration;GO:0061621 canonical glycolysis;GO:0061718 glucose catabolic process to pyruvate		ENZYME proteins:Transferases; Predicted intracellular proteins; Enzymes					0	0	1	0	0	0	0	0	0	0	0	0	0	0	0	0	0	0	0	0
ARHGAP15	55843	symbol	H. sapiens	55843	H. sapiens	ARHGAP15	Rho GTPase activating protein 15	GO:0008360 regulation of cell shape;GO:0051056 regulation of small GTPase mediated signal transduction;GO:0022604 regulation of cell morphogenesis		Predicted intracellular proteins	Golgi apparatus;Vesicles (Uncertain); Additional: Nucleoplasm				0	0	0	0	0	0	0	0	0	0	0	0	0	0	0	0	0	1	0	0
MLKL	197259	symbol	H. sapiens	197259	H. sapiens	MLKL	mixed lineage kinase domain like pseudokinase	GO:0097528 execution phase of necroptosis;GO:0097527 necroptotic signaling pathway;GO:0070207 protein homotrimerization	Other	Transporters:Transporter channels and pores; Predicted intracellular proteins; Kinases; Enzymes	Plasma membrane (Supported); Additional: Cell Junctions;Cytosol				0	0	0	0	0	0	0	0	0	0	0	0	0	0	0	0	0	0	0	0
RGS18	64407	symbol	H. sapiens	64407	H. sapiens	RGS18	regulator of G protein signaling 18	GO:0008277 regulation of G protein-coupled receptor signaling pathway;GO:0009968 negative regulation of signal transduction;GO:0007186 G protein-coupled receptor signaling pathway		Predicted intracellular proteins	Golgi apparatus (Approved)				0	0	0	0	0	0	0	0	0	0	0	0	0	0	0	0	0	0	0	0
CMTM7	112616	symbol	H. sapiens	112616	H. sapiens	CMTM7	CKLF like MARVEL transmembrane domain containing 7	GO:0002337 B-1a B cell differentiation;GO:0001923 B-1 B cell differentiation;GO:0002335 mature B cell differentiation		Transporters:Transporter channels and pores	Plasma membrane (Approved)				1	0	0	0	0	0	0	0	0	0	0	0	0	1	0	0	0	0	0	0
ARPC1B	10095	symbol	H. sapiens	10095	H. sapiens	ARPC1B	actin related protein 2/3 complex subunit 1B	GO:0034314 Arp2/3 complex-mediated actin nucleation;GO:0045010 actin nucleation;GO:0043627 response to estrogen		Predicted intracellular proteins; Disease related genes	Cytosol;Vesicles (Supported)	N-[2-(2-methyl-1H-indol-3-yl)ethyl]thiophene-2-carboxamide; (2S)-2-(3-bromophenyl)-3-(5-chloro-2-hydroxyphenyl)-1,3-thiazolidin-4-one	(M278)PID RAC1 PATHWAY; (M81)PID CDC42 PATHWAY; (M164)PID ERBB1 DOWNSTREAM PATHWAY		0	0	0	0	0	0	0	0	0	0	0	0	0	0	0	0	0	1	0	0
TNFSF8	944	symbol	H. sapiens	944	H. sapiens	TNFSF8	TNF superfamily member 8	GO:0043374 CD8-positive, alpha-beta T cell differentiation;GO:0036037 CD8-positive, alpha-beta T cell activation;GO:0050830 defense response to Gram-positive bacterium		Cancer-related genes:Candidate cancer biomarkers; CD markers			(M11736)SA MMP CYTOKINE CONNECTION; (M5883)NABA SECRETED FACTORS; (M5885)NABA MATRISOME ASSOCIATED		1	0	0	0	1	0	0	0	0	0	0	0	0	0	0	0	0	0	0	1
CYTH4	27128	symbol	H. sapiens	27128	H. sapiens	CYTH4	cytohesin 4	GO:0032012 regulation of ARF protein signal transduction;GO:0032011 ARF protein signal transduction;GO:0046578 regulation of Ras protein signal transduction		Predicted intracellular proteins	Plasma membrane (Supported); Additional: Centriolar satellite;Cytokinetic bridge;Cytosol				0	0	0	0	0	0	0	0	0	0	0	0	0	0	0	0	0	0	0	0
MYO1G	64005	symbol	H. sapiens	64005	H. sapiens	MYO1G	myosin IG	GO:0071976 cell gliding;GO:0120117 T cell meandering migration;GO:0030050 vesicle transport along actin filament		Predicted intracellular proteins	Plasma membrane (Supported); Additional: Nucleoplasm				0	0	0	0	0	0	1	1	0	0	0	0	0	1	0	0	0	0	0	0
PLCG2	5336	symbol	H. sapiens	5336	H. sapiens	PLCG2	phospholipase C gamma 2	GO:0002316 follicular B cell differentiation;GO:0032237 activation of store-operated calcium channel activity;GO:1901341 positive regulation of store-operated calcium channel activity		RAS pathway related proteins; Cancer-related genes:Mutated cancer genes; Predicted intracellular proteins; ENZYME proteins:Hydrolases; Enzymes; Disease related genes; Potential drug targets	Cytosol;Vesicles (Approved); Additional: Nucleoplasm		(M213)PID AR NONGENOMIC PATHWAY; (M233)PID EPO PATHWAY; (M1315)SIG PIP3 SIGNALING IN B LYMPHOCYTES		1	0	0	1	0	1	1	1	1	1	0	1	0	0	0	0	0	0	0	0
ITGAM	3684	symbol	H. sapiens	3684	H. sapiens	ITGAM	integrin subunit alpha M	GO:0110090 positive regulation of hippocampal neuron apoptotic process;GO:0150064 vertebrate eye-specific patterning;GO:2000361 regulation of prostaglandin-E synthase activity		Cancer-related genes:Candidate cancer biomarkers; Predicted intracellular proteins; Disease related genes; CD markers			(M47)PID INTEGRIN CS PATHWAY; (M169)PID INTEGRIN2 PATHWAY; (M159)PID AMB2 NEUTROPHILS PATHWAY	(M5921)HALLMARK COMPLEMENT	1	1	1	0	1	0	1	1	1	0	0	1	0	0	0	1	0	0	0	0
BTK	695	symbol	H. sapiens	695	H. sapiens	BTK	Bruton tyrosine kinase	GO:0001802 type III hypersensitivity;GO:0001803 regulation of type III hypersensitivity;GO:0001805 positive regulation of type III hypersensitivity	Tyr protein kinase family	ENZYME proteins:Transferases; Kinases:Tyr protein kinases; Predicted intracellular proteins; FDA approved drug targets:Small molecule drugs; Enzymes; Disease related genes; Cancer-related genes	Cytosol;Plasma membrane (Supported)	Dasatinib; Inositol 1,3,4,5-Tetrakisphosphate; XL418; Ibrutinib; Acalabrutinib; Fostamatinib; Zanubrutinib	(M15743)ST GA12 PATHWAY; (M233)PID EPO PATHWAY; (M1315)SIG PIP3 SIGNALING IN B LYMPHOCYTES		1	0	0	1	0	1	1	1	1	1	0	0	0	0	0	0	1	1	0	0
SLA	6503	symbol	H. sapiens	6503	H. sapiens	SLA	Src like adaptor	GO:0007169 transmembrane receptor protein tyrosine kinase signaling pathway;GO:0045087 innate immune response;GO:0007167 enzyme linked receptor protein signaling pathway		Predicted intracellular proteins	Cytosol;Nuclear membrane (Approved)		(M186)PID PDGFRB PATHWAY	(M5923)HALLMARK PI3K AKT MTOR SIGNALING; (M5924)HALLMARK MTORC1 SIGNALING	0	0	0	0	1	0	0	0	0	0	0	0	0	0	0	0	0	0	0	0
PLAUR	5329	symbol	H. sapiens	5329	H. sapiens	PLAUR	plasminogen activator, urokinase receptor	GO:0038195 urokinase plasminogen activator signaling pathway;GO:2001268 negative regulation of cysteine-type endopeptidase activity involved in apoptotic signaling pathway;GO:0034112 positive regulation of homotypic cell-cell adhesion		Cancer-related genes:Candidate cancer biomarkers; Predicted intracellular proteins; CD markers; FDA approved drug targets:Biotech drugs	Plasma membrane (Supported)	Alteplase; Urokinase; Tenecteplase; WX-UK1; Lanoteplase	(M120)PID ARF6 DOWNSTREAM PATHWAY; (M212)PID INTEGRIN5 PATHWAY; (M169)PID INTEGRIN2 PATHWAY	(M5916)HALLMARK APICAL SURFACE; (M5892)HALLMARK CHOLESTEROL HOMEOSTASIS; (M5890)HALLMARK TNFA SIGNALING VIA NFKB	1	0	1	0	0	0	0	0	0	0	0	1	0	1	0	0	0	0	0	0
ADAP2	55803	symbol	H. sapiens	55803	H. sapiens	ADAP2	ArfGAP with dual PH domains 2	GO:0048017 inositol lipid-mediated signaling;GO:0043547 positive regulation of GTPase activity;GO:0043087 regulation of GTPase activity		Predicted intracellular proteins					0	1	0	0	0	0	0	0	0	0	0	0	0	0	0	0	0	0	0	0
GBGT1	26301	symbol	H. sapiens	26301	H. sapiens	GBGT1	globoside alpha-1,3-N-acetylgalactosaminyltransferase 1 (FORS blood group)	GO:0030259 lipid glycosylation;GO:0009247 glycolipid biosynthetic process;GO:0006664 glycolipid metabolic process		Predicted intracellular proteins					0	0	0	0	0	0	0	0	0	0	0	0	0	0	0	0	0	0	0	0
AIF1	199	symbol	H. sapiens	199	H. sapiens	AIF1	allograft inflammatory factor 1	GO:0014739 positive regulation of muscle hyperplasia;GO:0071673 positive regulation of smooth muscle cell chemotaxis;GO:0014738 regulation of muscle hyperplasia		Predicted intracellular proteins	Cytosol (Uncertain)				1	0	0	1	0	0	0	0	1	1	1	0	0	1	0	0	0	0	0	0
CREG1	8804	symbol	H. sapiens	8804	H. sapiens	CREG1	cellular repressor of E1A stimulated genes 1	GO:0040008 regulation of growth;GO:0040007 growth;GO:0045892 negative regulation of transcription, DNA-templated		Predicted secreted proteins	Microtubules (Approved); Additional: Vesicles			(M5941)HALLMARK UV RESPONSE UP	0	0	1	0	0	0	0	0	0	0	0	0	0	0	0	0	0	0	0	0
CCR5	1234	symbol	H. sapiens	1234	H. sapiens	CCR5	C-C motif chemokine receptor 5	GO:0002407 dendritic cell chemotaxis;GO:0070723 response to cholesterol;GO:0036336 dendritic cell migration		CD markers; G-protein coupled receptors:Chemokines and chemotactic factors receptors; FDA approved drug targets:Small molecule drugs; Disease related genes; G-protein coupled receptors:GPCRs excl olfactory receptors		Maraviroc; AMD-070; CCR5 mAb; Leronlimab; Aplaviroc; Vicriviroc; Ibalizumab; INCB-9471	(M54)PID IL12 2PATHWAY	(M5950)HALLMARK ALLOGRAFT REJECTION	0	0	0	0	1	0	0	0	0	0	0	0	0	1	0	0	0	0	0	1
PILRA	29992	symbol	H. sapiens	29992	H. sapiens	PILRA	paired immunoglobin like type 2 receptor alpha	GO:0007165 signal transduction;GO:0023052 signaling;GO:0007154 cell communication		Predicted secreted proteins					0	0	0	0	0	1	0	0	0	0	0	0	0	0	0	0	0	0	0	0
MYO1F	4542	symbol	H. sapiens	4542	H. sapiens	MYO1F	myosin IF	GO:0030050 vesicle transport along actin filament;GO:0099515 actin filament-based transport;GO:0099518 vesicle cytoskeletal trafficking		Predicted intracellular proteins; Disease related genes	Cytosol (Enhanced)				0	0	0	0	0	0	0	0	0	0	0	0	0	0	0	0	0	0	0	0
BIN2	51411	symbol	H. sapiens	51411	H. sapiens	BIN2	bridging integrator 2	GO:0071800 podosome assembly;GO:0097320 plasma membrane tubulation;GO:0006911 phagocytosis, engulfment		Predicted intracellular proteins	Plasma membrane (Enhanced)				0	1	1	0	0	0	0	0	0	0	0	0	0	1	0	0	0	0	0	0
LYN	4067	symbol	H. sapiens	4067	H. sapiens	LYN	LYN proto-oncogene, Src family tyrosine kinase	GO:0070668 positive regulation of mast cell proliferation;GO:0070667 negative regulation of mast cell proliferation;GO:0070447 positive regulation of oligodendrocyte progenitor proliferation	Tyr protein kinase family	ENZYME proteins:Transferases; Kinases:Tyr protein kinases; Predicted intracellular proteins; Enzymes; Disease related genes; Cancer-related genes:Mutational cancer driver genes; Potential drug targets	Golgi apparatus;Plasma membrane (Supported); Additional: Vesicles	Dasatinib; 1-Tert-Butyl-3-(4-Chloro-Phenyl)-1h-Pyrazolo[3,4-D]Pyrimidin-4-Ylamine; Bosutinib; Ponatinib; Nintedanib; Fostamatinib	(M135)PID IL5 PATHWAY; (M17200)SA B CELL RECEPTOR COMPLEXES; (M33)PID GLYPICAN 1PATHWAY	(M5916)HALLMARK APICAL SURFACE; (M5941)HALLMARK UV RESPONSE UP; (M5921)HALLMARK COMPLEMENT	1	0	0	1	1	1	1	1	1	1	0	1	0	1	0	1	1	0	1	0
DAB2	1601	symbol	H. sapiens	1601	H. sapiens	DAB2	DAB adaptor protein 2	GO:0035026 leading edge cell differentiation;GO:2000370 positive regulation of clathrin-dependent endocytosis;GO:2000643 positive regulation of early endosome to late endosome transport		Predicted intracellular proteins	Plasma membrane;Vesicles (Enhanced); Additional: Nucleoli fibrillar center		(M286)PID TGFBR PATHWAY	(M5942)HALLMARK UV RESPONSE DN; (M5930)HALLMARK EPITHELIAL MESENCHYMAL TRANSITION	0	0	0	0	0	0	0	0	0	0	0	0	0	0	0	0	0	0	0	0
RIPK3	11035	symbol	H. sapiens	11035	H. sapiens	RIPK3	receptor interacting serine/threonine kinase 3	GO:0035698 CD8-positive, alpha-beta cytotoxic T cell extravasation;GO:2000452 regulation of CD8-positive, alpha-beta cytotoxic T cell extravasation;GO:0097528 execution phase of necroptosis	TKL Ser/Thr protein kinase family	ENZYME proteins:Transferases; Predicted intracellular proteins; Enzymes; Kinases:TKL Ser/Thr protein kinases					1	0	0	1	0	0	1	0	0	0	0	0	0	1	0	1	0	0	0	0
MAP3K8	1326	symbol	H. sapiens	1326	H. sapiens	MAP3K8	mitogen-activated protein kinase kinase kinase 8	GO:0031295 T cell costimulation;GO:0031294 lymphocyte costimulation;GO:0050870 positive regulation of T cell activation	STE Ser/Thr protein kinase family	ENZYME proteins:Transferases; Predicted intracellular proteins; Kinases:STE Ser/Thr protein kinases; Enzymes	Cytosol (Supported)		(M134)PID TCR RAS PATHWAY; (M190)PID TCR JNK PATHWAY; (M4910)ST ERK1 ERK2 MAPK PATHWAY	(M5897)HALLMARK IL6 JAK STAT3 SIGNALING; (M5947)HALLMARK IL2 STAT5 SIGNALING; (M5890)HALLMARK TNFA SIGNALING VIA NFKB	1	0	0	0	1	1	0	0	0	0	0	0	0	0	0	0	0	0	0	0
TNFAIP8L2	79626	symbol	H. sapiens	79626	H. sapiens	TNFAIP8L2	TNF alpha induced protein 8 like 2	GO:0050868 negative regulation of T cell activation;GO:1903038 negative regulation of leukocyte cell-cell adhesion;GO:0051250 negative regulation of lymphocyte activation		Predicted intracellular proteins	Vesicles (Approved)				1	0	0	0	0	0	0	0	0	1	0	0	0	0	0	0	1	0	0	0
IL18	3606	symbol	H. sapiens	3606	H. sapiens	IL18	interleukin 18	GO:0051142 positive regulation of NK T cell proliferation;GO:0051140 regulation of NK T cell proliferation;GO:0035655 interleukin-18-mediated signaling pathway		Cancer-related genes:Candidate cancer biomarkers; Candidate cardiovascular disease genes; Predicted secreted proteins; Predicted intracellular proteins	Golgi apparatus;Nucleoplasm (Approved); Additional: Cytosol		(M267)PID ANTHRAX PATHWAY; (M36)PID IL27 PATHWAY; (M290)PID IL12 STAT4 PATHWAY	(M5902)HALLMARK APOPTOSIS; (M5890)HALLMARK TNFA SIGNALING VIA NFKB; (M5932)HALLMARK INFLAMMATORY RESPONSE	1	1	0	1	1	0	1	1	1	1	0	0	0	0	0	0	0	0	0	1
[truncated: 2,187 more rows]

## Sheet: Table S4
Table S4: Enrichment analysis of the 135 most representative sphenotype-related DEGs via the Metascape database.
[truncated: 136 more rows]

## Sheet: Table S5
Table S5: Genes with a significant positive association with the GTMEIscore.
Var2	cor	p_value
MYL6	0.817406	1.75e-24
ARPC1B	0.806564	2.06e-23
[truncated: 5,907 more rows]

## Sheet: Table S6
Table S6: Enrichment analysis of the Genes with a significant positive association with the GTMEIscore via the Metascape database.
[truncated: 365 more rows]

[truncated: 12 more sheets: Table S7, Table S8, Table S9, Table S10, Table S11, Table S12, Table S13, Table S14, Table S15, Table S16, Table S17, Table S18]
