# Supplementary material for: Comprehensive Analysis of the Tumor Immune Microenvironment Landscape in Glioblastoma Reveals Tumor Heterogeneity and Implications for Prognosis and Immunotherapy
Source: Front Immunol. 2022 Mar 2;13:820673. doi: 10.3389/fimmu.2022.820673 (PMC8924366; doi:10.3389/fimmu.2022.820673)
Supplement: Supplementary file 4 [file Table_4.xlsx]

## Sheet: ACC
GeneSymbol	logFC	logCPM	LR	PValue	FDR
TGM2	27.3837	90.6927	3.59475	0.000568166	0.0310106
HEPH	27.1169	50.2102	3.91407	0.000193447	0.0174067
PLIN2	26.9464	70.5862	4.27675	5.34717e-05	0.00852011
FAM129A	26.8618	48.6977	4.72543	1.00427e-05	0.0035187
STEAP4	24.329	37.8882	3.94314	0.000174915	0.0166152
RAB27A	24.1454	63.2309	5.58329	3.33627e-07	0.000610351
CD163	24.0505	52.762	3.6926	0.000410762	0.0259457
IFI16	22.7478	80.8501	6.00762	5.71879e-08	0.00028248
HSPG2	22.5977	75.4402	4.3934	3.49039e-05	0.00646427
TGFBR2	22.3286	97.6679	3.51693	0.000732658	0.0362259
TUBA1C	22.2835	81.8644	3.6696	0.000443514	0.0271162
CXCL12	22.2491	35.6193	3.40411	0.00105283	0.0442971
MYOF	22.0605	60.4174	3.4717	0.000848017	0.0395541
DDR2	21.7877	90.4565	3.78723	0.000298688	0.0218897
TUBA1B	21.1783	134.248	4.80375	7.4378e-06	0.00313319
THBS1	21.0459	46.7518	4.16708	7.94037e-05	0.0105145
SLC37A2	20.9668	40.1927	3.45431	0.000896771	0.0407507
NRP2	20.8784	47.4122	3.60678	0.000546115	0.0303094
ABLIM3	20.6081	39.9512	3.59295	0.000571553	0.0310582
PDIA6	20.5309	109.816	3.63502	0.000497483	0.0288079
PCDHGC3	20.2232	30.3962	4.54143	2.01426e-05	0.0048498
SEC24C	20.2006	65.478	4.32169	4.54017e-05	0.0075509
ADAM9	20.075	75.4594	4.75083	9.11313e-06	0.00335928
PLPP3	19.9726	75.7651	3.69458	0.000408053	0.025823
AHNAK	19.9547	77.4121	4.34572	4.15832e-05	0.00713195
GLUL	19.6699	92.5471	4.58322	1.72176e-05	0.00440655
SH3PXD2B	19.5129	89.8125	3.7573	0.000330522	0.0230597
SELENOM	19.4741	68.8361	3.48488	0.000812747	0.0386949
THBD	19.451	47.2784	4.08437	0.000106596	0.0125403
TCN2	19.0959	74.9675	3.95206	0.000169573	0.0162749
CLIC4	19.0135	98.997	4.63807	1.39989e-05	0.00403894
CAV1	18.7045	74.486	3.59012	0.000576883	0.0312353
LCP1	18.6928	84.0422	3.54316	0.000672732	0.0340467
TAP1	18.6672	81.4325	4.37384	3.75081e-05	0.00672669
ICAM1	18.6073	41.3518	3.36534	0.00119053	0.0475394
PYGL	18.3031	43.7954	3.56777	0.000620761	0.0325343
COL12A1	18.28	30.2417	4.21738	6.62797e-05	0.00948952
EMP1	18.2557	48.8489	3.98873	0.000149231	0.0151515
TMBIM1	18.2468	99.9065	3.42465	0.000986119	0.0424246
SLC25A24	18.2271	46.9387	5.17037	1.77045e-06	0.00143363
NID1	18.1896	73.9503	3.43922	0.000941226	0.041843
CFH	18.1744	36.2479	3.93422	0.000180412	0.016942
GTF2I	17.838	44.6197	4.22384	6.47544e-05	0.00935247
VSIR	17.7231	71.988	3.53883	0.000682299	0.03439
ARL4C	17.6677	39.7376	3.39421	0.0010865	0.0451602
CALD1	17.5817	84.867	4.15106	8.4087e-05	0.010873
SUMF2	17.499	112.834	4.96581	3.96669e-06	0.00222316
NT5E	17.4495	30.6702	3.56146	0.000633716	0.0328807
IMPA2	17.2308	32.6921	4.06798	0.000112961	0.0129459
HSPA8	17.2098	172.809	3.7791	0.000307026	0.0221395
EEF1AKNMT	17.0165	68.1422	5.57032	3.51837e-07	0.000620678
LTBP2	16.9262	47.0133	3.64066	0.000488273	0.0285263
TPST1	16.8876	85.7373	4.00922	0.000138906	0.0146295
SUN2	16.8735	85.9779	5.01266	3.30172e-06	0.00195079
HPS3	16.737	58.7757	4.8051	7.39921e-06	0.00313319
SLC17A5	16.6807	76.7977	3.38472	0.0011197	0.0459978
LIMA1	16.6031	69.9036	3.88139	0.000216528	0.018377
TIMP3	16.594	24.2192	4.01837	0.000134518	0.0142893
SEC24D	16.5637	48.6407	4.45626	2.7668e-05	0.00570064
ANXA2P2	16.402	40.4077	4.14027	8.73879e-05	0.0111384
FAM3C2	16.342	34.0533	4.82218	6.92802e-06	0.00302841
OSMR	16.2867	68.2516	3.3931	0.00109034	0.0451602
ETS1	16.226	56.3532	3.81984	0.000267335	0.0204729
SLC43A3	16.2075	42.0003	3.60522	0.000548925	0.0303805
SYT11	16.1351	25.3346	3.82083	0.00026643	0.0204729
APOL3	16.1308	35.2849	5.03476	3.02716e-06	0.00191701
RAPGEF5	16.1041	35.2307	4.08826	0.000105137	0.0124241
LPCAT3	16.087	44.8829	3.651	0.000471803	0.0281458
CRYZL2P	16.0332	42.683	4.22398	6.47213e-05	0.00935247
FILIP1L	16.0258	35.8038	3.42606	0.000981691	0.0424246
CD93	16.0095	69.2342	3.64078	0.000488077	0.0285263
ETS2	15.9893	75.9363	3.41827	0.00100642	0.0429292
BCL9L	15.9872	45.7884	5.03848	2.98321e-06	0.00191371
RAB29	15.8165	73.6748	4.02331	0.000132205	0.0142272
GBA	15.7911	90.5338	4.60492	1.58666e-05	0.00428267
TNFSF13	15.7166	41.7973	4.08228	0.00010739	0.0125403
TBC1D2B	15.7116	55.9947	5.20958	1.51437e-06	0.00136005
CALU	15.6429	126.262	3.83299	0.000255605	0.020028
GRK5	15.6252	47.8492	3.41608	0.00101347	0.0430814
WASHC5	15.4615	76.993	4.80859	7.30037e-06	0.00313319
IRS1	15.4459	49.6355	3.82348	0.00026404	0.0204104
RNF19B	15.3537	59.1017	4.01901	0.000134216	0.0142879
ZNF770	15.3398	42.5155	3.76252	0.000324741	0.0228728
HYOU1	15.3177	82.4381	4.51936	2.18759e-05	0.0049714
IRAK1	15.2717	114.554	3.92903	0.000183685	0.0170313
ELF4	15.223	68.797	3.54587	0.000666825	0.0338867
MR1	15.19	50.42	4.59201	1.66575e-05	0.00433051
MAT2A	15.1815	104.5	3.83632	0.000252707	0.0199149
ADGRF5	15.0284	57.7647	3.76223	0.000325067	0.0228728
VGLL4	14.9193	47.6313	3.90789	0.000197621	0.0175882
RIPOR3	14.8675	18.4719	3.50324	0.000765919	0.0373292
TLR4	14.7914	30.5292	4.08284	0.000107178	0.0125403
STK10	14.7776	52.5203	6.0672	4.44911e-08	0.000244182
GXYLT2	14.7495	27.0794	4.26326	5.61536e-05	0.00872097
SH3TC1	14.6766	24.2424	4.28431	5.20229e-05	0.00834308
STS	14.6722	40.1638	3.58242	0.000591671	0.0316461
GLMP	14.6497	104.813	3.38456	0.00112026	0.0459978
FKBP9	14.6392	89.414	4.07571	0.000109915	0.0127149
PARP4	14.6196	78.8666	4.71701	1.03706e-05	0.00355734
VNN2	14.5106	15.5168	3.34763	0.0012589	0.0491181
NOMO2	14.385	25.1097	5.13384	2.04685e-06	0.00154929
UGDH	14.3837	67.2167	3.91817	0.000190723	0.0173176
NT5C2	14.375	54.7025	4.52143	2.17071e-05	0.0049714
TGOLN2	14.3408	114.094	4.17349	7.76016e-05	0.0103598
RELL1	14.3389	25.1758	4.24405	6.01961e-05	0.0090425
ARL2BP	14.3137	55.7304	3.44411	0.00092661	0.0415335
ADAMTS2	14.2364	23.6016	3.76503	0.000322005	0.0227813
DARS2	14.2133	69.8515	4.59449	1.65028e-05	0.00433051
MID1IP1-AS1	14.1917	33.0779	3.6492	0.000474637	0.028198
IL4R	14.1745	50.2893	3.393	0.00109069	0.0451602
CNOT1	14.1427	77.6446	4.79013	7.83769e-06	0.00320495
AL671883.2	14.1054	31.347	3.92526	0.000186098	0.0171179
KDM1B	14.0818	42.103	3.689	0.000415732	0.0261593
PRKDC	14.0429	68.831	4.719	1.02922e-05	0.00355513
IDH3A	14.018	53.3997	3.35391	0.00123427	0.0485196
RECQL	14.0128	51.7471	3.82897	0.000259139	0.0201926
IL13RA1	13.925	96.278	3.78676	0.000299162	0.021892
SVIL	13.9086	43.1062	3.34864	0.00125491	0.0490434
TMCO3	13.8667	54.3126	3.99749	0.000144729	0.0149246
GOLIM4	13.852	66.5611	4.23906	6.12935e-05	0.00906439
EDEM3	13.8357	54.8477	5.90363	8.84667e-08	0.000333148
AP001000.1	13.8208	63.2605	3.56905	0.000618164	0.0324832
CHTF8	13.7964	101.696	5.40824	6.81127e-07	0.000934564
CHST15	13.7701	28.6092	3.98479	0.000151299	0.0152237
IARS2	13.7696	114.783	3.99172	0.000147678	0.015134
ERAP1	13.7688	60.3048	4.73282	9.76298e-06	0.00349451
PTPRM	13.7667	52.0056	4.41089	3.27244e-05	0.00628959
DST	13.7614	53.7358	3.89234	0.000208514	0.017888
RIN2	13.702	59.2774	3.42524	0.000984254	0.0424246
ITGB1	13.7018	113.837	3.64718	0.000477831	0.0282664
TRIM38	13.7009	46.1722	3.98474	0.000151327	0.0152237
PIP4K2A	13.6965	67.0977	4.00628	0.000140341	0.0146868
RCSD1	13.6577	27.5586	3.93266	0.000181391	0.0169426
WDR81	13.6235	61.3362	4.49457	2.3995e-05	0.0051236
PGM2	13.6001	66.2819	3.38848	0.00110643	0.0455823
GNL3L	13.4994	39.1737	4.38209	3.63873e-05	0.00660791
WDR44	13.4337	46.8766	5.10298	2.31306e-06	0.00165552
IRAK2	13.417	28.9493	4.53686	2.04899e-05	0.0048498
MORF4L1P1	13.4107	61.6493	3.51662	0.000733391	0.0362259
DIXDC1	13.3705	53.567	3.56268	0.000631194	0.0328188
IL2RB	13.1939	17.3469	3.72746	0.000365471	0.0244631
MTM1	13.1888	59.1172	3.36225	0.00120219	0.0478503
WARS	13.1777	90.4716	3.48688	0.00080752	0.0385759
AC018638.8	13.1641	27.423	3.6944	0.000408295	0.025823
ARHGEF17	13.1565	35.4801	3.961	0.000164383	0.0159836
LMTK2	13.1052	52.3961	3.82797	0.000260026	0.0201926
ATP2A2	13.0706	89.4958	4.19973	7.06263e-05	0.00984579
SELL	12.9996	17.471	3.80452	0.000281654	0.0211112
SH2B3	12.984	60.6983	3.726	0.000367269	0.0244631
DEK	12.9834	94.1715	3.40886	0.00103704	0.0438569
ADAR	12.9748	108.906	4.24243	6.05496e-05	0.0090425
IQGAP1	12.9122	91.3194	4.75543	8.95408e-06	0.00332922
NCOA7	12.905	68.9617	3.64949	0.000474173	0.028198
RAB23	12.9018	29.1931	3.87889	0.000218396	0.0184558
RHBDF2	12.8953	37.5947	3.84529	0.000245077	0.0195774
PLSCR1	12.8175	59.6606	3.44504	0.000923843	0.0415084
ARHGAP30	12.8171	23.8132	3.58513	0.000586427	0.031554
CAPN2	12.8032	109.21	3.74644	0.000342853	0.023456
BECN1	12.7061	57.7549	4.45162	2.81479e-05	0.00573541
ATF6	12.6627	69.8867	4.04233	0.000123655	0.0136338
SNORD6	12.6055	22.9791	3.6996	0.000401258	0.0256774
AC241585.1	12.575	34.027	4.15695	8.23353e-05	0.0107529
CHM	12.575	50.5782	3.79433	0.000291573	0.0215602
DTX3L	12.5008	63.0603	5.01522	3.26869e-06	0.00195079
PARP9	12.4921	52.2117	4.4949	2.39659e-05	0.0051236
ANO6	12.4753	73.8205	3.92888	0.000183778	0.0170313
NFKB1	12.4666	56.9857	4.76363	8.67689e-06	0.00332922
LAMC1	12.4645	90.7422	3.46787	0.00085855	0.0397079
SLC25A40	12.4147	57.4707	3.50589	0.000759374	0.0370645
RCAN1	12.3201	50.4037	4.04796	0.000121224	0.0134559
TM7SF3	12.3056	82.6827	3.47931	0.000827479	0.0390385
PARP14	12.2689	52.6461	4.43256	3.02069e-05	0.00604077
ILK	12.2565	36.1693	4.82654	6.81238e-06	0.00301604
SWAP70	12.1591	53.5412	4.33943	4.25504e-05	0.0072226
HMGN4	12.1355	116.41	3.61032	0.00053977	0.0301517
APOL6	12.1331	41.1591	3.85379	0.000238051	0.0193251
SMCR8	12.1148	46.0015	4.60113	1.60949e-05	0.00430544
NEK7	12.1127	85.2509	3.45588	0.000892268	0.040689
CSNK1A1	12.1109	77.0737	3.44183	0.000933402	0.0416866
ARHGAP42	12.0884	25.0079	4.88253	5.48592e-06	0.00267175
FTH1P7	12.0414	34.2341	3.45226	0.000902692	0.0409444
ARRB1	12.0318	25.4043	3.89614	0.000205801	0.017888
ELF1	12.0212	61.0312	3.92951	0.00018338	0.0170313
CPLANE2	11.9586	41.7341	3.56385	0.000628784	0.0327279
GCC1	11.9564	59.2506	3.84348	0.000246598	0.0196147
AC107959.3	11.9334	19.1794	3.67436	0.000436542	0.0269538
ATP11A	11.9046	37.4419	4.23503	6.21906e-05	0.00914258
GPATCH4	11.8694	52.7176	3.65223	0.000469884	0.0280652
OPN1SW	11.8394	39.953	3.56037	0.000635976	0.0328943
UBQLN4	11.8379	68.2275	3.61735	0.000527393	0.0297381
EPB41	11.8335	45.4082	3.61014	0.000540104	0.0301517
KIF2A	11.8064	51.9287	3.64047	0.000488576	0.0285263
MMP19	11.7768	15.9299	3.89469	0.000206832	0.017888
UTP14C	11.7536	45.709	4.12576	9.20268e-05	0.011496
ENPEP	11.7085	19.5579	3.85349	0.000238294	0.0193251
ENOX2	11.703	46.7151	3.68995	0.000414407	0.0261092
TXNDC5	11.6464	16.28	5.88804	9.4424e-08	0.000333148
SLFN11	11.6453	24.8534	3.7493	0.000339571	0.0233609
DENND4C	11.5982	43.3707	3.79633	0.000289599	0.0214786
MFAP3	11.5748	32.3981	4.40597	3.33246e-05	0.00633337
SPTBN1	11.5725	94.1695	3.45686	0.000889466	0.0406807
HEATR1	11.5667	40.2223	4.98286	3.71079e-06	0.00210683
MFSD1	11.5594	87.1782	3.98901	0.000149084	0.0151515
RNF111	11.5454	45.6753	5.02257	3.17566e-06	0.00195079
ACBD3	11.5235	80.6262	4.31438	4.66286e-05	0.00770308
MANEA	11.4465	42.0652	4.00067	0.000143128	0.0148214
FRRS1	11.3637	18.8277	4.12033	9.38232e-05	0.0115571
TCEA1P2	11.3509	30.9227	3.84498	0.000245337	0.0195774
SDAD1	11.3409	66.1282	3.59859	0.000561043	0.0307618
FBXL14	11.3373	56.3291	3.34385	0.00127397	0.0494609
TAF6	11.3035	75.245	4.20205	7.00412e-05	0.00980081
KDM6A	11.2937	47.1334	3.97723	0.000155342	0.0155641
TANGO6	11.2833	36.2297	5.66141	2.41952e-07	0.000517413
MTMR12	11.2429	56.5027	4.20866	6.83959e-05	0.00967769
NEDD4	11.2257	32.7061	4.29072	5.08247e-05	0.00817747
SMAD1	11.2131	25.0951	4.68936	1.1523e-05	0.00373195
MKLN1	11.2039	44.7589	5.01743	3.24052e-06	0.00195079
TMED5	11.1931	73.2306	4.04947	0.000120583	0.0134194
PEX1	11.1783	45.5343	3.98844	0.000149383	0.0151515
KLHL2	11.1711	56.7141	3.67511	0.000435451	0.02692
GORAB	11.1692	46.1737	4.61006	1.55618e-05	0.00427043
SNORA5C	11.1514	26.3839	3.82824	0.000259785	0.0201926
TFIP11	11.1404	47.4494	4.77082	8.44103e-06	0.00332922
VPS26C	11.0834	61.3868	4.64484	1.36445e-05	0.00403894
TPM1	11.0796	59.325	4.10531	9.89697e-05	0.0119154
EFL1	11.0785	54.6194	3.73	0.000362368	0.0243947
AKAP9	11.0201	50.0399	3.89467	0.000206843	0.017888
PRDM1	10.9887	20.1892	3.40684	0.00104375	0.0440272
PI4KA	10.8918	56.4688	3.85818	0.000234489	0.0191764
CHMP3	10.8342	75.4479	4.06273	0.000115073	0.0130368
SPIRE1	10.8225	41.732	3.6386	0.00049162	0.0286259
AC069282.1	10.8221	42.8943	3.58283	0.000590862	0.0316461
DDX58	10.7833	41.9584	3.72632	0.000366872	0.0244631
CDC42EP4	10.7548	81.6023	3.3933	0.00108963	0.0451602
CAB39	10.7259	90.3657	5.28942	1.10004e-06	0.00115609
FTH1P8	10.7028	29.8492	3.50219	0.000768507	0.0373791
NRIP1	10.7001	58.8304	3.53597	0.000688697	0.0346357
HMG20A	10.6921	43.9871	3.82764	0.000260311	0.0201926
NOTCH1	10.6727	34.5309	3.36809	0.00118025	0.0472434
AL450326.1	10.6615	28.3426	3.46075	0.000878425	0.0404632
TCAF1P1	10.6468	13.7705	3.5856	0.000585521	0.0315396
ADPRH	10.6218	31.7218	3.38018	0.00113592	0.0463327
UTP25	10.5942	35.1671	5.78776	1.43413e-07	0.000434204
PDE4DIP	10.5835	21.2294	4.03989	0.000124722	0.0136778
NUP153	10.5014	65.3359	3.69557	0.000406707	0.025823
BACH1	10.4739	47.2223	4.51075	2.25903e-05	0.00497316
RAB8B	10.4679	56.8049	5.08376	2.49554e-06	0.00171205
BATF2	10.4496	20.4938	3.72702	0.000366008	0.0244631
AC022509.3	10.4474	19.6459	3.38508	0.00111843	0.0459978
FTH1P23	10.4326	24.2052	3.78125	0.000304801	0.0220625
HOXA6	10.4193	21.6182	3.54499	0.000668732	0.0339191
HCG11	10.3913	16.9848	3.7457	0.000343717	0.0234825
FNDC3B	10.3889	59.6721	3.60356	0.000551931	0.030427
TP53BP2	10.3542	53.9124	4.42033	3.16035e-05	0.00617017
KLHL20	10.333	51.7168	4.24356	6.03035e-05	0.0090425
EGFLAM	10.3119	12.7113	3.41647	0.00101219	0.0430743
KIF13A	10.3051	42.9352	3.82424	0.000263354	0.0203893
MRVI1	10.3002	31.711	4.05207	0.000119484	0.0133527
IRF8	10.28	16.0123	3.43123	0.000965615	0.0420234
YAP1	10.2739	73.1903	3.3944	0.00108582	0.0451602
STARD8	10.2616	25.2641	3.61803	0.00052622	0.0297381
ZBTB41	10.2531	38.0203	4.86874	5.78694e-06	0.00274038
MBTPS2	10.219	50.1285	3.95271	0.00016919	0.0162749
GPD2	10.1083	32.5928	4.36499	3.87461e-05	0.00685973
PTGES3P3	10.1029	43.8224	3.47508	0.00083885	0.0394243
PDCD10	10.0854	68.876	3.43869	0.000942834	0.041843
RAB3D	10.0737	29.9648	3.65269	0.00046917	0.0280652
MAML2	10.0613	30.8433	3.43761	0.000946084	0.0418744
SHTN1	10.0511	46.5797	3.40997	0.00103337	0.0437763
TCF12	10.004	62.9757	4.13031	9.05474e-05	0.0114388
AKAP13	9.99838	47.5677	4.02067	0.000133436	0.0142356
ZNF281	9.97587	35.7879	4.61047	1.55376e-05	0.00427043
MLKL	9.94362	25.2719	3.47193	0.000847402	0.0395541
POGK	9.92526	49.0618	4.68005	1.19382e-05	0.00373195
TRIM69	9.92505	47.7088	3.74798	0.00034108	0.0233939
AL008726.1	9.90426	14.6681	3.37561	0.00115248	0.0468149
MANBA	9.87435	61.6261	3.39275	0.00109153	0.0451602
ANGPT1	9.83374	18.052	3.67007	0.000442817	0.0271162
LLGL1	9.80905	58.6106	3.37507	0.00115448	0.0468485
ACAP2	9.78137	45.413	4.72354	1.01155e-05	0.0035187
SPIDR	9.75247	58.2377	3.6947	0.000407885	0.025823
VPS13C	9.75002	40.7984	3.89056	0.000209794	0.0179528
SPPL2A	9.7214	67.6009	3.6209	0.000521253	0.0296628
NCOA3	9.71055	62.0017	3.85305	0.000238654	0.0193251
IPO11	9.61956	45.5538	4.67936	1.19695e-05	0.00373195
GNPNAT1	9.59467	51.0418	3.47942	0.000827199	0.0390385
TAF1A	9.55795	22.6117	5.13099	2.07011e-06	0.00154929
SFT2D2	9.5351	54.7018	5.24145	1.3333e-06	0.0012665
CAPZA2	9.47781	90.373	3.70825	0.000389811	0.0252481
MOSPD2	9.47529	46.8402	3.58349	0.000589585	0.0316432
MIR5581	9.46501	10.09	3.91459	0.000193101	0.0174067
PIK3CB	9.46265	45.5491	3.57728	0.000601726	0.0319238
IKBKG	9.45142	40.2606	3.57723	0.000601823	0.0319238
HAUS2	9.451	52.018	3.57844	0.000599441	0.0319067
AL590327.1	9.41352	25.6466	3.66356	0.000452521	0.0274295
POM121	9.36672	45.555	3.34565	0.0012668	0.0493481
PIK3R4	9.34428	62.3094	3.76274	0.000324501	0.0228728
VAMP4	9.34215	51.4374	4.95921	4.07033e-06	0.00222316
NFE2L2	9.33738	92.0232	3.82754	0.000260405	0.0201926
ADAM17	9.32859	37.6457	3.48443	0.000813929	0.0386949
ABCB7	9.3112	68.6572	3.39483	0.00108435	0.0451602
NCK1	9.30964	62.9636	3.5541	0.000649154	0.0332624
POLH	9.30548	48.8759	3.57979	0.000596789	0.0318685
APIP	9.27836	56.2162	3.35291	0.00123814	0.0485765
PAG1	9.2765	13.8926	3.89271	0.000208244	0.017888
STAG1	9.24525	31.9536	3.61766	0.000526862	0.0297381
SLC12A6	9.24221	34.2489	4.16169	8.09526e-05	0.0106347
USP25	9.23583	44.3733	4.65073	1.33435e-05	0.00403894
LIMK2	9.17871	47.3924	3.68845	0.000416495	0.026174
CYFIP1	9.11566	68.507	3.66874	0.000444781	0.0271569
MICALL1	9.08137	44.0637	3.63188	0.000502678	0.0289391
HUWE1	9.04868	87.4293	4.2395	6.11952e-05	0.00906439
C1orf198	9.03748	58.5046	3.95497	0.000167867	0.0162266
FCMR	9.01969	11.8871	3.56409	0.000628298	0.0327279
ATXN1L	9.0071	59.5063	3.59401	0.000569567	0.0310185
AC000123.1	8.98546	25.9547	3.99377	0.000146626	0.0150573
YWHAZP5	8.98169	22.6345	3.79035	0.000295539	0.0217823
RPAP1	8.97723	55.8973	3.72259	0.000371498	0.024598
FCHO2	8.97665	55.2249	3.86758	0.000227048	0.0187699
RNF185	8.92252	73.5891	3.37453	0.00115643	0.0468485
DOCK9	8.91109	31.3985	4.45485	2.78136e-05	0.00570064
AL645939.3	8.90443	10.6536	3.56091	0.000634869	0.0328924
UBR4	8.85303	50.7934	3.69653	0.0004054	0.0258051
MED14	8.83794	53.4883	3.63618	0.000495563	0.0287642
ALG12	8.82911	32.5539	4.29731	4.96212e-05	0.00806263
PEAR1	8.82349	22.1209	4.17591	7.69326e-05	0.0102983
MYCBP2	8.81365	37.0062	3.99856	0.000144187	0.0148998
PTPN12	8.81152	83.2635	3.60487	0.000549551	0.0303805
PIGCP1	8.80992	18.5976	3.69878	0.000402355	0.0256774
TRAPPC10	8.80058	26.2525	3.91725	0.000191329	0.0173407
SF3A1	8.79141	86.5719	3.5666	0.000623148	0.0326064
TRMT1L	8.76575	60.9608	4.37541	3.72914e-05	0.00672266
TGFBRAP1	8.74703	52.0857	4.64681	1.35432e-05	0.00403894
ANKFY1	8.73982	45.9303	4.21925	6.58349e-05	0.00945324
SELENON	8.71474	96.7752	3.37077	0.00117029	0.0471102
CSF2RB	8.69989	12.4776	3.40762	0.00104114	0.0439923
CCNYL1	8.66638	35.06	3.84901	0.000241977	0.0194665
WDFY1	8.65724	60.3709	3.91351	0.000193819	0.0174067
DNAJC13	8.65161	58.8484	3.48522	0.000811863	0.0386949
SRGAP2	8.62493	55.8146	3.57613	0.000603997	0.0319769
ATP11B	8.5992	44.6447	3.55634	0.000644421	0.033123
ZFP64	8.59638	36.5322	4.14621	8.55567e-05	0.0109768
SDE2	8.54121	56.0574	3.35968	0.00121201	0.048086
RO60	8.53528	46.1766	3.64108	0.000487591	0.0285263
ROCK1	8.49851	41.5642	3.68112	0.000426817	0.0265243
SPG11	8.46364	59.2943	3.47449	0.000840446	0.0394243
MPPE1	8.46339	29.9896	4.40527	3.34109e-05	0.00633337
RASAL2	8.46337	29.1803	3.60864	0.000542771	0.0302404
URB2	8.45895	31.5751	4.53684	2.04918e-05	0.0048498
NCKAP1	8.43446	62.8755	3.84264	0.000247309	0.0196396
RAC1P2	8.42082	47.9491	3.57696	0.000602348	0.0319238
CDC42BPA	8.39488	53.2937	3.42333	0.000990293	0.0424246
RNASEL	8.38989	39.0966	4.40569	3.33589e-05	0.00633337
SNX27	8.38829	61.6729	3.65796	0.000461024	0.027805
MEF2A	8.34984	62.9254	3.40886	0.00103703	0.0438569
APOL4	8.32435	8.69881	3.48235	0.000819415	0.0388809
CNDP2	8.32204	61.4981	3.38384	0.00112285	0.0460277
RFFL	8.31606	27.6608	4.23824	6.14753e-05	0.00906439
BCL2L11	8.30591	46.452	3.38278	0.0011266	0.046143
TAF5L	8.24266	42.8997	4.68113	1.18893e-05	0.00373195
CNNM4	8.21808	37.1432	3.66279	0.000453688	0.0274295
CEP350	8.201	40.3008	5.64303	2.60986e-07	0.000517413
IFNAR2	8.19603	29.2191	3.8696	0.000225483	0.0187188
NUP133	8.17968	66.0682	3.90865	0.0001971	0.0175736
SMG6	8.17865	25.2927	3.91392	0.000193544	0.0174067
ZW10	8.13801	56.5361	3.83131	0.000257073	0.020092
AIDA	8.12509	53.7947	3.52593	0.000711546	0.035448
MCM3AP	8.12408	66.223	3.81732	0.000269641	0.020515
VPS50	8.07239	44.7609	3.71556	0.00038037	0.0250178
B3GNT10	8.06816	18.1064	3.83759	0.000251616	0.0198857
ABL2	8.05363	30.3782	4.36377	3.89205e-05	0.006866
PPP2R5A	8.04696	81.7411	3.56761	0.000621088	0.0325343
TANC1	8.02863	32.4564	3.92531	0.000186063	0.0171179
EEF2KMT	8.01384	45.7603	3.59925	0.000559832	0.0307618
CSTF2	8.00656	64.4249	3.46923	0.000854797	0.0396086
PDCD1LG2	7.98776	9.87443	3.49936	0.000775591	0.037596
DHX9	7.97831	104.658	3.9654	0.000161882	0.0158654
RPL23AP64	7.97732	13.4514	3.77369	0.000312712	0.0223861
PMM2	7.96504	28.2418	3.58327	0.000590008	0.0316432
SHE	7.95575	17.1242	3.72352	0.000370335	0.024587
LPP	7.95102	40.4458	3.70413	0.00039522	0.0254191
TPR	7.91912	67.1445	3.65497	0.000465632	0.0279125
RNA5SP82	7.8817	9.76605	3.40048	0.00106505	0.0446211
SPEN	7.86863	50.0244	3.61951	0.000523649	0.0297306
CEP19	7.83086	31.4375	3.56516	0.000626086	0.0326908
DDX59	7.82881	48.1398	4.27214	5.43732e-05	0.00858072
PRRC2C	7.81123	66.4206	3.58416	0.000588288	0.0316197
AL021068.1	7.8016	9.65771	4.40321	3.36647e-05	0.00634682
TRAPPC8	7.74661	47.836	3.66291	0.000453493	0.0274295
WDR47	7.72911	42.4225	3.83292	0.000255664	0.020028
PRPF4B	7.70595	67.5423	3.55801	0.000640898	0.033045
KCTD18	7.70098	41.5286	3.8145	0.00027224	0.0206247
LINC01270	7.69956	11.6222	4.01507	0.000136084	0.0144246
SCAPER	7.69689	23.5804	3.37571	0.00115212	0.0468149
INO80	7.67978	50.5472	3.62644	0.000511807	0.0292601
FBXO28	7.63218	54.6673	4.11618	9.52179e-05	0.0116295
ZYG11B	7.6167	56.5415	4.36639	3.85483e-05	0.00684926
ITGA4	7.61247	7.81724	4.73852	9.5526e-06	0.00346949
AC080013.4	7.61058	23.2097	3.57872	0.000598891	0.0319067
SLTM	7.60664	66.6218	4.52706	2.12552e-05	0.00495236
UPF2	7.59792	56.4085	3.37689	0.00114783	0.0467028
YWHAZP4	7.59267	17.202	4.49432	2.40181e-05	0.0051236
ZNF592	7.55843	56.7605	3.70848	0.000389506	0.0252481
ZC3H12C	7.5439	33.0891	3.89446	0.000206996	0.017888
CEPT1	7.53891	36.0111	3.67651	0.000433416	0.0268615
PMS2	7.52135	39.0153	3.69488	0.000407647	0.025823
ZNF252P	7.48141	40.767	3.4594	0.000882253	0.0404632
SCAF11	7.45084	62.0773	3.78136	0.000304693	0.0220625
UEVLD	7.43868	48.0089	4.12394	9.26254e-05	0.011496
GIT2	7.433	34.3644	4.11074	9.70772e-05	0.0117528
STRN	7.4215	43.3609	4.10617	9.86673e-05	0.0119154
DOP1B	7.39829	18.0926	4.14882	8.4762e-05	0.0109032
USP31	7.38762	24.1326	3.85008	0.000241095	0.0194381
ASAP2	7.35028	15.423	3.70745	0.000390854	0.0252699
INTS2	7.33733	28.5176	3.8931	0.000207968	0.017888
FBXO45	7.331	43.8691	3.42553	0.000983354	0.0424246
CHSY3	7.31573	9.14801	3.37311	0.00116166	0.0468793
FRMD4B	7.21584	14.6915	3.90718	0.000198107	0.0175999
SLC7A6OS	7.18076	20.649	5.65021	2.53379e-07	0.000517413
UHRF1BP1	7.14156	32.0285	3.49184	0.000794682	0.038073
AP001189.3	7.14002	11.2414	3.60812	0.00054371	0.0302439
LRCH1	7.12551	28.8147	3.9472	0.000172461	0.0164649
JRKL	7.11791	47.981	3.44005	0.000938734	0.0418271
ZNF710	7.10215	38.539	3.34782	0.00125818	0.0491181
SCYL3	7.0822	30.0575	5.04491	2.90868e-06	0.00189227
RNU6-807P	7.07101	7.68728	3.65543	0.000464918	0.0279036
ZBED6	7.07097	9.73989	3.81697	0.000269961	0.020515
PIK3CA	7.05733	37.9574	3.3999	0.00106703	0.0446505
PIAS1	6.98859	42.1087	3.9032	0.00020085	0.017719
GCC2	6.96508	37.0348	3.41549	0.00101536	0.0431245
RBM48	6.95331	45.8223	3.64853	0.000475696	0.0282077
SMG1	6.95045	39.6719	3.7764	0.000309853	0.0222459
PIGB	6.91303	35.628	3.47413	0.0008414	0.0394316
POLR1B	6.87887	44.165	3.69735	0.000404293	0.0257678
NFATC3	6.86286	31.3672	3.88967	0.00021044	0.0179528
PIK3C2B	6.85991	23.0502	3.53917	0.000681541	0.0343868
ADCY7	6.81527	7.75068	4.07754	0.000109204	0.0126623
TMEM218	6.78218	40.2811	3.43261	0.000961342	0.0420234
SP3	6.77911	53.2618	3.43311	0.00095981	0.0420234
CYB5R4	6.70217	26.2116	3.44429	0.000926079	0.0415335
AL627402.1	6.70044	17.0263	3.49838	0.000778051	0.0376045
MAN1A2	6.67399	48.7711	3.44263	0.000931026	0.0416181
RBBP5	6.67195	62.591	4.41729	3.19612e-05	0.00619107
TMEM131	6.62303	56.9984	3.35477	0.00123092	0.0485011
NPAT	6.58659	30.1899	3.84991	0.000241229	0.0194381
NCOR1	6.54266	49.2332	3.58572	0.000585288	0.0315396
PHKA1P1	6.54089	7.80815	4.34078	4.23419e-05	0.007212
CD38	6.53119	6.718	3.44612	0.000920645	0.0414165
SMCHD1	6.5175	37.412	3.84637	0.000244177	0.0195774
RNF169	6.49062	17.0194	4.20793	6.85736e-05	0.00967769
FOXN2	6.43388	37.3062	3.47835	0.000830032	0.0391216
SPOPL	6.42975	37.7397	3.61808	0.000526139	0.0297381
SRRD	6.31404	35.5465	3.45782	0.000886741	0.0405937
ZNF267	6.30326	27.3285	3.59536	0.000567036	0.0309831
SMG7	6.29733	74.8364	4.18228	7.51961e-05	0.0101674
AC024257.1	6.26502	7.15832	3.4325	0.000961705	0.0420234
CFLAR	6.23979	53.9473	3.75135	0.000337224	0.0232746
NOMO3	6.22068	9.67946	3.55738	0.000642235	0.0330795
FTH1P15	6.1983	11.7778	3.37251	0.00116384	0.0469288
DMXL2	6.16972	30.5833	3.36609	0.00118773	0.0474658
AC018752.1	6.14315	6.85507	3.74061	0.000349658	0.0237897
CRYBG3	6.12187	9.16208	4.68572	1.16838e-05	0.00373195
IL7	6.11049	9.23573	3.68596	0.000419973	0.0263096
CREB1	6.09743	39.1302	4.24517	5.99536e-05	0.0090425
TUBGCP4	6.09526	24.0131	3.76521	0.000321812	0.0227813
GON4L	6.00657	34.244	3.68376	0.000423071	0.0264192
CD28	5.9444	6.52503	3.35874	0.00121559	0.0481896
UBASH3B	5.84859	7.81805	3.49233	0.000793426	0.0380498
PEAK1	5.76852	22.7367	3.41887	0.00100449	0.0428839
RNU6-1048P	5.75585	7.40391	3.57264	0.00061095	0.0321726
LYST	5.70331	18.757	3.70882	0.000389061	0.0252481
C15orf62	5.69223	10.5379	3.83623	0.000252792	0.0199149
PPP1R12B	5.68923	18.7624	4.22419	6.46723e-05	0.00935247
ASXL2	5.67739	37.4996	3.37357	0.00115995	0.0468485
SORD2P	5.50248	8.26737	3.42391	0.000988459	0.0424246
ZNF619	5.48788	17.1704	3.75828	0.000329433	0.0230487
AC138392.1	5.46046	8.52798	4.19265	7.2448e-05	0.00996815
CNTLN	5.40655	19.0466	3.53942	0.000680997	0.0343868
AC005586.2	5.36176	8.88538	3.36005	0.00121057	0.0480676
BZW1P2	5.34815	10.5523	4.11339	9.61679e-05	0.0116713
AC245060.2	5.25094	8.05493	3.39706	0.00107671	0.044957
RAB43	4.99937	7.65491	3.66318	0.000453091	0.0274295
AC004771.3	4.99718	8.50253	3.50206	0.000768847	0.0373791
USP37	4.95975	9.21431	3.96132	0.000164199	0.0159836
METTL4	4.95433	27.8327	3.54683	0.000664734	0.03385
XYLB	4.91476	12.1069	3.48509	0.000812195	0.0386949
PLEKHM3	4.75399	8.91468	3.49626	0.000783409	0.0377526
HLA-W	4.74465	8.12589	3.68064	0.000427501	0.0265282
FP565260.1	4.74394	12.2775	3.57021	0.000615833	0.0323952
SRGAP2B	4.61578	10.5344	3.89342	0.000207738	0.017888
EIF4HP1	4.6041	10.4243	3.94686	0.000172665	0.0164649
ZNF366	4.5662	6.23763	4.49863	2.3635e-05	0.0051204
MED17	4.50133	33.9679	3.45085	0.000906792	0.0410769
YWHAZP3	4.49049	9.02117	3.73131	0.000360778	0.0243451
PCDHAC2	4.48407	4.9794	3.69994	0.000400808	0.0256774
NPTN-IT1	4.35999	4.8422	4.32328	4.51383e-05	0.00753246
ADAMTSL3	4.33432	6.16191	3.83847	0.000250857	0.0198575
DISC1	4.28939	9.10189	3.62285	0.000517913	0.0295249
RC3H1	4.23862	34.3534	3.34216	0.00128078	0.049619
PCSK7	4.22136	13.4224	4.05803	0.000116996	0.0131341
PPP1R2P1	4.21537	4.85245	3.52115	0.000722688	0.0358766
EIF4EP2	4.19074	8.62809	3.97481	0.00015666	0.0155699
SHPRH	4.00085	9.56318	3.70928	0.000388455	0.0252481
ACTG1P1	3.89165	7.70743	3.38989	0.00110151	0.0454545
PIK3CG	3.88888	4.7313	3.77108	0.000315483	0.0225517
ANKRD61	3.828	8.93842	3.47474	0.000839751	0.0394243
STARD5	3.79966	6.01619	4.611	1.55067e-05	0.00427043
AL353593.1	3.67203	4.74099	3.42401	0.000988148	0.0424246
CACYBPP2	3.56952	7.76648	3.63549	0.000496694	0.028796
HMGB3P31	3.45226	3.04827	3.3564	0.00122461	0.0483915
AC026877.1	3.42183	6.09472	4.60754	1.57102e-05	0.00428267
RHOQP2	3.41283	5.94407	3.34055	0.00128728	0.0497926
AL672207.1	3.37846	4.79474	3.4698	0.000853223	0.0396086
OR7E7P	3.313	6.53492	3.42352	0.000989672	0.0424246
YWHAZP2	3.27464	6.36202	3.64663	0.000478691	0.0282834
SLC7A5P1	3.23313	4.16564	3.64369	0.000483383	0.0284925
TTC4	3.21943	13.9146	4.00471	0.000141115	0.0147366
AC000123.3	3.21005	7.73625	4.24287	6.04554e-05	0.0090425
FOXO3B	3.20933	7.05188	3.63146	0.00050338	0.0289458
ICAM3	3.13766	4.46208	4.3342	4.33724e-05	0.007287
ITGB7	3.11253	3.76141	4.32387	4.50404e-05	0.00753246
TUBAP2	3.0866	9.25631	3.57862	0.000599085	0.0319067
REL	3.08643	6.09231	3.3532	0.00123704	0.048572
MBOAT4	3.04606	6.75115	3.34988	0.00125002	0.048965
KIAA1614	2.99342	3.70008	3.49885	0.000776882	0.0376045
GTF2H2C	2.95882	10.3789	3.43447	0.000955662	0.0420234
GIMAP5	2.86587	4.67284	4.03697	0.000126009	0.0137098
AL391994.1	2.84948	3.58533	3.46793	0.000858363	0.0397079
AC239600.1	2.82791	1.77368	3.49839	0.000778032	0.0376045
GVINP1	2.82029	4.45442	3.59787	0.000562374	0.0307965
LINC01271	2.79	2.60764	4.3755	3.728e-05	0.00672266
AC138393.3	2.68698	3.60428	3.72423	0.000369464	0.0245622
AC022558.1	2.63926	3.57517	3.74418	0.000345482	0.0235706
AL353593.2	2.63302	2.55746	3.70815	0.00038994	0.0252481
NPM1P26	2.61937	3.57561	4.0842	0.00010666	0.0125403
AL391832.3	2.61673	3.51485	3.35517	0.00122936	0.0485011
EIF1B-AS1	2.60314	5.91557	3.54399	0.000670929	0.0339903
SUCLG2P2	2.4844	4.14109	3.64082	0.000488003	0.0285263
MALL	2.47212	2.91555	3.94064	0.000176434	0.0167274
SEC22B4P	2.43367	3.31273	3.64899	0.000474961	0.028198
CCR4	2.22503	2.01731	3.66306	0.000453272	0.0274295
SMG1P2	2.17749	6.54868	3.43396	0.000957217	0.0420234
TRBV5-6	2.00724	1.2378	3.75608	0.00033189	0.0230597
ST13P4	1.99079	4.16707	3.67117	0.000441206	0.0271062
HMGN1P8	1.95978	1.32043	3.81753	0.000269443	0.020515
TRAV8-6	1.90533	1.6069	3.43197	0.000963312	0.0420234
CRYZL2P-SEC16B	1.87423	2.36398	3.36008	0.00121046	0.0480676
AC027237.4	1.80377	1.49403	3.36861	0.0011783	0.0472038
AP000350.6	1.74835	2.53283	3.45518	0.000894286	0.040689
BRD7P2	1.70275	5.17847	3.45619	0.000891394	0.040689
AC091435.2	1.59587	1.8456	3.38078	0.00113376	0.0462828
AL365440.1	1.5723	2.82673	3.55421	0.000648907	0.0332624
AC005020.1	1.55911	2.21074	3.57563	0.000604978	0.0319945
LINC00426	1.55299	1.87379	3.36897	0.00117696	0.0471937
AC009950.1	1.51292	3.73596	3.97549	0.000156292	0.0155699
AP000907.1	1.49941	1.16056	3.45507	0.000894591	0.040689
AC114763.1	1.48216	3.16549	3.49685	0.000781905	0.0377327
AC244033.1	1.43364	1.68916	3.34914	0.00125293	0.04904
AC027176.2	1.37072	1.70309	3.8597	0.00023327	0.0191084
CRYM-AS1	1.34037	1.94525	3.35432	0.00123267	0.0485163
AC087645.2	1.29233	1.27971	3.47261	0.000845547	0.0395135
FAM45BP	1.27658	2.80068	3.54495	0.000668836	0.0339191
AC090181.3	1.25441	1.70969	3.43218	0.000962666	0.0420234
RGS17P1	1.17528	1.4771	3.36645	0.00118638	0.0474504
HNRNPUL2-BSCL2	1.16222	2.53895	4.04723	0.00012154	0.0134607
AC068790.1	1.14963	0.777519	3.60378	0.000551538	0.030427
HSD3BP4	1.11198	0.761056	3.388	0.00110811	0.0456126
AL050341.1	1.10762	1.1066	3.38144	0.00113141	0.0462631
CAP1P2	1.06051	2.30489	3.34367	0.0012747	0.0494609
AL358115.1	1.02432	1.04891	3.37374	0.00115933	0.0468485
TICAM2	1.01602	1.92861	3.94315	0.000174908	0.0166152
RPL6P30	-1.36515	1.70433	-3.3583	0.0012173	0.0482187
ANKRD18CP	-1.53441	2.28349	-3.47068	0.000850813	0.0396042
AC069503.2	-1.73873	3.82992	-3.40279	0.00105727	0.0443805
MTAPP1	-1.92509	1.94809	-3.89247	0.000208422	0.017888
CLDN6	-1.93983	2.75702	-3.72742	0.000365516	0.0244631
ZACN	-2.36478	4.10261	-3.74787	0.00034121	0.0233939
VN1R51P	-2.38598	2.93395	-3.6859	0.000420061	0.0263096
TEX53	-2.39846	3.58348	-3.53387	0.000693412	0.0347022
PSG8-AS1	-2.56147	2.85666	-4.00302	0.000141955	0.0147809
RF00100	-2.9962	14.1721	-3.69917	0.000401842	0.0256774
AC020558.1	-3.10212	6.02196	-3.4288	0.000973138	0.0422021
AC034236.3	-3.18481	4.44451	-3.39219	0.00109348	0.0451989
ATOH7	-3.37979	5.56965	-3.85572	0.000236478	0.0192753
AC104170.2	-3.43166	6.35885	-3.87892	0.000218373	0.0184558
AC138470.1	-3.61489	8.21604	-3.69189	0.00041174	0.0259743
AC004754.1	-3.74727	8.37481	-3.46011	0.00088024	0.0404632
AC106052.1	-4.1746	7.26716	-3.80282	0.000283287	0.0211694
AC008267.1	-4.22279	4.99202	-3.77754	0.000308656	0.0222245
RPS26P39	-4.23171	8.73835	-3.72989	0.0003625	0.0243947
AL353719.1	-4.3215	8.39242	-3.51707	0.000732328	0.0362259
AC022098.4	-4.42341	4.56384	-3.67136	0.00044093	0.0271062
AL121583.1	-4.55281	9.70753	-3.65229	0.000469798	0.0280652
AL135744.1	-4.55354	10.6789	-3.42096	0.000997819	0.042673
RPS15P5	-4.64689	12.5854	-3.44289	0.000930239	0.0416181
AC104187.1	-4.65664	8.17677	-3.46568	0.000864619	0.0399139
AC008065.1	-4.66942	8.50604	-3.64323	0.000484131	0.0285014
AC138360.1	-4.69986	4.31846	-3.55894	0.000638957	0.0329794
AC012618.1	-4.72689	9.16848	-3.44318	0.00092936	0.0416181
AC090907.2	-4.7803	8.27783	-3.49296	0.000791814	0.0380463
AC010336.2	-4.9107	5.94745	-3.49122	0.000796279	0.0381126
AC018475.1	-4.94117	14.8015	-3.52013	0.000725091	0.0359597
AC011477.1	-4.96146	22.9276	-3.43263	0.000961286	0.0420234
AC021723.1	-5.0038	4.87779	-3.43128	0.000965441	0.0420234
AC025162.2	-5.13806	7.79089	-3.66957	0.000443566	0.0271162
AL158825.2	-5.28007	8.7422	-3.63347	0.000500028	0.0288876
AP002847.1	-5.44207	7.37899	-3.66524	0.00045	0.0273741
AC008403.4	-5.75313	7.27679	-3.49672	0.000782231	0.0377327
AC010336.5	-5.76099	6.4632	-3.65648	0.000463296	0.0279036
AC012640.4	-5.98964	9.1385	-3.75215	0.000336322	0.023267
ABCA11P	-6.1621	16.9213	-4.13565	8.88418e-05	0.0112522
ELAVL1	-6.24628	92.0845	-4.18733	7.38456e-05	0.0100763
CCDC59	-6.34845	73.4722	-3.43993	0.000939089	0.0418271
RBMX	-6.39113	111.522	-3.7703	0.000316317	0.0225787
AC010300.1	-6.52691	8.57962	-3.82084	0.000266424	0.0204729
NR2C1	-6.54148	56.072	-3.44486	0.00092437	0.0415084
RPS26P15	-6.64984	13.1412	-4.16512	7.99626e-05	0.0105327
RPS26P31	-6.78938	20.682	-3.51464	0.000738134	0.0363123
AC006511.3	-6.82939	23.9283	-4.52824	2.11615e-05	0.00495236
POP4	-6.83725	69.8016	-3.47043	0.000851496	0.0396042
RPL7AP66	-6.96668	23.841	-3.5775	0.000601281	0.0319238
AL031432.3	-7.04495	15.7767	-3.78125	0.000304807	0.0220625
HKR1	-7.15303	64.3647	-3.3936	0.00108862	0.0451602
HNRNPDL	-7.17041	124.106	-3.84531	0.000245063	0.0195774
UBE2N	-7.19609	98.8658	-3.57383	0.000608565	0.0320812
MAPKAPK5-AS1	-7.205	80.5459	-3.35467	0.00123131	0.0485011
AC069307.1	-7.2135	22.2361	-3.4164	0.00101244	0.0430743
SS18L1	-7.44896	58.5765	-3.35494	0.00123026	0.0485011
BORCS8	-7.47696	44.8928	-3.55654	0.000643986	0.033123
AC005911.1	-7.70361	18.5005	-3.43885	0.000942342	0.041843
IMMP1L	-7.76084	54.7615	-3.86734	0.000227238	0.0187699
DDX56	-7.77072	112.247	-3.59441	0.000568802	0.031011
HNRNPD	-7.78081	114.699	-3.47665	0.000834618	0.0392628
AC011468.5	-7.81056	29.1615	-4.203	6.98026e-05	0.00979517
CLNS1A	-7.86844	99.8454	-3.58226	0.000591983	0.0316461
HNRNPL	-7.873	116.768	-4.47738	2.55811e-05	0.00537907
DERL2	-7.87576	75.4292	-3.36913	0.00117638	0.0471937
KXD1	-7.87589	102.256	-4.06561	0.000113908	0.0129643
HNRNPC	-7.92819	137.996	-3.92054	0.000189167	0.0172716
C12orf65	-7.99448	62.6325	-4.13681	8.84751e-05	0.0112345
AC022382.1	-8.04738	16.8069	-3.33993	0.00128979	0.0498506
SELENOKP1	-8.09293	16.2258	-3.53453	0.000691933	0.0346633
RNU1-122P	-8.09563	12.0701	-3.3468	0.0012622	0.0492078
AC092354.1	-8.174	15.5545	-3.84367	0.000246442	0.0196147
SWSAP1	-8.20784	57.6171	-3.36103	0.00120683	0.0479964
FAM57B	-8.20803	8.42349	-4.00205	0.000142438	0.0147809
CIRBP-AS1	-8.2276	31.5462	-3.71004	0.000387474	0.0252481
TMEM222	-8.23949	88.5642	-3.8457	0.000244733	0.0195774
MAP2K7	-8.24417	82.5568	-4.51485	2.22472e-05	0.0049714
AC020928.1	-8.26387	32.1634	-3.58988	0.000577343	0.0312353
PSMG2	-8.29826	96.1903	-3.71752	0.00037787	0.0249092
IZUMO4	-8.30176	20.4669	-3.41994	0.00100107	0.042775
ANKRD19P	-8.33155	18.6509	-4.88312	5.47334e-06	0.00267175
HNRNPA1P48	-8.33222	42.2628	-4.0782	0.000108952	0.0126623
E4F1	-8.33925	73.2943	-3.61324	0.000534607	0.0300762
MED26	-8.42005	46.4029	-4.30293	4.86151e-05	0.00795146
ZNF793-AS1	-8.43632	24.4046	-3.58856	0.000579858	0.0313371
AC093635.1	-8.47744	14.9034	-3.47059	0.000851048	0.0396042
PHB2	-8.54055	158.914	-3.59325	0.00057099	0.0310582
ZNF682	-8.54571	21.2662	-3.95397	0.000168453	0.0162514
PEX16	-8.57762	87.0947	-3.58815	0.000580642	0.0313451
SFSWAP	-8.5918	66.5169	-4.02421	0.000131788	0.0142133
AC073534.2	-8.63829	13.9106	-4.00742	0.000139782	0.0146868
GFER	-8.63886	76.5975	-3.73727	0.000353611	0.0240256
PCBP2	-8.65364	143.771	-3.482	0.000820324	0.0388867
FUS	-8.67196	119.746	-3.5903	0.000576554	0.0312353
LSM14A	-8.69662	113.923	-3.50308	0.000766309	0.0373292
GIPC1	-8.70975	117.192	-3.37463	0.00115609	0.0468485
GNL2	-8.71452	79.3147	-3.35069	0.00124683	0.0488786
AC026979.3	-8.76127	22.7957	-4.4122	3.2567e-05	0.00628377
SMG9	-8.76811	71.941	-3.84012	0.000249446	0.0197775
ERP44	-8.83342	109.029	-3.78479	0.000301165	0.022006
LIN37	-8.83577	40.5042	-3.68124	0.000426644	0.0265243
STRN4	-8.84822	87.9942	-3.82006	0.000267135	0.0204729
AL162231.1	-8.84917	19.5025	-3.88802	0.000211637	0.0179999
RPL7AP30	-8.85024	31.1036	-4.11429	9.58623e-05	0.0116629
STX10	-8.88253	109.507	-3.4347	0.000954947	0.0420234
ARL6IP4	-8.91159	35.7777	-3.66704	0.000447318	0.0272445
AC108134.4	-8.91593	27.0553	-3.38848	0.00110645	0.0455823
ZNF224	-8.93588	39.7409	-4.11579	9.53524e-05	0.0116295
NUBP2	-8.9938	97.492	-4.11887	9.43136e-05	0.0115886
ATP13A1	-8.99483	94.9381	-3.72288	0.000371134	0.024598
NOL7	-9.03367	118.824	-3.5395	0.000680804	0.0343868
PYURF	-9.08903	51.7441	-3.89717	0.000205068	0.017888
PDCD2L	-9.09525	56.0353	-3.7045	0.00039473	0.0254191
RABGGTA	-9.0983	86.1035	-3.95725	0.00016654	0.0161299
BABAM1	-9.12949	108.407	-4.39571	3.46081e-05	0.00645082
AC084824.4	-9.12976	38.3637	-3.61765	0.000526882	0.0297381
MTERF2	-9.17617	71.5333	-3.37793	0.00114405	0.0465874
AL606834.1	-9.20859	38.1775	-3.34218	0.00128069	0.049619
FIZ1	-9.21837	53.6944	-4.66673	1.25579e-05	0.00387686
AC126474.2	-9.24636	70.2225	-3.64952	0.000474132	0.028198
AC092574.1	-9.2636	16.5933	-4.5738	1.78384e-05	0.0045419
ZNF446	-9.31269	49.4409	-4.44411	2.89429e-05	0.00581153
NAA80	-9.31776	57.6599	-3.87561	0.000220872	0.0185207
C19orf54	-9.34296	71.3198	-3.39948	0.00106847	0.0446505
ZNF784	-9.34364	64.9544	-3.34173	0.00128249	0.0496463
XAB2	-9.34833	104.533	-3.76943	0.000317244	0.0226122
MRPL43	-9.38088	108.734	-3.95844	0.000165856	0.0160952
TMEM258	-9.3886	109.296	-4.02205	0.000132791	0.0142356
ZNF814	-9.40867	29.6801	-4.44484	2.88647e-05	0.00581153
IFT43	-9.42097	63.6914	-3.93204	0.000181779	0.0169426
CRTC1	-9.42337	56.7043	-3.7606	0.000326858	0.0229661
ARMC6	-9.45751	86.4462	-4.55106	1.94287e-05	0.00472749
HAUS5	-9.46057	61.0953	-3.48067	0.000823869	0.039001
AC089999.2	-9.49365	19.8966	-3.83546	0.000253458	0.0199356
DHRS7B	-9.52449	67.9399	-3.811	0.000275508	0.020745
MRPL21	-9.5256	86.4689	-3.53545	0.000689849	0.0346357
NBR2	-9.53062	42.6139	-3.43205	0.000963067	0.0420234
AC079250.1	-9.53285	27.821	-3.57416	0.000607913	0.0320812
RPL35P1	-9.53525	40.7296	-3.33871	0.00129475	0.0499643
RTRAF	-9.53776	97.6326	-3.68416	0.000422506	0.0264173
C18orf21	-9.54961	72.1211	-4.39144	3.51571e-05	0.00647979
ZNF414	-9.55306	70.7609	-4.67968	1.19552e-05	0.00373195
RAD23A	-9.56076	145.439	-3.7896	0.000296297	0.0217823
NPRL2	-9.56215	72.3162	-4.77559	8.28781e-06	0.00330142
TNPO2	-9.57695	107.353	-3.4802	0.000825105	0.039001
FOXD3	-9.59577	7.27385	-3.45621	0.000891338	0.040689
TBC1D17	-9.62915	102.297	-3.51405	0.000739553	0.0363123
AC006077.2	-9.63371	24.021	-3.75537	0.000332686	0.0230801
WASHC3	-9.67805	92.339	-3.76606	0.000320882	0.0227777
OCIAD1	-9.71237	127.395	-3.45953	0.000881884	0.0404632
APOPT1	-9.71864	66.4756	-3.78184	0.000304196	0.0220625
OXA1L	-9.72311	125.518	-3.62828	0.000508691	0.029127
SUPT5H	-9.73306	106.008	-4.45572	2.77238e-05	0.00570064
SAFB2	-9.73439	92.6769	-4.29798	4.94991e-05	0.00806263
SNRNP25	-9.74818	90.6525	-3.38412	0.00112186	0.0460249
GTF3C5	-9.79888	104.075	-3.7	0.000400723	0.0256774
PIN4	-9.85337	63.8088	-3.46695	0.000861086	0.039788
DPY30	-9.87971	97.9726	-3.80777	0.000278556	0.0209393
SIRT6	-9.8929	88.3085	-3.62	0.000522801	0.0297166
AC010326.3	-9.94122	60.5604	-3.42378	0.000988877	0.0424246
CAMTA1-DT	-9.94365	22.9787	-3.49501	0.000786578	0.0378684
AL121655.1	-9.94589	27.0706	-3.51218	0.000744032	0.0364598
CAMLG	-9.96128	121.552	-3.39316	0.00109013	0.0451602
NOC4L	-9.97772	97.612	-4.27467	5.38761e-05	0.00855694
ZNF865	-9.98653	67.3134	-4.22876	6.36148e-05	0.00929661
CDC37	-10.017	143.318	-4.55693	1.90055e-05	0.0046675
AC034236.2	-10.0283	43.1376	-3.66001	0.000457893	0.0276499
RNF25	-10.0523	87.1448	-3.34453	0.00127125	0.0494292
AF131216.3	-10.0558	9.13737	-3.73556	0.000355647	0.0240859
MAGOH	-10.0639	100.1	-3.3451	0.00126898	0.049394
AC026367.1	-10.0709	20.5073	-4.1158	9.53486e-05	0.0116295
AC090907.1	-10.1316	23.0517	-3.67022	0.000442599	0.0271162
UCK1	-10.1343	102.85	-3.79539	0.000290528	0.0215152
FZR1	-10.1673	100.47	-3.7811	0.000304959	0.0220625
AC009318.4	-10.1768	16.2747	-3.63041	0.000505127	0.0289813
CCDC130	-10.1785	87.4638	-3.78131	0.000304739	0.0220625
RAD9A	-10.1804	58.8351	-3.75605	0.000331926	0.0230597
CLASRP	-10.2375	74.8418	-3.71725	0.000378214	0.0249092
OTUB1	-10.2534	101.492	-3.49248	0.000793027	0.0380498
BAD	-10.278	116.67	-3.3635	0.00119747	0.0477392
ORMDL3	-10.3007	100.383	-3.82072	0.000266534	0.0204729
PIH1D1	-10.3088	104.819	-3.79019	0.000295696	0.0217823
MRPL32	-10.309	103.286	-4.09838	0.000101434	0.0121023
RNF7	-10.3394	119.48	-3.42736	0.000977619	0.0423592
SIRT2	-10.3613	95.8508	-3.78008	0.00030601	0.0220985
PRR36	-10.3694	19.5234	-4.03735	0.000125841	0.0137098
AP005482.3	-10.407	36.6531	-3.97409	0.000157054	0.0155777
AC012640.3	-10.4087	14.2011	-3.8001	0.000285909	0.0212581
GSK3A	-10.4156	109.318	-4.70901	1.0692e-05	0.00363994
ERF	-10.4184	107.301	-3.49415	0.000788781	0.0379375
SMIM7	-10.4329	93.7126	-4.51631	2.21264e-05	0.0049714
DYRK4	-10.462	55.2657	-4.30416	4.83982e-05	0.0079423
MRPL22	-10.4632	80.374	-3.43575	0.000951755	0.042021
C8orf59	-10.4811	86.1894	-3.75852	0.000329163	0.0230487
PPP4C	-10.5112	132.033	-3.8722	0.000223474	0.0186147
RAB11B	-10.512	136.023	-4.76868	8.51054e-06	0.00332922
SUMO2	-10.5249	123.622	-4.12849	9.11375e-05	0.011484
BCL11A	-10.5446	16.1563	-3.71212	0.000384787	0.0251742
C12orf45	-10.552	75.0711	-3.41244	0.00102529	0.0434712
JAGN1	-10.5689	127.408	-3.44682	0.000918585	0.0413992
LCMT1	-10.5702	109.362	-3.61288	0.000535244	0.0300778
ANAPC11	-10.6206	102.16	-3.75122	0.000337375	0.0232746
COA6-AS1	-10.6392	47.8736	-3.68106	0.000426902	0.0265243
MORN2	-10.6539	85.2273	-3.55043	0.000656979	0.0335079
AC073592.8	-10.6627	9.83802	-3.80347	0.000282653	0.021154
HSD11B1L	-10.6646	51.5941	-3.98876	0.000149216	0.0151515
MED27	-10.6708	83.1267	-3.64813	0.000476324	0.028211
AC027309.2	-10.6713	52.6209	-3.43376	0.000957826	0.0420234
SCAF1	-10.6725	113.448	-4.42045	3.15898e-05	0.00617017
TMEM259	-10.7126	139.614	-3.99603	0.00014547	0.0149697
PPAN	-10.7382	54.2295	-4.62983	1.44422e-05	0.00407641
MRPL58	-10.7392	111.801	-3.7538	0.000334449	0.0231699
MORN5	-10.7465	13.7239	-3.51463	0.000738143	0.0363123
AC020765.2	-10.7638	31.2252	-3.64258	0.000485173	0.0285014
RPP21	-10.7696	65.1842	-3.66791	0.000446023	0.0271991
PHF1	-10.8453	115.395	-3.81783	0.000269176	0.020515
AP2S1	-10.8679	155.367	-3.61829	0.000525767	0.0297381
NACC1	-10.9013	106.723	-4.16635	7.96119e-05	0.0105145
NDUFC2	-10.9962	115.104	-3.62283	0.000517944	0.0295249
AC009283.1	-11.0076	52.189	-3.73489	0.000356449	0.0240859
ASF1A	-11.0153	81.7972	-3.55434	0.000648645	0.0332624
NAT9	-11.0174	93.7106	-3.38181	0.00113007	0.0462468
PTRHD1	-11.0351	83.6575	-3.37052	0.0011712	0.0471102
AC004812.2	-11.0603	51.1561	-3.55076	0.000656258	0.0335079
THAP7	-11.0638	96.1215	-3.42434	0.000987107	0.0424246
MRPL51	-11.0914	154.953	-4.0024	0.000142265	0.0147809
EIF1	-11.1039	180.395	-3.68576	0.000420251	0.0263096
ZNF121	-11.1094	54.8085	-4.02088	0.000133341	0.0142356
R3HDM4	-11.1094	105.868	-4.12393	9.26292e-05	0.011496
PYM1	-11.1339	102.701	-4.63954	1.39211e-05	0.00403894
DCAF15	-11.1459	90.2075	-4.14956	8.45383e-05	0.0109028
AC083880.1	-11.1505	33.8271	-4.04937	0.000120623	0.0134194
MRFAP1	-11.1614	185.447	-3.44893	0.000912404	0.0411582
TIMM44	-11.1694	93.0572	-4.40483	3.34651e-05	0.00633337
NUDT16L1	-11.1753	108.726	-3.85194	0.000239558	0.0193666
GTF2H5	-11.2353	70.8822	-4.07885	0.0001087	0.0126623
UQCR11	-11.2677	135.108	-3.65585	0.000464271	0.0279036
C19orf25	-11.2789	77.2602	-4.33686	4.2953e-05	0.00726597
TRA2A	-11.2885	101.8	-3.91062	0.000195768	0.0175288
AL590705.1	-11.2954	20.2735	-4.2427	6.04909e-05	0.0090425
MRPL50	-11.2981	98.1803	-3.98479	0.000151299	0.0152237
BACE1-AS	-11.3284	53.1902	-4.17975	7.58817e-05	0.0101853
FKBP3	-11.3316	111.292	-3.714	0.00038237	0.0250826
THYN1	-11.3477	104.212	-3.72171	0.0003726	0.0246051
MRPS2	-11.3675	119.848	-4.06304	0.000114947	0.0130368
ZNF513	-11.3772	74.3696	-4.03781	0.000125639	0.0137098
KIF22	-11.3859	92.4688	-3.75724	0.000330594	0.0230597
RNF126	-11.4683	92.1013	-3.89223	0.000208593	0.017888
NOSIP	-11.493	93.1325	-3.81294	0.000273694	0.0206818
WDR83OS	-11.5073	143.964	-5.37141	7.90596e-07	0.000959636
ZNF266	-11.5168	67.431	-3.64252	0.000485265	0.0285014
EIF3G	-11.5213	131.521	-3.72583	0.000367479	0.0244631
EPB41L4A-AS1	-11.5827	69.9634	-3.87546	0.000220988	0.0185207
HDGFL2	-11.5877	105.836	-4.53393	2.07154e-05	0.00487256
C19orf47	-11.5895	54.3211	-4.25442	5.79803e-05	0.00892192
OXLD1	-11.5942	96.1692	-3.46013	0.000880182	0.0404632
NAA60	-11.5943	82.6344	-4.1885	7.35358e-05	0.0100618
TSPEAR-AS1	-11.6091	9.91668	-3.35645	0.00122442	0.0483915
PAK4	-11.6193	87.9052	-4.06042	0.000116015	0.0130662
AC008736.2	-11.6215	48.724	-4.51001	2.26533e-05	0.00497316
NANS	-11.6637	93.8275	-3.33882	0.0012943	0.0499643
CLPP	-11.7195	120.532	-4.09237	0.000103618	0.0123034
MYL5	-11.7259	52.7001	-3.40543	0.00104843	0.0441496
SSSCA1	-11.7588	83.704	-3.86251	0.000231038	0.0189885
CNPY2	-11.7644	99.2582	-3.75981	0.000327733	0.0229949
TEX264	-11.7729	110.457	-3.54649	0.000665485	0.0338534
FDX2	-11.7788	52.6208	-4.96022	4.0543e-06	0.00222316
MBD3	-11.7866	99.958	-3.90991	0.000196243	0.0175288
RPL7AP6	-11.798	49.0369	-4.36145	3.92532e-05	0.00690005
TBCA	-11.8076	136.705	-3.90104	0.000202347	0.0177911
BTF3	-11.8477	184.003	-3.91003	0.000196165	0.0175288
REX1BD	-11.8679	88.6247	-3.40316	0.00105601	0.0443805
MRPL52	-11.9357	92.9904	-3.92205	0.000188176	0.0172129
MDH1	-11.9452	140.218	-3.43832	0.000943942	0.0418521
DDA1	-11.9547	96.3537	-4.58723	1.69598e-05	0.00436317
EXOSC5	-11.9736	104.712	-4.12534	9.21649e-05	0.011496
AC010326.4	-11.9817	47.514	-4.12639	9.18226e-05	0.011496
SNRNP70	-11.9882	133.668	-4.38786	3.56227e-05	0.00649314
EID2B	-11.9907	51.9071	-3.45897	0.000883477	0.0404818
CLDND2	-12.0121	33.9618	-3.43181	0.00096381	0.0420234
SARS2	-12.0228	49.1876	-5.64608	2.57733e-07	0.000517413
ACYP2	-12.0286	68.3333	-4.20508	6.92819e-05	0.00974979
SNRNP35	-12.0326	61.4772	-4.78222	8.07949e-06	0.0032446
SURF6	-12.0359	97.4109	-3.90315	0.000200883	0.017719
ZNF768	-12.0454	125.19	-3.97108	0.000158712	0.0157106
TIMM23	-12.0896	142.809	-4.10413	9.93851e-05	0.0119154
SPPL2B	-12.1121	83.4152	-3.87451	0.000221709	0.0185229
AC243964.3	-12.116	72.3169	-3.56585	0.000624673	0.0326515
EPM2AIP1	-12.1168	68.7103	-4.70598	1.08161e-05	0.00363994
ZNHIT1	-12.147	112.372	-3.40093	0.00106353	0.044595
AC245884.8	-12.1477	26.0407	-4.23274	6.27077e-05	0.00919124
AC000089.1	-12.1681	34.3599	-4.50875	2.27598e-05	0.00497442
AC011481.1	-12.2186	121.153	-3.42954	0.000970835	0.0421763
NR2C2AP	-12.2187	95.1643	-4.44544	2.88002e-05	0.00581153
RANBP3	-12.2482	95.254	-4.86153	5.95089e-06	0.00274038
C6orf203	-12.273	91.4693	-3.90416	0.000200181	0.017719
RNU4-2	-12.3067	18.3571	-3.55952	0.000637743	0.0329512
AC006213.4	-12.324	21.5204	-3.47726	0.000832954	0.0392219
SDHAF1	-12.3438	93.5583	-3.93755	0.00017834	0.0168434
RPL9P29	-12.3798	32.1519	-3.766	0.000320949	0.0227777
PA2G4	-12.3896	135.015	-3.60723	0.000545304	0.0302984
SLC39A3	-12.3911	76.0328	-4.37229	3.77223e-05	0.00672669
COX6A1P2	-12.3977	61.9546	-3.63375	0.000499568	0.0288876
NDUFS7	-12.3986	99.6248	-3.91982	0.000189637	0.0172825
MED29	-12.438	123.288	-4.50354	2.32062e-05	0.00504965
LUC7L	-12.4856	75.1276	-3.51963	0.000726268	0.0359819
ETV2	-12.5136	29.7394	-5.01394	3.28519e-06	0.00195079
AC068831.6	-12.5211	17.0809	-3.6378	0.000492922	0.0286445
PGP	-12.5482	94.1051	-3.45553	0.00089329	0.040689
ALKBH2	-12.5688	73.2373	-4.75657	8.91494e-06	0.00332922
AF131215.6	-12.6041	37.809	-3.90032	0.000202853	0.0177974
MRFAP1L1	-12.6168	133.771	-3.92433	0.000186697	0.017141
AC080013.6	-12.6499	46.1562	-4.26646	5.55045e-05	0.0086761
GIHCG	-12.6533	92.5819	-3.39961	0.00106801	0.0446505
NCLN	-12.6798	146.428	-3.46984	0.00085312	0.0396086
ATP5MG	-12.6848	134.069	-3.37368	0.00115954	0.0468485
C19orf73	-12.7135	33.0081	-4.68035	1.19245e-05	0.00373195
DLG4	-12.7534	62.6472	-3.55026	0.000657336	0.0335079
XRCC1	-12.7659	95.8985	-4.92634	4.62711e-06	0.00238079
AC025159.1	-12.7766	41.0401	-4.52165	2.16895e-05	0.0049714
MIRLET7A1HG	-12.8014	40.8333	-3.4504	0.0009081	0.0410769
SNRPA	-12.8051	114.056	-4.21007	6.80473e-05	0.00965861
GTF2F1	-12.8379	124.891	-5.67741	2.265e-07	0.000517413
HMG20B	-12.8421	107.202	-4.42227	3.13778e-05	0.00617017
USE1	-12.849	93.1047	-4.47001	2.62913e-05	0.0055028
ARPC3	-12.8755	154.187	-3.47301	0.000844463	0.0395003
COQ4	-12.9041	97.4809	-4.15618	8.25637e-05	0.0107529
DMAP1	-12.9147	100.057	-3.37188	0.00116618	0.0469847
U2AF1L4	-12.92	58.9542	-3.63038	0.000505171	0.0289813
UBXN6	-12.944	146.233	-3.78955	0.000296339	0.0217823
SGF29	-12.9608	82.3438	-3.62816	0.00050889	0.029127
OAZ1	-12.9859	192.124	-3.48456	0.000813571	0.0386949
DHPS	-12.9873	117.324	-4.95762	4.09571e-06	0.00222316
ABCF3	-13.0066	122.187	-3.71484	0.000381293	0.0250452
TPRKB	-13.0074	79.0878	-5.24744	1.30169e-06	0.00126073
ZMYND19	-13.0144	80.6385	-4.01439	0.000136409	0.0144281
IQCA1	-13.0159	13.2946	-3.72179	0.000372499	0.0246051
WDR83	-13.0275	60.9398	-4.4938	2.40647e-05	0.0051236
AC132872.1	-13.0438	52.7887	-3.52505	0.000713603	0.0354969
USF2	-13.0568	123.962	-4.86519	5.86721e-06	0.00274038
CHCHD1	-13.0719	123.457	-4.56949	1.81301e-05	0.00454586
RNASEH2A	-13.121	94.5858	-3.61162	0.000537462	0.0301338
ZNF444	-13.1485	66.469	-4.72641	1.00051e-05	0.0035187
CLPTM1	-13.1687	137.382	-3.98614	0.000150587	0.0152237
NTNG2	-13.2006	16.3795	-3.50116	0.000771085	0.0374511
TRIM28	-13.2019	150.262	-4.15162	8.39174e-05	0.010873
ZSCAN1	-13.2238	15.5019	-4.63597	1.41108e-05	0.00403894
ATXN7L2	-13.2575	48.1403	-3.61356	0.000534037	0.0300762
UBXN1	-13.2635	128.356	-3.8007	0.000285326	0.0212575
AC093249.6	-13.3026	30.2612	-4.39311	3.4942e-05	0.00646427
NARF	-13.3262	71.942	-3.82214	0.000265242	0.0204713
RNF5	-13.3504	148.219	-3.62266	0.000518233	0.0295249
CARD19	-13.3549	83.7598	-4.18281	7.50509e-05	0.0101674
MAP2K2	-13.3555	123.924	-4.34718	4.13607e-05	0.00713104
AC005261.1	-13.391	83.2101	-3.92316	0.000187454	0.0171787
PNKP	-13.4071	112.009	-3.39272	0.00109163	0.0451602
HRAS	-13.4202	97.5842	-3.71094	0.000386303	0.02524
MRPL57	-13.4256	120.466	-3.81482	0.000271943	0.0206247
RPL7AP50	-13.4377	33.913	-5.47681	5.15528e-07	0.000821436
AC005261.3	-13.4795	67.3693	-4.06585	0.000113814	0.0129643
INO80B	-13.5069	46.4836	-4.7624	8.7179e-06	0.00332922
QTRT1	-13.5096	104.088	-3.9892	0.000148987	0.0151515
SPAG7	-13.5097	110.798	-3.374	0.00115839	0.0468485
MLF2	-13.561	162.648	-4.06015	0.000116126	0.0130662
AIP	-13.5629	135.489	-4.01228	0.000137423	0.0145043
NDUFV2	-13.5908	72.5553	-4.04129	0.000124107	0.0136532
FBL	-13.6118	137.873	-3.8658	0.000228437	0.0188375
AC027319.1	-13.6249	24.9953	-4.83652	6.55489e-06	0.00294344
SGTA	-13.6578	125.999	-4.9349	4.47532e-06	0.00235168
RPS9	-13.6643	173.139	-3.36958	0.00117469	0.0471937
TRMT1	-13.682	96.1987	-3.97532	0.000156385	0.0155699
EXOSC4	-13.6958	112.03	-3.43568	0.000951948	0.042021
PABPN1	-13.7259	107.588	-4.00662	0.000140175	0.0146868
CHTF18	-13.7278	49.4789	-3.73624	0.000354844	0.0240763
ATP5F1C	-13.7369	178.323	-3.39483	0.00108434	0.0451602
NME1	-13.7406	94.7238	-3.74764	0.000341473	0.0233939
P2RY11	-13.7645	53.7795	-3.52413	0.000715731	0.0355669
ZNF581	-13.7775	87.6102	-3.60849	0.000543036	0.0302404
MRPS15	-13.7957	110.702	-3.90094	0.000202421	0.0177911
NDUFC1	-13.8106	136.902	-3.3577	0.00121958	0.0482703
PCGF2	-13.8123	86.2349	-4.27809	5.32126e-05	0.00850626
ATP5MPL	-13.8627	115.869	-4.421	3.15258e-05	0.00617017
RAB11B-AS1	-13.8795	54.7376	-4.899	5.14622e-06	0.00258872
DLG5-AS1	-13.8849	48.0375	-3.48036	0.000824685	0.039001
TFPT	-13.9031	103.632	-3.92538	0.000186019	0.0171179
ECI1	-13.9153	109.642	-3.53223	0.000697122	0.0348173
ZNF579	-13.936	61.5013	-4.75513	8.96419e-06	0.00332922
HNRNPA1	-13.9432	165.499	-4.7364	9.63027e-06	0.00347217
IRF2BP1	-13.9722	102.125	-5.14522	1.95651e-06	0.00153399
TIMM8B	-14.0096	124.034	-3.56071	0.000635273	0.0328924
NOP53	-14.0169	139.593	-3.59691	0.000564152	0.0308597
CCNB1IP1	-14.0599	77.8674	-3.63869	0.000491465	0.0286259
REXO1	-14.0707	110.678	-3.633	0.000500819	0.0288995
AC040977.1	-14.0748	55.4584	-3.40272	0.00105751	0.0443805
AL450384.2	-14.0836	33.435	-3.87727	0.000219614	0.0185116
AC011445.2	-14.0929	31.9998	-3.43806	0.000944733	0.0418521
RAB4B	-14.1669	79.8131	-3.93796	0.000178082	0.0168434
AC008507.1	-14.1776	37.7326	-4.46011	2.72756e-05	0.00568472
PRPF31	-14.1869	120.207	-5.09939	2.34611e-06	0.00165552
C19orf24	-14.1957	118.463	-4.53848	2.03662e-05	0.0048498
AL121832.2	-14.2138	53.9407	-4.10456	9.92338e-05	0.0119154
RFXANK	-14.2218	100.873	-5.34933	8.64308e-07	0.000999353
COX7A2	-14.2292	148.084	-3.74096	0.00034924	0.0237897
AC009509.4	-14.2615	31.7516	-4.64663	1.35521e-05	0.00403894
AUP1	-14.2755	140.271	-3.46443	0.000868105	0.0400374
RN7SL2	-14.3002	157.629	-3.93488	0.000179998	0.0169352
DNMT3A	-14.3556	48.1076	-3.53295	0.000695502	0.0347716
SERTAD3	-14.3647	104.828	-4.06183	0.000115441	0.0130485
RPL23	-14.3772	157.243	-3.6557	0.000464505	0.0279036
TBCB	-14.4375	114.8	-4.74466	9.33074e-06	0.00341402
ALKBH7	-14.4747	131.469	-3.95187	0.000169685	0.0162749
PSMC4	-14.4898	134.18	-4.63531	1.41459e-05	0.00403894
KDELR1	-14.5185	173.422	-4.29305	5.03951e-05	0.00813486
AC016590.3	-14.5237	28.762	-4.61198	1.54493e-05	0.00427043
RPL15	-14.5249	166.618	-4.18442	7.46209e-05	0.010154
C12orf10	-14.5303	114.964	-4.42838	3.06781e-05	0.00608573
PRR22	-14.5423	43.0106	-3.60626	0.000547047	0.030327
AL133216.2	-14.55	59.0755	-3.87865	0.000218578	0.0184558
TMEM223	-14.5626	79.0448	-3.51594	0.000735008	0.0362694
NDUFA12	-14.5703	133.664	-4.75801	8.86606e-06	0.00332922
FAM32A	-14.5964	144.899	-5.17112	1.76512e-06	0.00143363
CDK9	-14.6227	134.85	-4.81632	7.08612e-06	0.00307034
AC010618.1	-14.6322	116.857	-4.24753	5.94446e-05	0.0090425
MANEAL	-14.6399	68.2186	-3.7081	0.000390005	0.0252481
AC020910.4	-14.658	53.6645	-4.58858	1.68742e-05	0.00436317
RAB26	-14.6647	20.3674	-3.55143	0.000654843	0.0334844
FUZ	-14.6843	84.9415	-5.04466	2.91147e-06	0.00189227
MRPL34	-14.6957	147.986	-4.02764	0.000130213	0.0140741
SNHG6	-14.7177	134.373	-3.43696	0.000948063	0.0419244
SSNA1	-14.7185	138.88	-4.1992	7.07613e-05	0.00984579
PDCD5	-14.7546	126.411	-3.40723	0.00104243	0.0440094
EMC10	-14.7589	113.476	-4.3354	4.31824e-05	0.00727985
SLC25A39	-14.7792	145.726	-4.3467	4.14335e-05	0.00713104
SLC12A5-AS1	-14.818	34.7925	-3.50052	0.000772691	0.0374922
NR1H2	-14.8298	132.045	-4.12147	9.3444e-05	0.0115476
TMEM175	-14.8366	97.1994	-3.96241	0.000163581	0.0159685
BANF1	-14.8702	155.627	-3.43959	0.000940109	0.0418349
C9orf116	-14.8831	71.8654	-3.69932	0.000401634	0.0256774
RPS25	-14.8861	194.872	-3.53478	0.000691365	0.0346633
MRPL12	-14.8905	120.421	-3.39158	0.0010956	0.0452485
SCRN2	-14.8968	77.8882	-3.52776	0.000707323	0.0352911
RPL18AP3	-14.9356	101.555	-3.87413	0.000221997	0.0185229
PSMB7	-14.9411	164.439	-4.08358	0.000106894	0.0125403
PSMB1	-14.9432	153.225	-4.19725	7.12589e-05	0.00988718
PRADC1	-14.9592	117.207	-3.79981	0.000286196	0.0212581
ERH	-15.0093	148.14	-4.92828	4.59213e-06	0.00238079
AC006942.1	-15.0333	51.8702	-3.36445	0.00119388	0.0476347
PDRG1	-15.0443	114.534	-3.42905	0.000972364	0.0422021
PARD3-AS1	-15.058	26.6117	-4.51496	2.22379e-05	0.0049714
PAF1	-15.077	127.581	-5.38716	7.41821e-07	0.000959636
MRPL27	-15.0795	102.495	-4.55687	1.90093e-05	0.0046675
NFIC	-15.1688	119.628	-3.52578	0.000711902	0.035448
CWC15	-15.2829	110.336	-4.5137	2.23434e-05	0.0049714
UBE2M	-15.2969	146.978	-4.40025	3.40338e-05	0.00639201
NACA	-15.3336	158.801	-4.16888	7.88942e-05	0.0104912
FMC1	-15.3881	82.1734	-4.78969	7.85098e-06	0.00320495
ETFRF1	-15.391	105.988	-4.19382	7.21443e-05	0.0099541
COX8A	-15.4235	208.918	-3.67248	0.000439278	0.0270551
TRPT1	-15.4432	98.1936	-3.9504	0.000170559	0.0163271
AC063948.1	-15.4839	37.477	-4.76449	8.64843e-06	0.00332922
UNG	-15.5181	139.138	-4.24352	6.03133e-05	0.0090425
PSMB3	-15.5304	159.308	-3.45959	0.000881695	0.0404632
PFDN6	-15.6082	96.9988	-3.55257	0.000652403	0.0333943
TIMM50	-15.627	89.1455	-6.74587	2.42893e-09	5.36834e-05
NDUFS8	-15.6556	129.734	-3.4738	0.000842294	0.0394361
AC138696.2	-15.669	50.7223	-4.42996	3.04983e-05	0.00607446
TRAPPC2B	-15.6937	74.9085	-4.68268	1.18193e-05	0.00373195
FKBP8	-15.7069	165.829	-3.80158	0.000284479	0.0212263
DGUOK	-15.7246	123.993	-4.37301	3.76229e-05	0.00672669
SMIM26	-15.7268	130.75	-3.74956	0.000339266	0.0233609
TMEM160	-15.7479	78.8798	-4.49238	2.4192e-05	0.00512859
AC002398.1	-15.7646	46.5158	-4.88106	5.51712e-06	0.00267175
GLA	-15.7651	114.002	-4.29369	5.02777e-05	0.00813486
YJU2	-15.8029	104.166	-5.82522	1.2272e-07	0.000404118
AC024075.2	-15.8053	66.2578	-4.35932	3.95612e-05	0.00692952
ATP6V1G1	-15.8271	181.608	-4.54255	2.00582e-05	0.0048498
RNU6-516P	-15.8278	59.6964	-3.44092	0.000936118	0.0417701
AKAP8L	-15.8929	104.263	-4.23858	6.13999e-05	0.00906439
AURKAIP1	-15.9385	148.496	-3.96557	0.000161786	0.0158654
RABAC1	-15.9872	143.16	-4.18102	7.55361e-05	0.0101674
WDR13	-15.9922	112.328	-4.08935	0.000104733	0.012406
ATP5MC2	-16.0364	159.176	-4.1252	9.22098e-05	0.011496
SEC61B	-16.0658	160.34	-5.26911	1.19345e-06	0.00120477
RPL37	-16.0752	155.116	-3.59855	0.000561117	0.0307618
ZNF428	-16.0762	106.065	-5.09436	2.39322e-06	0.00166497
MVB12A	-16.1055	94.1589	-5.36956	7.9654e-07	0.000959636
LIN7B	-16.1495	61.0004	-4.45098	2.82155e-05	0.00573541
ZNF580	-16.1634	77.4021	-5.22269	1.43709e-06	0.00131454
ELOF1	-16.1813	101.245	-5.2542	1.26695e-06	0.00125162
MICOS13	-16.1971	129.657	-4.60063	1.61252e-05	0.00430544
RPL6P27	-16.2155	88.8198	-4.39741	3.43921e-05	0.00643483
TRAPPC1	-16.2168	154.037	-3.64414	0.00048267	0.0284844
EN1	-16.2513	21.0975	-3.59882	0.000560616	0.0307618
PPP1R14BP3	-16.2742	101.296	-3.42533	0.000983976	0.0424246
AC004475.1	-16.2831	83.8318	-4.26912	5.49731e-05	0.0086203
SCGB1B2P	-16.3166	44.4632	-4.0342	0.000127241	0.0138134
AC084036.1	-16.3499	62.833	-3.63214	0.000502238	0.0289391
ATP5IF1	-16.363	134.769	-4.0211	0.000133238	0.0142356
NAA38	-16.3902	118.632	-3.91837	0.000190589	0.0173176
FAM71E1	-16.4303	40.841	-4.13994	8.74926e-05	0.0111384
EID2	-16.4857	91.0038	-4.89689	5.18844e-06	0.00258872
ZNF787	-16.5183	96.2273	-5.38272	7.55254e-07	0.000959636
RPL13AP25	-16.5737	72.6631	-3.63835	0.000492022	0.0286259
RPL14	-16.5789	135.982	-3.72756	0.000365349	0.0244631
SLC12A5	-16.594	38.0181	-3.77442	0.000311936	0.022363
MHENCR	-16.5966	67.997	-4.30942	4.74789e-05	0.0078174
LSM7	-16.7385	113.075	-4.87837	5.57496e-06	0.00267354
LENG1	-16.7743	85.2544	-5.93634	7.71434e-08	0.000317541
CCDC28B	-16.7854	63.4296	-3.70582	0.000392987	0.0253415
USP35	-16.8171	73.1779	-3.41347	0.00102191	0.0433653
RPL18A	-16.8331	153.118	-4.3427	4.20445e-05	0.00718612
CD320	-16.8605	133.224	-3.76468	0.000322384	0.0227813
DDX49	-16.9287	111.594	-6.24872	2.06109e-08	0.00016968
RPL38	-16.9317	150.628	-4.22233	6.51088e-05	0.00937624
RACK1	-16.9659	187.2	-3.85989	0.000233121	0.0191084
HSPBP1	-16.9829	118.671	-4.85976	5.99173e-06	0.00274038
DHRS7	-17.0274	142.567	-3.51247	0.000743345	0.0364598
NPC2	-17.0709	169.638	-3.42979	0.000970072	0.0421763
RPS5	-17.0979	175.354	-3.59073	0.00057573	0.0312353
PFDN5	-17.1538	162.104	-3.78902	0.000296875	0.0217892
UBA52	-17.1988	165.757	-4.7858	7.96912e-06	0.00322652
SLIRP	-17.2344	96.793	-4.63591	1.41136e-05	0.00403894
RPS6	-17.2362	211.398	-3.35379	0.00123472	0.0485196
EIF5A	-17.2447	169.322	-4.15837	8.19176e-05	0.0107329
TCEA2	-17.272	91.2946	-5.11481	2.20719e-06	0.00162723
SMIM10L1	-17.2848	92.4162	-4.51054	2.26082e-05	0.00497316
RPL6	-17.3061	181.647	-4.69627	1.12237e-05	0.00373195
DYRK1B	-17.3373	92.7285	-4.86122	5.95794e-06	0.00274038
SURF2	-17.3422	101.17	-4.55987	1.87967e-05	0.0046675
RUVBL2	-17.3721	119.505	-5.17423	1.74348e-06	0.00143363
NDUFB1	-17.3838	120.587	-4.15564	8.27231e-05	0.0107529
SF3A2	-17.4002	107.324	-4.68157	1.18692e-05	0.00373195
SPATA20	-17.4016	103.251	-3.92826	0.000184178	0.0170364
RPL9	-17.4342	167.839	-4.59567	1.64296e-05	0.00433051
RPS16	-17.5059	189.213	-4.18902	7.33987e-05	0.0100618
PRMT1	-17.5778	127.561	-5.05847	2.75738e-06	0.00184055
ATP6V1F	-17.6049	188.398	-3.93202	0.000181791	0.0169426
ADGRL1	-17.6052	60.5453	-3.88977	0.000210365	0.0179528
SNRPB	-17.6895	179.926	-4.3543	4.02955e-05	0.00700844
DYNLRB1	-17.7274	139.775	-3.75665	0.000331249	0.0230597
SELENOK	-17.7302	117.676	-5.6422	2.61875e-07	0.000517413
PRDX2	-17.7325	197.503	-3.86287	0.00023075	0.0189885
FOXD3-AS1	-17.7443	17.9672	-3.5676	0.000621112	0.0325343
NDUFB8	-17.7927	120.802	-4.27101	5.45963e-05	0.00858849
SNHG9	-17.8693	79.1172	-3.4339	0.000957408	0.0420234
RPS14	-17.9231	180.292	-4.12126	9.35126e-05	0.0115476
CSNK2B	-17.942	110.476	-4.64216	1.37839e-05	0.00403894
SNRPF	-17.9694	100.467	-4.59905	1.62213e-05	0.00430781
COX4I1	-17.9709	162.031	-3.61007	0.000540222	0.0301517
RPL13AP20	-17.9724	62.1187	-4.24223	6.05946e-05	0.0090425
CDC34	-18.0251	135.667	-5.43818	6.03239e-07	0.000876382
ATP5PD	-18.0271	134.573	-4.68292	1.18089e-05	0.00373195
EFHD2	-18.0386	159.843	-3.88791	0.00021172	0.0179999
SNRPD2	-18.0639	161.47	-5.42866	6.2701e-07	0.00088489
RPL34	-18.0694	169.993	-4.0567	0.000117547	0.013166
AC026979.2	-18.091	71.4137	-3.37859	0.00114167	0.0465285
ST8SIA5	-18.1065	47.7923	-3.97863	0.000154585	0.0155197
CCNE1	-18.1538	84.979	-3.44635	0.000919984	0.0414165
AC073896.4	-18.2139	95.6373	-3.45296	0.000900683	0.0408909
MED25	-18.2232	123.781	-3.43155	0.000964626	0.0420234
RPS2	-18.2424	198.425	-3.77695	0.000309277	0.0222369
RNASEH2C	-18.2525	98.1658	-4.98563	3.67081e-06	0.00210683
COPE	-18.2567	157.93	-6.308	1.60087e-08	0.00015815
TMEM147	-18.2578	153.489	-4.94118	4.36697e-06	0.00231942
HMGN3	-18.2629	166.235	-4.47727	2.55913e-05	0.00537907
DRAP1	-18.267	144.605	-4.63995	1.38993e-05	0.00403894
MIF	-18.2918	158.615	-3.96736	0.000160781	0.0158235
RPL13	-18.3356	177.276	-3.60304	0.000552877	0.0304452
DCXR	-18.3913	118.042	-3.70618	0.000392511	0.0253415
DPP7	-18.5163	155.35	-4.06876	0.000112648	0.0129402
SNPH	-18.6108	51.4269	-3.91568	0.000192372	0.0174033
RHBDD2	-18.6636	184.886	-3.34438	0.00127188	0.0494292
PRKACA	-18.6701	156.371	-4.21357	6.71953e-05	0.00959281
TMA7	-18.6874	155.525	-4.07115	0.000111702	0.0128914
DANCR	-18.7074	112.708	-3.87053	0.000224759	0.0186902
AC107983.1	-18.7163	53.8347	-4.82554	6.83869e-06	0.00301604
AC040169.1	-18.7695	61.7498	-3.85514	0.000236951	0.019282
RPL19	-18.7856	205.934	-3.781	0.000305065	0.0220625
CCDC124	-18.7897	135.238	-6.47732	7.75054e-09	9.57094e-05
SNHG5	-18.8293	118.45	-3.53743	0.00068541	0.0345116
UQCRQ	-18.853	183.203	-3.73497	0.000356356	0.0240859
PRAF2	-18.8691	124.794	-3.48298	0.000817734	0.0388384
RPS28	-18.9694	165.618	-4.55578	1.90876e-05	0.0046675
RPS24	-18.9729	179.897	-4.06663	0.0001135	0.0129643
PHPT1	-18.979	164.737	-4.35151	4.07097e-05	0.00705563
POLR2I	-19.0022	115.412	-5.98387	6.31943e-08	0.000283771
RAB3A	-19.0141	97.2024	-3.51405	0.000739542	0.0363123
NDUFA7	-19.0158	61.7216	-6.67797	3.26045e-09	5.36834e-05
CIRBP	-19.0658	147.273	-5.62432	2.81872e-07	0.000535502
WDR18	-19.1484	112.024	-4.60566	1.58221e-05	0.00428267
ZNF358	-19.1709	124.174	-4.802	7.48794e-06	0.00313319
RPL36AL	-19.2397	194.992	-4.72522	1.00506e-05	0.0035187
NDUFA8	-19.313	158.21	-5.1906	1.63344e-06	0.0014169
RBM42	-19.3829	139.104	-6.94538	1.01883e-09	5.03251e-05
RPS26	-19.4067	171.12	-4.41825	3.18473e-05	0.00619107
RPL32	-19.4544	179.059	-4.06911	0.000112508	0.0129402
OST4	-19.4763	184.788	-3.81829	0.000268754	0.020515
TRMT112	-19.4802	170.524	-3.81279	0.000273831	0.0206818
AAMDC	-19.5046	115.266	-3.36277	0.00120025	0.0478116
PPP2R1A	-19.6168	161.862	-4.59259	1.66209e-05	0.00433051
AES	-19.6621	172.425	-3.90543	0.000199303	0.0176743
C19orf81	-19.6944	39.0794	-4.21275	6.73947e-05	0.00959355
SNHG19	-19.7288	114.217	-3.36893	0.0011771	0.0471937
GCAT	-19.7354	83.5687	-4.53646	2.05205e-05	0.0048498
AC026403.1	-19.9074	82.9387	-3.50652	0.000757826	0.0370255
AC092718.4	-19.919	88.2103	-4.03145	0.000128478	0.0139171
TECR	-20.001	139.307	-4.24364	6.02869e-05	0.0090425
SSBP4	-20.0047	102.578	-4.95411	4.15225e-06	0.00222935
FAM222A	-20.0234	114.259	-3.4061	0.00104621	0.0440935
PLD3	-20.0949	170.197	-4.35641	3.99859e-05	0.00697916
ECH1	-20.2276	162.402	-3.93538	0.000179683	0.0169352
LINC01616	-20.273	26.0378	-3.6826	0.000424705	0.0264878
ATP5MD	-20.2947	166.795	-5.01145	3.31746e-06	0.00195079
PSME2	-20.3798	144.423	-4.27308	5.41884e-05	0.00857896
TRIR	-20.4203	155.342	-5.19035	1.63505e-06	0.0014169
BEND5	-20.4318	50.9058	-5.00118	3.45377e-06	0.00200705
TIMM13	-20.451	147.578	-5.32992	9.34682e-07	0.00104929
RPL12	-20.4541	183.798	-3.9673	0.000160814	0.0158235
COX6A1	-20.517	177.069	-4.16847	7.90105e-05	0.0104912
MRPL54	-20.6201	148.343	-5.48383	5.0101e-07	0.000821436
NDUFA13	-20.6636	108.399	-6.07692	4.27038e-08	0.000244182
FKBP2	-20.7581	141.26	-3.93304	0.00018115	0.0169426
MRPS26	-20.8528	151.909	-4.25547	5.77601e-05	0.00891582
NR1D1	-21.0356	133.822	-3.50903	0.000751669	0.0367975
RPL13A	-21.0611	227.999	-3.89845	0.000204169	0.0178811
NDUFA2	-21.0714	161.388	-4.19464	7.19302e-05	0.00995236
METTL26	-21.078	129.29	-4.67841	1.2013e-05	0.00373195
HIGD2A	-21.1665	192.151	-3.8117	0.000274852	0.0207272
AC018738.1	-21.246	119.029	-3.80737	0.000278936	0.0209393
CKS2	-21.2636	157.352	-3.83271	0.000255849	0.020028
FLYWCH2	-21.304	155.02	-4.14321	8.64776e-05	0.0110662
RPL24	-21.3896	184.797	-4.10203	0.000100128	0.0119754
FAM162A	-21.4334	110.002	-5.26876	1.19514e-06	0.00120477
GRTP1-AS1	-21.4729	70.6957	-3.97544	0.000156319	0.0155699
TECRP1	-21.6109	71.0213	-4.51655	2.21064e-05	0.0049714
MAMSTR	-21.7432	123.054	-3.42626	0.000981059	0.0424246
AC007969.1	-21.8152	95.7516	-4.70559	1.08325e-05	0.00363994
RPS19	-21.8764	182.853	-4.3166	4.62531e-05	0.00766669
COX5B	-21.9105	168.639	-4.04487	0.000122555	0.0135427
RPL3P4	-21.9476	123.676	-3.53539	0.000689979	0.0346357
H2AFY2	-21.9545	77.495	-3.72618	0.000367047	0.0244631
NAT14	-22.1085	86.9419	-3.76894	0.000317771	0.0226172
ELOB	-22.125	190.728	-3.56149	0.000633647	0.0328807
NDUFA11	-22.1284	114.541	-5.6484	2.55276e-07	0.000517413
PQBP1	-22.1422	140.108	-4.63312	1.42636e-05	0.00404914
PET100	-22.2142	95.342	-6.09357	3.98024e-08	0.000244182
PAFAH1B3	-22.3009	111.348	-5.17399	1.74509e-06	0.00143363
SBK1	-22.6095	51.4417	-3.61163	0.000537453	0.0301338
MPV17L2	-22.6361	104.988	-5.1393	2.00303e-06	0.00154593
CHMP2A	-22.7071	160.75	-4.45555	2.77415e-05	0.00570064
DBP	-22.7144	99.0479	-4.26356	5.60912e-05	0.00872097
TMEM74B	-22.7248	48.599	-3.60471	0.000549856	0.0303805
RPS11	-22.952	230.807	-4.38785	3.56239e-05	0.00649314
PTOV1	-22.9973	143.964	-5.67645	2.27397e-07	0.000517413
ATP5ME	-23.3045	171.799	-4.18099	7.55427e-05	0.0101674
NDUFB7	-23.4036	192.941	-4.85028	6.2155e-06	0.00281665
FAU	-23.5022	185.221	-4.22548	6.43736e-05	0.00935247
RPS15	-23.5209	178.485	-5.10754	2.27164e-06	0.00165011
RNA5SP515	-23.5785	68.3815	-3.86834	0.000226461	0.0187685
RPL29	-23.6291	197.976	-4.57121	1.80131e-05	0.00454379
PSENEN	-23.6564	133.21	-5.15657	1.8703e-06	0.00149006
RPL28	-23.7022	162.676	-4.61834	1.5083e-05	0.00423311
GAPDH	-23.9857	257.985	-3.97019	0.000159204	0.0157278
VAX2	-24.0217	24.5253	-4.57096	1.80298e-05	0.00454379
SMIM4	-24.0608	96.1539	-4.79991	7.54832e-06	0.00313319
UBL5	-24.1021	166.376	-5.52822	4.17996e-07	0.000711963
EDF1	-24.1202	196.912	-4.91035	4.92409e-06	0.00250748
NDUFA3	-24.1321	119.772	-4.55644	1.90403e-05	0.0046675
RPL7A	-24.2645	225.13	-5.3739	7.82674e-07	0.000959636
AC093809.1	-24.3706	34.4643	-3.41673	0.00101135	0.0430743
CNFN	-24.6539	82.5834	-3.89604	0.00020587	0.017888
PTMS	-24.7796	187.385	-3.44967	0.000910239	0.0411356
SCAND1	-24.9778	134.98	-5.29651	1.06917e-06	0.00114808
RPL35	-25.022	203.311	-4.65163	1.32981e-05	0.00403894
NDUFS5	-25.1273	204.169	-4.51947	2.18663e-05	0.0049714
GNAS	-25.3668	183.709	-3.46937	0.000854396	0.0396086
ATP5F1D	-25.6087	142.945	-5.46753	5.35391e-07	0.000826427
C19orf53	-25.6471	172.3	-5.44314	5.91208e-07	0.000876382
COX6B1	-25.7136	193.598	-4.63938	1.39295e-05	0.00403894
C4orf48	-25.8558	64.8383	-4.38937	3.54262e-05	0.00649314
ROMO1	-26.0416	172.466	-4.52148	2.17033e-05	0.0049714
RPL36	-26.3915	201.056	-5.32351	9.59125e-07	0.0010528
AL049838.1	-26.4283	58.354	-4.09407	0.000102995	0.0122589
AP000763.2	-27.3989	60.1472	-3.48964	0.000800339	0.0382698
JUND	-27.4115	179.84	-5.06663	2.67011e-06	0.00180672
RPL18	-27.9856	186.908	-5.34772	8.6997e-07	0.000999353
MIR3682	-28.8882	67.1195	-4.26243	5.63213e-05	0.00872097
CTXN1	-29.6414	93.4901	-3.71284	0.000383855	0.0251466
GADD45GIP1	-30.1962	146.484	-5.77785	1.49438e-07	0.000434204
MRPL41	-30.4309	156.534	-5.2324	1.38245e-06	0.00128841
CCND2	-31.267	136.087	-3.61017	0.000540048	0.0301517
PEBP1	-31.6485	249.587	-3.8756	0.000220879	0.0185207
TUBB4A	-35.1046	170.473	-3.57387	0.000608488	0.0320812
MT-CO3	-46.5609	362.894	-3.44911	0.000911864	0.0411582

## Sheet: BLCA
GeneSymbol	logFC	logCPM	LR	PValue	FDR
SFRP2	73.4077	87.4967	13.7576	1.47589e-35	3.51974e-33
KRT6A	63.8743	100.596	7.34753	1.13726e-12	1.89733e-11
CXCL10	61.686	85.3857	13.4768	2.04764e-34	4.28961e-32
IGHG1	61.5871	137.596	9.67531	4.83372e-20	2.11134e-18
C1QB	60.9819	118.396	17.4157	5.19048e-51	8.40228e-48
C1QC	59.9056	120.188	18.1495	3.42439e-54	9.62795e-51
C1QA	59.2755	125.072	16.74	4.2498e-48	3.98288e-45
POSTN	58.817	90.244	13.8161	8.51575e-36	2.06778e-33
FN1	57.8964	126.99	13.5894	7.15083e-35	1.59166e-32
KRT5	57.7062	127.772	6.83231	3.10877e-11	4.24624e-10
DES	57.2252	87.8893	8.42164	6.65046e-16	1.73132e-14
IGKV3-20	56.7303	109.324	9.65757	5.56318e-20	2.41417e-18
S100A8	56.7055	128.558	7.76682	6.77334e-14	1.3431e-12
PI3	55.7144	87.6944	7.1831	3.33259e-12	5.19627e-11
FCGR3A	55.449	72.4152	18.2593	1.14161e-54	3.81155e-51
CXCL9	55.2215	64.2486	13.3194	8.86523e-34	1.76052e-31
C1S	54.9271	103.604	18.0572	8.61552e-54	2.30121e-50
IGHM	54.3335	81.1722	10.4811	6.96203e-23	4.31452e-21
IGLV3-21	53.8076	85.3551	9.45825	2.67038e-19	1.06934e-17
KRT14	53.6503	94.848	6.53068	1.98209e-10	2.41192e-09
IGKV1-5	53.2845	93.3948	9.62379	7.26744e-20	3.0959e-18
IGKC	53.1924	147.032	8.5135	3.40655e-16	9.18615e-15
HLA-DRA	52.8993	173.332	14.8185	6.0863e-40	2.24228e-37
MT2A	52.6331	140.056	12.5804	7.87947e-31	1.14692e-28
IGHG3	52.5951	103.281	9.35066	6.17566e-19	2.34307e-17
COL3A1	52.4969	161.622	13.216	2.31298e-33	4.37812e-31
CTHRC1	52.4601	90.3786	15.1975	1.56495e-41	7.33331e-39
IGKV4-1	52.1262	94.4325	9.37569	5.08403e-19	1.95952e-17
TNC	52.1007	66.744	15.4509	1.33553e-42	7.43165e-40
CD14	52.0822	96.6184	17.8954	4.34099e-53	9.66232e-50
IGLC3	51.9148	113.724	8.91068	1.78759e-17	5.63714e-16
IGKV3-11	51.0954	90.9857	9.54681	1.3334e-19	5.49194e-18
FCER1G	50.9038	91.4447	18.4459	1.76213e-55	8.55753e-52
SAA1	50.8677	60.2926	9.99791	3.65153e-21	1.82474e-19
IGLV3-25	50.4404	79.7847	9.27634	1.09816e-18	4.03188e-17
AEBP1	50.3222	109.516	13.157	3.99254e-33	7.22988e-31
IGLV2-14	50.0308	85.7503	9.5544	1.25614e-19	5.1857e-18
IGLC2	49.9359	129.158	8.58345	2.04016e-16	5.65277e-15
COL1A1	49.8135	168.099	12.2431	1.65656e-29	2.09701e-27
NNMT	49.8105	88.6921	13.2957	1.10442e-33	2.15322e-31
TGFBI	49.7887	94.7764	13.9666	2.05894e-36	5.36529e-34
HLA-DRB1	49.7621	161.53	13.6031	6.28765e-35	1.42325e-32
IGLV1-40	49.5958	86.3659	9.28041	1.06419e-18	3.91523e-17
LYZ	49.591	98.2754	12.6003	6.57731e-31	9.76e-29
IGHV3-23	49.5401	87.8693	9.16614	2.56484e-18	9.01407e-17
IGHV4-39	49.1472	78.2649	9.45923	2.64995e-19	1.06197e-17
TYROBP	49.0131	103.196	17.3947	6.3951e-51	1.00478e-47
COL1A2	48.9189	148.209	12.7527	1.64144e-31	2.57899e-29
CCL5	48.88	90.0665	12.9767	2.10622e-32	3.5947e-30
SFRP4	48.8059	55.9124	10.7151	9.85835e-24	6.64941e-22
COL6A2	48.6777	134.939	14.3698	4.48066e-38	1.30796e-35
C3	48.3783	93.7887	12.7886	1.18256e-31	1.88012e-29
HLA-DRB5	48.2534	120.407	12.5785	8.01557e-31	1.16356e-28
HLA-DPA1	48.1902	93.7254	15.0263	8.19872e-41	3.5038e-38
ISLR	47.9817	82.3898	12.0954	6.21084e-29	7.52343e-27
CD163	47.9284	48.9856	18.3701	3.76687e-55	1.54789e-51
SERPING1	47.8574	120.478	16.3926	1.31438e-46	1.08021e-43
EFEMP1	47.6693	61.4667	13.0575	1.0012e-32	1.74785e-30
CHI3L1	47.6181	66.9729	11.7823	9.99083e-28	1.06662e-25
C1R	47.2967	113.462	17.7641	1.61005e-52	3.07175e-49
TGM2	47.207	97.6454	13.5237	1.32109e-34	2.80049e-32
IGLV3-19	47.1369	81.6497	8.61581	1.608e-16	4.5068e-15
MMP9	47.1337	69.9712	11.8975	3.61138e-28	4.03598e-26
VSIG4	46.9285	49.3919	17.6959	3.18099e-52	5.85961e-49
SRGN	46.8946	116.551	15.9225	1.33454e-44	9.63392e-42
CD53	46.6478	68.5196	18.9487	1.14068e-57	8.70502e-54
HLA-DPB1	46.4327	116.681	14.7252	1.49177e-39	5.20851e-37
SPP1	46.2744	109.06	10.4204	1.15138e-22	6.94207e-21
SERPINA1	46.2356	61.4917	12.7999	1.06613e-31	1.70008e-29
IGHG2	46.2333	130.917	7.66186	1.38689e-13	2.63564e-12
HTRA3	46.2277	75.9925	13.2017	2.64152e-33	4.93392e-31
KRT6B	46.2166	45.2114	7.1105	5.32654e-12	8.10205e-11
IGLV2-23	46.1708	75.9798	9.09434	4.44214e-18	1.51532e-16
ITGB2	46.1429	58.8135	19.5653	2.33525e-60	2.49498e-56
IGHG4	45.844	104.484	7.49209	4.35544e-13	7.75558e-12
CCL18	45.7781	61.7506	11.3199	5.67302e-26	4.87223e-24
TYMP	45.5533	109.485	13.8712	5.06692e-36	1.24735e-33
IGHV1-18	45.4259	77.1189	8.72683	7.07233e-17	2.07177e-15
IGHV3-21	45.1742	62.6261	9.76807	2.31175e-20	1.05912e-18
HLA-DQA1	44.9635	65.9921	14.7055	1.80242e-39	6.21196e-37
AIF1	44.9534	72.8144	17.3557	9.42579e-51	1.41569e-47
ICAM1	44.9323	76.5649	16.382	1.45915e-46	1.18103e-43
IGLV1-44	44.8432	71.7728	8.77939	4.78218e-17	1.43358e-15
HLA-DQB1	44.7623	83.6433	13.8891	4.27847e-36	1.07303e-33
ALOX5AP	44.696	54.8259	20.673	3.43968e-65	1.83748e-60
IGHV5-51	44.6264	79.9107	8.43872	5.87465e-16	1.53986e-14
CCL21	44.5997	52.9179	10.6473	1.74142e-23	1.14565e-21
CYBB	44.5701	51.5988	18.8747	2.39475e-57	1.5991e-53
IGHV3-30	44.5289	65.2092	9.57407	1.07587e-19	4.48306e-18
CSF1R	44.5167	55.3995	20.0604	1.61615e-62	2.87782e-58
RARRES3	44.4812	99.7219	11.4815	1.39567e-26	1.28325e-24
CXCL11	44.4096	45.3574	11.493	1.26232e-26	1.16465e-24
CXCL13	44.2513	55.8314	11.1886	1.75893e-25	1.41723e-23
IL32	44.1736	79.4828	14.973	1.37287e-40	5.59836e-38
SULF1	44.1441	61.1233	13.9967	1.54843e-36	4.05477e-34
COL6A1	43.9877	128.562	13.599	6.53663e-35	1.47336e-32
COL5A1	43.9601	90.7264	13.1192	5.66474e-33	1.01207e-30
IGHA1	43.8491	149.385	6.95784	1.41156e-11	2.02323e-10
COL5A2	43.6986	93.5723	14.722	1.53871e-39	5.33751e-37
HLA-DRB6	43.6291	77.0265	13.4191	3.50766e-34	7.23471e-32
COL6A3	43.6242	89.2576	13.829	7.53683e-36	1.83844e-33
CD74	43.6157	186.058	12.8624	6.01604e-32	9.82804e-30
LAPTM5	43.2989	111.122	15.6158	2.67998e-43	1.64557e-40
IFITM1	43.1392	129.456	12.5398	1.13926e-30	1.62726e-28
LUM	42.9427	130.493	11.2609	9.44171e-26	7.91799e-24
DCN	42.8174	78.4974	12.7025	2.59591e-31	4.0079e-29
IGKV3-15	42.8171	72.7945	8.83371	3.18661e-17	9.77764e-16
IGLV2-11	42.6907	67.0976	8.99816	9.23107e-18	3.01974e-16
COMP	42.5276	58.4572	9.03678	6.88593e-18	2.29188e-16
MMP11	42.51	83.0202	10.1946	7.37717e-22	4.01721e-20
FCGR2A	42.3684	51.065	20.296	1.51541e-63	4.04767e-59
IGLV1-51	42.2822	80.6043	8.58035	2.08715e-16	5.771e-15
SULF2	42.2106	73.1009	12.3327	7.40109e-30	9.83498e-28
IDO1	42.0481	47.5929	10.5068	5.62174e-23	3.53726e-21
IGHV4-34	42.0209	60.5332	9.31209	8.32883e-19	3.10269e-17
RGS1	42.0202	68.3099	15.9467	1.05326e-44	7.70756e-42
GZMA	41.9732	51.6154	13.2967	1.09459e-33	2.14974e-31
SPI1	41.945	62.6864	18.3015	7.48337e-55	2.66508e-51
PSMB9	41.8488	85.9742	13.341	7.25067e-34	1.46163e-31
CNN1	41.7874	70.9022	9.18973	2.14013e-18	7.61157e-17
CTSK	41.7271	104.914	13.0655	9.29828e-33	1.62857e-30
IGLV3-1	41.7131	65.7877	8.63568	1.38884e-16	3.92341e-15
IGHV3-15	41.6024	64.3857	8.80115	4.06538e-17	1.22905e-15
PDZK1IP1	41.4923	68.2298	8.63998	1.34542e-16	3.81083e-15
MSN	41.4879	112.29	15.3615	3.18798e-42	1.62192e-39
ACTG2	41.4816	87.2003	8.54727	2.66066e-16	7.26648e-15
IL2RG	41.4364	61.5176	14.9486	1.7371e-40	6.81837e-38
FPR3	41.3488	46.0004	18.6419	2.47367e-56	1.46826e-52
CAVIN1	41.1174	123.068	14.6372	3.47195e-39	1.13093e-36
IFITM3	41.0217	172.667	13.3756	5.25525e-34	1.07561e-31
IGHV1-69D	40.8579	54.2622	9.11688	3.73986e-18	1.29143e-16
TIMP2	40.8285	105.311	13.7483	1.61004e-35	3.79981e-33
F3	40.7508	80.3382	10.559	3.64019e-23	2.34006e-21
IGHV3-33	40.735	53.9704	9.56142	1.18854e-19	4.93223e-18
IGLV1-47	40.6325	69.7456	8.26663	2.03347e-15	4.98293e-14
IGHGP	40.568	73.3354	8.63774	1.36793e-16	3.87048e-15
OLFML3	40.5184	62.0319	14.4556	1.97514e-38	5.99499e-36
RAMP1	40.3939	60.3015	12.1376	4.26215e-29	5.25829e-27
NKG7	40.373	55.9628	13.3314	7.93081e-34	1.58676e-31
KLHDC7B	40.219	78.3102	7.73626	8.35071e-14	1.63885e-12
S100A9	40.1255	196.436	5.80663	1.29656e-08	1.20038e-07
CCDC80	40.1249	46.7547	15.2287	1.15673e-41	5.46837e-39
IFIT3	40.1015	81.8683	12.8862	4.83669e-32	7.95003e-30
TAGLN	40.0787	121.052	10.4641	8.01605e-23	4.9277e-21
COL10A1	40.0556	40.9174	11.9278	2.76097e-28	3.12481e-26
RNASE6	40.0439	58.0596	17.6047	7.89256e-52	1.4054e-48
CCN2	39.9579	114.347	11.5148	1.04382e-26	9.78257e-25
S100A7	39.927	72.2746	5.05272	6.62615e-07	4.6902e-06
TRAC	39.8264	59.2828	15.0393	7.23066e-41	3.14034e-38
EMP3	39.7773	81.2491	14.6298	3.72704e-39	1.20666e-36
OSMR	39.5556	60.0607	16.0595	3.48076e-45	2.6189e-42
IGLV6-57	39.2817	59.3314	8.30946	1.49535e-15	3.72929e-14
CPXM1	39.1627	63.021	12.2791	1.19925e-29	1.56254e-27
C3AR1	39.1372	42.031	19.3826	1.464e-59	1.30345e-55
IGHV4-59	39.1297	62.7462	8.23788	2.49799e-15	6.04359e-14
THBS2	38.993	87.4646	9.90971	7.43615e-21	3.59167e-19
SECTM1	38.9357	61.505	12.5748	8.29563e-31	1.20096e-28
COL16A1	38.8984	61.1659	15.5803	3.78658e-43	2.29863e-40
IGHV3-11	38.8922	56.3361	8.76654	5.26315e-17	1.56809e-15
TMEM176B	38.8392	92.2987	13.5474	1.05931e-34	2.27262e-32
CXCL1	38.8203	71.9368	8.67069	1.07227e-16	3.06807e-15
NCF2	38.7901	46.9726	19.7893	2.46084e-61	3.28645e-57
DPT	38.7031	35.7981	12.2206	2.02712e-29	2.54199e-27
GZMB	38.6111	48.0703	11.8386	6.07816e-28	6.61294e-26
SELPLG	38.546	54.4514	17.9695	2.07045e-53	5.02742e-50
FLNA	38.5162	136.603	13.9385	2.68462e-36	6.82915e-34
KRT16	38.2286	107.172	5.50995	6.4247e-08	5.37438e-07
EMILIN1	38.1232	83.0738	11.8092	7.88113e-28	8.47331e-26
GBP5	38.1	33.7913	12.7198	2.21688e-31	3.45264e-29
UBD	38.0444	43.2691	10.3182	2.67638e-22	1.54899e-20
PTGS1	37.9293	45.4767	13.5732	8.31934e-35	1.82889e-32
VCAN	37.9176	60.7288	13.2959	1.10296e-33	2.15322e-31
ANXA6	37.8904	79.9592	15.6509	1.90248e-43	1.18175e-40
AXL	37.708	61.6038	15.7448	7.60077e-44	4.83373e-41
PLEK	37.6838	43.1652	17.1269	9.1703e-50	1.08862e-46
CALD1	37.579	88.8947	15.748	7.3663e-44	4.74106e-41
HCK	37.4668	45.3451	17.8597	6.19834e-53	1.30542e-49
APOE	37.4416	123.534	9.76784	2.3161e-20	1.06021e-18
LCP1	37.4365	97.5345	12.8493	6.78462e-32	1.10125e-29
IGHV1-24	37.427	52.7769	8.16955	4.06534e-15	9.50834e-14
IGHV3-49	37.3327	46.1673	8.81528	3.65763e-17	1.1127e-15
HLA-DQA2	37.3272	60.4366	10.2542	4.53033e-22	2.53679e-20
GBP1	37.3234	83.3241	12.6397	4.59677e-31	6.93671e-29
MMP2	37.288	127.156	10.9946	9.25726e-25	6.99466e-23
TUBB6	37.1294	85.8736	11.2921	7.21339e-26	6.1165e-24
CD52	37.0881	73.3469	13.0728	8.69001e-33	1.52704e-30
SPHK1	37.0629	57.4766	13.1846	3.0941e-33	5.67996e-31
IGKV1-9	37.0603	59.218	7.8114	4.98527e-14	1.00953e-12
SLAMF8	37.0525	43.6554	17.3371	1.13462e-50	1.59504e-47
TREM2	37.0078	57.7966	15.7625	6.39436e-44	4.26983e-41
CAV1	36.9571	100.565	10.4591	8.3549e-23	5.1301e-21
JCHAIN	36.8626	83.5134	7.77824	6.26272e-14	1.25067e-12
G0S2	36.8468	79.2832	10.3126	2.80325e-22	1.61716e-20
CST7	36.561	50.5947	15.5428	5.4571e-43	3.16868e-40
IGKV1-17	36.5354	51.69	8.28714	1.75542e-15	4.3334e-14
PDPN	36.5179	66.7973	12.2666	1.34179e-29	1.73555e-27
PLAU	36.4637	122.821	10.7945	5.05081e-24	3.52699e-22
MMP12	36.4555	61.6739	8.13292	5.27217e-15	1.21187e-13
IFI27	36.4306	118.665	7.90172	2.66922e-14	5.60495e-13
GAS1	36.3695	40.2011	13.1979	2.73611e-33	5.09278e-31
MS4A6A	36.3538	44.1492	17.7897	1.24753e-52	2.46826e-49
MMP7	36.2715	65.8352	7.65694	1.43395e-13	2.71926e-12
IFI6	36.2495	166.108	8.63825	1.36276e-16	3.85789e-15
IGHV1-2	36.1576	54.8313	7.59015	2.2539e-13	4.15613e-12
ITGA5	36.1368	85.8503	14.2462	1.45305e-37	4.10698e-35
FOLR2	36.0478	54.5676	13.1051	6.45341e-33	1.14914e-30
CD2	35.9888	49.0459	14.2734	1.12248e-37	3.22382e-35
FYB1	35.9638	38.0912	15.749	7.29319e-44	4.74106e-41
THBS1	35.8591	101.991	12.3911	4.37175e-30	5.98818e-28
SLPI	35.8003	139.595	5.7542	1.72874e-08	1.56896e-07
BCL2A1	35.763	39.0597	15.8834	1.95894e-44	1.39529e-41
LY96	35.6504	55.9927	16.2821	3.90421e-46	3.0671e-43
DPYSL3	35.5496	76.7448	11.667	2.75554e-27	2.75142e-25
SRPX	35.4897	51.3988	12.187	2.73976e-29	3.42759e-27
VIM	35.4475	133.469	12.6392	4.61636e-31	6.94665e-29
DSG3	35.4021	40.3385	6.60679	1.2495e-10	1.57054e-09
FMOD	35.2909	67.3397	13.2492	1.70088e-33	3.26839e-31
MS4A4A	35.2845	40.153	16.6808	7.63162e-48	6.90985e-45
AIM2	35.2567	56.2823	8.81022	3.79885e-17	1.15173e-15
IGLL5	35.2545	53.6987	8.4432	5.68638e-16	1.49344e-14
PMEPA1	35.154	81.848	11.6017	4.88382e-27	4.76954e-25
ADAMTS2	35.1212	48.213	13.9609	2.1725e-36	5.63373e-34
TMEM45A	35.1189	56.3104	9.61729	7.6507e-20	3.24623e-18
CSF1	35.0471	61.2157	17.2838	1.92862e-50	2.57567e-47
GPR183	34.9986	48.1006	16.5661	2.3724e-47	2.04409e-44
PRF1	34.9261	40.2892	13.8816	4.5906e-36	1.1406e-33
MSC	34.8577	48.8595	12.9683	2.27551e-32	3.85897e-30
CCN1	34.8116	120.628	11.1219	3.12007e-25	2.47291e-23
ASPN	34.8055	49.427	11.3329	5.06658e-26	4.36543e-24
HLA-F	34.7768	88.8431	11.5531	7.47359e-27	7.11657e-25
FGL2	34.76	42.9341	16.9622	4.7038e-49	4.927e-46
SASH3	34.6729	42.8406	16.6559	9.76264e-48	8.69201e-45
MPEG1	34.6722	43.0312	17.5545	1.3017e-51	2.17303e-48
GREM1	34.6711	38.1671	13.0439	1.13507e-32	1.97509e-30
HLA-DMB	34.6497	54.6371	14.6415	3.33212e-39	1.09878e-36
TRIM22	34.6469	63.4232	15.1706	2.03004e-41	9.34869e-39
CD82	34.61	96.0742	13.2071	2.5134e-33	4.71107e-31
LAMC2	34.5939	94.4857	7.87008	3.32408e-14	6.90138e-13
EPSTI1	34.5688	58.074	14.0336	1.09298e-36	2.91935e-34
SIRPA	34.4473	62.6692	15.398	2.23515e-42	1.17061e-39
CD44	34.4435	106.833	10.3242	2.54778e-22	1.47616e-20
IGLV3-10	34.4375	54.8494	7.14075	4.38294e-12	6.71841e-11
IGLV4-69	34.433	51.6378	7.4027	7.89738e-13	1.34872e-11
RAB31	34.3912	84.8437	15.0322	7.75012e-41	3.3388e-38
HAPLN3	34.3881	54.9937	15.1525	2.41899e-41	1.10446e-38
DOK2	34.3618	39.51	17.0098	2.93229e-49	3.26339e-46
IGHV1-46	34.354	50.3618	8.32245	1.36193e-15	3.40609e-14
MMP1	34.2664	86.7626	6.40942	4.09942e-10	4.76378e-09
SERPINF1	34.1898	95.8344	10.581	3.03168e-23	1.95594e-21
WARS	34.0588	106.841	10.8845	2.35948e-24	1.69186e-22
PRRX1	34.0362	36.9169	15.0141	9.22826e-41	3.88168e-38
TAP1	34.0283	111.419	11.6189	4.20367e-27	4.12794e-25
FAM20C	34.004	55.8403	13.3758	5.2491e-34	1.07561e-31
EVI2B	33.9629	40.3546	18.2061	1.94412e-54	5.76971e-51
ACTA2	33.8936	127.309	9.34048	6.68314e-19	2.52842e-17
MT1X	33.8783	89.7523	9.25397	1.30524e-18	4.76271e-17
INHBA	33.8509	46.3214	12.3844	4.64484e-30	6.29765e-28
TNFAIP6	33.771	37.0745	15.4424	1.4507e-42	7.82792e-40
CYBRD1	33.683	66.4029	14.6417	3.32613e-39	1.09878e-36
MRC1	33.6545	35.6918	15.5638	4.44898e-43	2.64071e-40
S100A10	33.5958	164.529	9.36092	5.70248e-19	2.1837e-17
MYL9	33.5893	130.223	9.34164	6.62346e-19	2.50943e-17
CCL4	33.5819	38.1868	14.4405	2.28083e-38	6.88373e-36
IL7R	33.5555	35.9629	15.6969	1.21405e-43	7.62994e-41
C5AR1	33.5313	45.5004	17.2648	2.32926e-50	2.97712e-47
CHST11	33.529	52.2046	14.5564	7.53043e-39	2.40884e-36
IFI16	33.4972	96.0161	10.8663	2.75291e-24	1.96081e-22
LAMA3	33.4623	47.6554	9.12974	3.38962e-18	1.17352e-16
PALLD	33.4198	78.2196	15.4425	1.4499e-42	7.82792e-40
IGFBP5	33.4073	98.1331	8.40998	7.237e-16	1.87397e-14
GFPT2	33.3334	32.393	14.0995	5.85001e-37	1.57832e-34
F13A1	33.3092	42.7923	12.6937	2.81251e-31	4.305e-29
CCL2	33.2312	65.9269	11.502	1.16657e-26	1.08379e-24
RRAD	33.1727	52.2861	8.77677	4.87667e-17	1.46027e-15
CLEC2B	33.169	59.3635	11.4412	1.98149e-26	1.79105e-24
HCST	33.0666	51.9455	13.788	1.10942e-35	2.68168e-33
CD3E	33.062	43.5526	14.249	1.41562e-37	4.02247e-35
ADAM19	33.0603	45.7441	13.5913	7.02599e-35	1.57701e-32
CD109	33.0424	41.5981	12.3906	4.3921e-30	6.00066e-28
FPR1	32.9501	30.858	17.1039	1.15207e-49	1.30944e-46
MNDA	32.9076	33.3007	18.0114	1.36211e-53	3.46495e-50
OR2I1P	32.8967	38.3783	9.46801	2.47402e-19	9.9445e-18
PLAUR	32.8824	74.314	13.9483	2.44655e-36	6.28339e-34
IFI44	32.8679	89.4406	10.0206	3.03995e-21	1.53928e-19
STAT1	32.705	117.581	13.0236	1.36838e-32	2.37333e-30
MYH11	32.6272	61.222	6.95395	1.44675e-11	2.06867e-10
PTPRC	32.5969	35.1133	16.609	1.55163e-47	1.35882e-44
HAVCR2	32.5857	36.7973	18.436	1.94686e-55	8.66678e-52
RARRES2	32.5345	92.9926	9.3887	4.59435e-19	1.78495e-17
CCL19	32.5232	45.9214	8.05621	9.06307e-15	2.02403e-13
MXRA5	32.5197	66.0977	11.2199	1.34441e-25	1.1032e-23
SERPINB3	32.4975	55.1678	5.56434	4.81529e-08	4.09737e-07
LGALS1	32.4822	169.67	9.95423	5.19544e-21	2.54624e-19
GPR68	32.4539	44.2272	14.0016	1.47851e-36	3.89075e-34
CD4	32.4425	62.4069	15.3306	4.3012e-42	2.14738e-39
CCL13	32.4264	40.9113	10.8165	4.1957e-24	2.94139e-22
THEMIS2	32.4237	48.5696	17.8573	6.35362e-53	1.30542e-49
SLC16A1	32.3829	61.8664	9.1154	3.78241e-18	1.30527e-16
MYADM	32.3348	90.3366	11.1707	2.05165e-25	1.64811e-23
SERPINB4	32.2181	39.8222	6.76664	4.67838e-11	6.2324e-10
HCP5	32.2169	73.5794	11.0749	4.6651e-25	3.62751e-23
AC080038.1	32.2114	80.413	13.0151	1.47925e-32	2.55733e-30
FERMT3	32.1436	57.3116	14.8086	6.69402e-40	2.43262e-37
BGN	32.1262	150.102	9.31492	8.14832e-19	3.04181e-17
SERPINE1	32.1075	124.43	8.17657	3.86764e-15	9.08173e-14
IGKV1-16	32.1057	52.1246	7.1839	3.31534e-12	5.17398e-11
MT1E	31.9818	82.6571	7.73487	8.43059e-14	1.6527e-12
IGKV1-6	31.9612	49.0229	7.65642	1.43907e-13	2.72704e-12
OLFML2B	31.8891	62.7753	11.9302	2.701e-28	3.06343e-26
GPX8	31.8425	56.3686	16.8637	1.24899e-48	1.25888e-45
LOX	31.7406	46.8172	14.2259	1.7639e-37	4.93339e-35
TNFSF10	31.7325	109.842	9.46473	2.53848e-19	1.01959e-17
GLIPR2	31.7206	56.6035	14.9497	1.71798e-40	6.7981e-38
PDGFRB	31.6954	73.913	13.2157	2.31937e-33	4.37812e-31
SPARC	31.6737	164.731	11.0714	4.80843e-25	3.7281e-23
PDLIM3	31.6556	39.3923	12.7086	2.45431e-31	3.80027e-29
COPZ2	31.6341	57.9226	13.6462	4.19924e-35	9.58647e-33
GAS6	31.6056	78.6135	11.3106	6.14444e-26	5.26019e-24
DPYD	31.5712	39.9557	14.9713	1.39459e-40	5.64385e-38
IFIT1	31.454	51.6672	10.3775	1.64125e-22	9.73089e-21
COL12A1	31.4515	80.1682	10.4205	1.15026e-22	6.94207e-21
CLMP	31.3475	42.2089	12.9082	3.95192e-32	6.51578e-30
CCL11	31.3454	45.9401	10.55	3.92598e-23	2.52074e-21
OLR1	31.3445	45.6117	9.02062	7.78518e-18	2.57195e-16
CASP14	31.2893	52.5543	5.43706	9.42207e-08	7.67501e-07
IGHJ3	31.2536	45.524	7.74442	7.89718e-14	1.55212e-12
SPON2	31.2411	62.9941	12.5084	1.51461e-30	2.14048e-28
TPSAB1	31.2055	45.0474	11.9747	1.81951e-28	2.10386e-26
SLCO2B1	31.2002	34.6611	17.1926	4.77631e-50	5.93374e-47
CD3D	31.1936	51.9572	11.3437	4.61467e-26	3.99539e-24
COL11A1	31.1304	32.6852	10.1504	1.05837e-21	5.62011e-20
GJB2	31.0683	119.542	6.21206	1.30795e-09	1.40444e-08
FIBIN	31.0291	34.1775	12.5939	6.97196e-31	1.02319e-28
IGLV3-9	30.9871	35.5325	8.56848	2.27727e-16	6.2546e-15
FNDC1	30.9812	28.703	12.1364	4.30727e-29	5.30171e-27
IGKV1-27	30.9784	45.4114	7.57231	2.542e-13	4.66004e-12
LRRC15	30.8831	27.0819	11.4774	1.44583e-26	1.32254e-24
FBN1	30.8772	42.6769	13.9201	3.19401e-36	8.04968e-34
CPA3	30.8212	38.3975	12.3245	7.9667e-30	1.05342e-27
IGHV4-31	30.7979	45.9274	7.38197	9.05947e-13	1.53394e-11
NT5E	30.7869	51.5156	9.8905	8.67729e-21	4.15359e-19
IFITM2	30.7714	110.384	11.8961	3.65603e-28	4.07735e-26
HLA-DQB2	30.7378	50.6467	11.0038	8.56305e-25	6.4977e-23
CAVIN3	30.7199	73.6975	12.7534	1.63003e-31	2.56862e-29
HTRA1	30.703	118.308	10.9536	1.3129e-24	9.70058e-23
SOD2	30.6429	85.1551	13.9397	2.65476e-36	6.78552e-34
CD7	30.5974	39.3267	13.6907	2.76778e-35	6.40063e-33
GNLY	30.5745	33.928	10.9435	1.42955e-24	1.04755e-22
CXCL8	30.5712	73.1835	7.21827	2.65189e-12	4.18752e-11
IGF2BP2	30.4556	46.3805	9.13107	3.35526e-18	1.16388e-16
TRBV28	30.4337	40.8793	12.6813	3.14843e-31	4.8054e-29
CHST15	30.4319	41.0129	14.8102	6.59066e-40	2.41146e-37
IL15RA	30.4079	51.1052	14.4128	2.97276e-38	8.87179e-36
CXCL12	30.3361	42.719	11.9015	3.48371e-28	3.90966e-26
MFAP5	30.3335	29.006	10.9426	1.44084e-24	1.05438e-22
C15orf48	30.2473	85.0314	7.42996	6.5902e-13	1.14042e-11
CCL3	30.2471	37.1303	13.1221	5.51536e-33	9.88694e-31
TMEM176A	30.2172	61.1013	11.7475	1.35761e-27	1.42483e-25
IFIT2	30.2077	49.19	12.2937	1.05119e-29	1.37972e-27
BST2	30.2061	152.994	7.24898	2.17082e-12	3.47097e-11
PTHLH	30.1806	45.45	7.15408	4.02121e-12	6.19951e-11
IGHV1-69	30.0812	35.6118	7.98243	1.52085e-14	3.29857e-13
HLA-B	30.0495	201.731	9.61538	7.76654e-20	3.28744e-18
FLNC	30.0478	38.0517	9.62079	7.44169e-20	3.16005e-18
CD86	29.9376	36.7082	17.3545	9.54038e-51	1.41569e-47
COL8A2	29.9318	41.9052	13.5661	8.88947e-35	1.94621e-32
HLA-DOA	29.9228	50.9976	10.9555	1.29183e-24	9.5581e-23
GPNMB	29.8956	100.165	7.37468	9.50685e-13	1.60308e-11
FBLN2	29.8799	67.4734	9.30984	8.47475e-19	3.15046e-17
CLIC4	29.8686	101.44	12.2736	1.25997e-29	1.63368e-27
TGFB3	29.8381	45.9523	14.6956	1.98249e-39	6.78876e-37
MT1L	29.8189	42.0286	9.61631	7.71012e-20	3.26625e-18
STOM	29.7873	115.727	11.7024	2.01869e-27	2.07781e-25
SOCS3	29.7658	115.574	10.634	1.94556e-23	1.27211e-21
IGLV8-61	29.7444	39.2317	7.94941	1.91536e-14	4.08947e-13
SAMHD1	29.7354	88.9197	14.9634	1.50626e-40	6.01249e-38
SAMD9L	29.6985	44.9907	13.6141	5.67546e-35	1.29014e-32
SERPINB1	29.6639	107.702	10.2501	4.68293e-22	2.61402e-20
RGS2	29.6536	85.38	10.1921	7.53086e-22	4.09256e-20
BATF2	29.5584	40.3356	11.6695	2.69576e-27	2.70183e-25
LMOD1	29.5446	51.9184	8.45024	5.40271e-16	1.42314e-14
U62317.1	29.475	35.4597	10.9878	9.81402e-25	7.34265e-23
AHNAK2	29.4722	35.0189	9.87153	1.01048e-20	4.80677e-19
PTGDS	29.4316	63.2828	7.9345	2.12507e-14	4.51198e-13
EVI2A	29.4141	32.0544	18.4668	1.42906e-55	7.63403e-52
CD37	29.4087	39.7871	13.8783	4.73963e-36	1.17218e-33
C1QTNF1	29.3641	54.7006	11.667	2.75536e-27	2.75142e-25
ANGPTL2	29.3564	72.1609	11.3645	3.8565e-26	3.36075e-24
ARSI	29.2516	30.1372	12.82	8.86748e-32	1.42253e-29
CFI	29.2399	45.6954	12.9786	2.07033e-32	3.54477e-30
LILRB4	29.2278	27.2536	15.0033	1.02388e-40	4.23997e-38
CALHM6	29.1703	52.846	10.7199	9.46597e-24	6.40091e-22
MAFB	29.1352	70.9344	11.6719	2.63965e-27	2.65057e-25
TPM2	29.1101	114.604	8.67815	1.01472e-16	2.90963e-15
ADAM12	28.9247	36.9181	13.7111	2.28502e-35	5.33038e-33
WAS	28.899	44.9873	14.8845	3.22231e-40	1.22082e-37
COL15A1	28.8986	69.7065	11.5832	5.743e-27	5.54776e-25
MFAP4	28.8774	85.1902	7.3164	1.39588e-12	2.30647e-11
STAB1	28.852	54.5982	14.3546	5.17783e-38	1.50326e-35
SLC15A3	28.8483	51.5417	13.7697	1.31722e-35	3.15542e-33
SAMSN1	28.8217	31.3318	17.2643	2.34068e-50	2.97712e-47
RSAD2	28.7662	46.3858	10.457	8.50676e-23	5.21735e-21
FAP	28.7407	29.6662	14.5847	5.74456e-39	1.84864e-36
WIPF1	28.5775	47.0129	18.3244	5.94778e-55	2.2695e-51
CASP1	28.557	58.4251	11.4093	2.61463e-26	2.31631e-24
IL10RA	28.5543	32.9175	16.9919	3.50216e-49	3.81807e-46
GZMH	28.5463	33.1828	10.7519	7.23506e-24	4.98706e-22
IL4I1	28.539	40.9181	11.9895	1.59539e-28	1.86082e-26
LST1	28.5302	39.0306	15.0757	5.08955e-41	2.24698e-38
MXRA8	28.5152	83.9959	9.37721	5.02409e-19	1.94061e-17
CCN4	28.4903	30.212	13.9201	3.19456e-36	8.04968e-34
UBE2L6	28.4042	121.002	11.5493	7.72536e-27	7.34322e-25
CPVL	28.3721	47.985	11.2461	1.0727e-25	8.92582e-24
LTBP2	28.3525	68.4635	11.749	1.33979e-27	1.40889e-25
IGHV3-74	28.3263	54.7049	7.38695	8.7658e-13	1.48846e-11
CHRDL2	28.3242	30.8525	9.10372	4.1352e-18	1.41968e-16
IGHV2-26	28.2874	32.3161	7.875	3.21274e-14	6.6832e-13
SERPINB9	28.2858	54.4625	11.8995	3.54718e-28	3.97255e-26
LY86	28.2648	36.2728	14.65	3.07014e-39	1.02504e-36
TM4SF1	28.2214	108.874	7.567	2.63457e-13	4.82312e-12
ANXA1	28.1949	129.482	7.26109	2.00577e-12	3.22531e-11
IL20RB	28.1695	45.7702	6.95479	1.43911e-11	2.0594e-10
CD300A	28.1184	37.4994	17.3041	1.57648e-50	2.15938e-47
FAM129A	28.1056	52.5893	12.8581	6.25908e-32	1.01939e-29
RCN3	28.1023	87.0036	9.08992	4.59445e-18	1.56229e-16
PDCD1LG2	28.0801	24.076	14.9771	1.31875e-40	5.41906e-38
PXDN	28.0667	55.2752	12.0574	8.71951e-29	1.0351e-26
TPSB2	28.0601	45.881	10.0434	2.52632e-21	1.28775e-19
BIN1	28.0265	45.07	13.7536	1.53252e-35	3.63853e-33
MSRB3	27.9753	42.127	12.3722	5.1863e-30	6.99626e-28
IGLV2-8	27.9693	46.9271	6.74819	5.24478e-11	6.92819e-10
ANXA5	27.9687	130.879	12.2238	1.96893e-29	2.47483e-27
MZB1	27.9605	40.679	8.5035	3.66472e-16	9.85746e-15
C1orf162	27.9581	40.6701	16.2953	3.4273e-46	2.73263e-43
THY1	27.9345	85.0225	10.2755	3.8041e-22	2.15498e-20
BIRC3	27.9266	44.7606	11.0731	4.73827e-25	3.67905e-23
PLN	27.9252	31.6811	9.60022	8.75394e-20	3.67061e-18
IGHV2-70	27.9236	31.7246	7.6954	1.10385e-13	2.13264e-12
LINC01871	27.9071	33.1101	11.3903	3.08296e-26	2.71321e-24
TNFSF13B	27.9	30.9454	16.4653	6.41737e-47	5.3565e-44
LAG3	27.8979	32.2082	11.9361	2.56351e-28	2.92436e-26
FAS	27.8865	45.9716	16.1383	1.6063e-45	1.2436e-42
ACTN1	27.882	102.66	13.1911	2.91323e-33	5.38493e-31
LTB	27.6885	50.3909	10.764	6.5299e-24	4.51012e-22
NRP2	27.6732	37.5495	15.0158	9.08196e-41	3.85046e-38
IFI44L	27.6515	41.9075	10.4147	1.20753e-22	7.24789e-21
IL2RB	27.648	36.2307	14.2691	1.16896e-37	3.33936e-35
CYTH4	27.6447	29.1094	17.1473	7.48594e-50	9.08861e-47
IL6	27.6395	34.3733	8.95762	1.2545e-17	4.03951e-16
HLA-A	27.6054	193.456	8.93481	1.49028e-17	4.74438e-16
RAC2	27.6036	89.2828	10.4104	1.25098e-22	7.50025e-21
IGFBP6	27.5883	85.951	6.98536	1.18556e-11	1.72334e-10
CD48	27.5585	32.3003	13.3093	9.74065e-34	1.92721e-31
FGFBP1	27.5319	59.2236	4.73273	3.07437e-06	1.93124e-05
LAIR1	27.5123	30.0555	16.8899	9.62779e-49	9.89071e-46
GEM	27.4255	49.6883	10.5493	3.94915e-23	2.53258e-21
B2M	27.4129	204.961	11.1039	3.6407e-25	2.8643e-23
ROR2	27.3846	29.931	13.9567	2.26047e-36	5.83354e-34
TNFAIP8L2	27.3821	35.7658	15.3198	4.7797e-42	2.34249e-39
IGHV3-48	27.3706	35.2982	7.55983	2.76486e-13	5.04954e-12
MGP	27.3679	106.967	6.58856	1.39604e-10	1.73959e-09
NCKAP1L	27.3588	27.4743	16.6883	7.08696e-48	6.52734e-45
NXN	27.3582	69.1978	10.637	1.89748e-23	1.24372e-21
CDA	27.3543	53.9161	7.72439	9.05703e-14	1.77226e-12
CRISPLD2	27.3536	59.2035	11.2251	1.28529e-25	1.05631e-23
EHD2	27.3519	104.279	10.5471	4.02163e-23	2.56367e-21
CREB3L1	27.3477	58.089	9.90869	7.49693e-21	3.6145e-19
SOD3	27.3382	72.9402	8.15834	4.40253e-15	1.02343e-13
KCTD12	27.3162	68.8503	13.5745	8.21502e-35	1.81341e-32
LRRC25	27.2784	29.1906	16.7488	3.89678e-48	3.71725e-45
CTSB	27.261	156.15	11.7118	1.85864e-27	1.92913e-25
VCAM1	27.2241	41.5366	11.686	2.33294e-27	2.37382e-25
MMP3	27.1939	40.0757	7.25955	2.02604e-12	3.25468e-11
MARCO	27.1352	27.3094	9.24767	1.37024e-18	4.98284e-17
C2	27.121	51.5922	10.4934	6.28827e-23	3.91515e-21
SLC7A7	27.1068	33.6499	15.7645	6.27123e-44	4.24062e-41
GNB4	27.0518	39.9215	16.1004	2.3308e-45	1.77873e-42
FAM20A	27.0377	26.5997	14.9057	2.62777e-40	1.0099e-37
CDH11	27.0006	36.2897	12.8097	9.74959e-32	1.55935e-29
MAF	26.9574	52.9838	12.6269	5.16403e-31	7.70565e-29
CD8A	26.9561	32.0423	11.908	3.28959e-28	3.71522e-26
GYPC	26.9425	42.6404	12.7363	1.90653e-31	2.98671e-29
MSR1	26.89	29.654	16.4916	4.95018e-47	4.19744e-44
CILP	26.8725	23.4077	9.43373	3.23419e-19	1.27883e-17
FKBP5	26.8364	49.7485	12.1408	4.14048e-29	5.1319e-27
LCP2	26.8259	33.339	17.9009	4.11073e-53	9.54762e-50
TNFAIP3	26.7432	73.2166	10.5863	2.89846e-23	1.87226e-21
SIGLEC1	26.735	25.617	15.3348	4.12896e-42	2.08084e-39
ANXA3	26.7262	49.7882	8.86536	2.51343e-17	7.80171e-16
HEG1	26.7261	53.1042	14.9632	1.50819e-40	6.01249e-38
CORO1A	26.7193	69.4704	11.6753	2.56318e-27	2.58349e-25
CCDC71L	26.691	62.7095	13.6612	3.64723e-35	8.36201e-33
IL2RA	26.6795	26.4995	14.9479	1.74863e-40	6.81837e-38
FILIP1L	26.6569	53.0888	12.3402	6.9214e-30	9.24353e-28
COL5A3	26.6425	47.9464	11.5958	5.14558e-27	5.00687e-25
MYLK	26.6229	42.3954	11.0813	4.41459e-25	3.44777e-23
IGKV2D-29	26.621	30.0859	7.57957	2.42058e-13	4.4466e-12
LILRB2	26.6078	25.2049	15.8195	3.65983e-44	2.57247e-41
HK3	26.5953	25.8027	14.6625	2.72466e-39	9.21212e-37
CES1	26.5925	38.9381	5.87999	8.63883e-09	8.21004e-08
SPON1	26.5682	45.4481	9.2003	1.9732e-18	7.05544e-17
DDX60	26.5328	54.1591	11.3132	6.01223e-26	5.15527e-24
CD248	26.5174	80.062	9.66812	5.1169e-20	2.23138e-18
SIGLEC10	26.4871	26.4942	14.7642	1.02531e-39	3.7008e-37
ANTXR1	26.4747	80.3459	11.7271	1.62544e-27	1.69924e-25
SLA	26.4671	27.9801	17.346	1.03862e-50	1.49954e-47
CAV2	26.3949	69.4037	10.5989	2.60964e-23	1.68978e-21
NEK6	26.3902	55.252	14.0237	1.19979e-36	3.17291e-34
CXCR4	26.3483	84.3839	10.7236	9.17738e-24	6.22152e-22
GLT8D2	26.3379	36.1617	14.3355	6.21498e-38	1.79462e-35
CD209	26.3312	23.9232	13.5479	1.05441e-34	2.27122e-32
CYTIP	26.3101	31.8907	14.7417	1.27331e-39	4.50464e-37
DEGS1	26.2943	93.8156	11.4809	1.40213e-26	1.28697e-24
ARL4C	26.2641	82.3413	11.6242	4.01175e-27	3.96133e-25
TNS1	26.2615	53.2993	10.531	4.59924e-23	2.91103e-21
TWIST1	26.2587	39.8689	10.3438	2.16823e-22	1.26587e-20
EMP1	26.2555	84.5647	9.62278	7.32565e-20	3.11573e-18
FSTL1	26.2359	101.889	11.3707	3.65227e-26	3.1932e-24
OSCAR	26.2343	30.3003	15.5247	6.50836e-43	3.73846e-40
IFIH1	26.2114	57.1439	12.2742	1.25275e-29	1.62828e-27
HLA-DMA	26.1896	99.057	9.71973	3.39715e-20	1.51104e-18
CTSL	26.1869	125.881	9.98923	3.91687e-21	1.94641e-19
SAMD9	26.1703	54.5881	9.34109	6.65183e-19	2.51836e-17
SLC2A3	26.1589	56.3992	10.0567	2.2689e-21	1.16768e-19
GBP4	26.1582	67.7611	9.41482	3.74836e-19	1.47233e-17
PILRA	26.1444	33.2385	15.4307	1.62644e-42	8.68844e-40
LINC01614	26.0949	23.7778	11.6925	2.20359e-27	2.25942e-25
ITGAX	26.09	31.862	16.7823	2.79647e-48	2.71613e-45
NEXN	26.0338	34.9488	14.5362	9.13857e-39	2.90585e-36
PTGIS	25.8928	40.0851	7.50466	4.004e-13	7.16667e-12
ZBED2	25.8824	26.6409	9.40198	4.14322e-19	1.6191e-17
FHL1	25.8681	45.6282	8.44309	5.69105e-16	1.49394e-14
TMEM173	25.8588	77.9264	14.1714	2.96015e-37	8.15109e-35
VMO1	25.8529	40.5251	11.5059	1.12753e-26	1.04935e-24
CD79A	25.8477	38.2957	7.6017	2.08477e-13	3.86159e-12
ITGAM	25.8452	26.7337	15.7593	6.59794e-44	4.35138e-41
RNASE1	25.8444	126.167	8.57092	2.23696e-16	6.15654e-15
HCLS1	25.7773	72.1161	8.87776	2.28982e-17	7.14915e-16
SELENOM	25.7557	79.7443	9.20204	1.94703e-18	6.96654e-17
PRNP	25.7318	125.362	8.15062	4.65038e-15	1.07823e-13
CLEC7A	25.7201	34.6024	12.5374	1.1639e-30	1.65801e-28
CRYAB	25.6989	50.4333	8.92387	1.61852e-17	5.12821e-16
FSTL3	25.6801	76.7511	7.92119	2.33147e-14	4.93255e-13
ECM1	25.6708	70.6052	9.14607	2.99124e-18	1.04235e-16
GIMAP4	25.6442	61.3963	13.3217	8.67779e-34	1.72973e-31
COL8A1	25.6157	44.416	10.2446	4.89924e-22	2.72527e-20
DUSP1	25.5516	136.478	7.81791	4.7668e-14	9.66019e-13
OAS2	25.4877	83.8922	8.58724	1.98423e-16	5.5035e-15
CCL8	25.4802	28.1687	10.8623	2.84785e-24	2.02572e-22
HSPB6	25.4694	46.5983	6.66699	8.64881e-11	1.11014e-09
RHCG	25.4302	49.3151	5.30655	1.85109e-07	1.43478e-06
SYNM	25.3988	38.218	8.29994	1.60121e-15	3.97844e-14
PAPSS2	25.3458	44.5339	14.4863	1.47338e-38	4.54959e-36
CCL4L2	25.3408	30.358	11.5731	6.27165e-27	5.99341e-25
AOAH	25.3348	23.7342	15.2972	5.95142e-42	2.89023e-39
CXCL2	25.314	39.9945	8.23318	2.58341e-15	6.2305e-14
GLIPR1	25.3131	38.691	15.378	2.7153e-42	1.39473e-39
RUNX3	25.311	33.3148	12.6362	4.74792e-31	7.12454e-29
GABRP	25.2411	22.8173	6.85535	2.69164e-11	3.71352e-10
CCL20	25.2369	40.4261	6.4009	4.31249e-10	4.994e-09
FKBP10	25.2162	94.5447	7.45581	5.54866e-13	9.72472e-12
CCR1	25.2064	37.2081	12.5971	6.77481e-31	9.99752e-29
MX1	25.1876	83.9548	8.51607	3.34306e-16	9.02804e-15
TLR2	25.0736	46.3256	12.4084	3.74163e-30	5.17819e-28
PCOLCE	25.068	83.5376	8.90448	1.87309e-17	5.88939e-16
PLPP4	25.0257	27.2352	10.1707	8.96938e-22	4.82522e-20
PPP1R18	25.0006	93.104	13.1627	3.7882e-33	6.90667e-31
PIK3AP1	24.9678	28.3613	14.4955	1.349e-38	4.20152e-36
PICSAR	24.9594	24.4842	7.1613	3.8378e-12	5.94076e-11
KLHL5	24.9496	49.8531	17.1157	1.02453e-49	1.18979e-46
PDLIM4	24.9494	53.6839	8.7255	7.1425e-17	2.0907e-15
ARHGAP9	24.9278	27.8325	15.3234	4.61476e-42	2.2826e-39
TPM1	24.9195	82.4841	10.9568	1.27741e-24	9.46454e-23
RBP1	24.9177	50.2392	7.99819	1.36202e-14	2.97583e-13
ADAMDEC1	24.8575	26.3878	10.9121	1.86745e-24	1.35543e-22
PPP1R14C	24.8151	46.5416	6.6518	9.49231e-11	1.21079e-09
S100B	24.8047	32.3741	11.8904	3.84497e-28	4.27914e-26
COLEC12	24.7572	24.4442	12.9293	3.2565e-32	5.40256e-30
CMKLR1	24.7478	25.1468	13.7173	2.15433e-35	5.04756e-33
ITGA11	24.7235	32.0937	10.9059	1.96758e-24	1.4223e-22
IGKV3D-20	24.7225	31.9796	7.20913	2.81431e-12	4.42959e-11
GPC6	24.5739	24.8342	13.22	2.22887e-33	4.23723e-31
IGLV7-46	24.5674	35.9201	6.81831	3.39277e-11	4.60941e-10
MFGE8	24.5523	78.8827	11.6871	2.30981e-27	2.35477e-25
CDH3	24.5415	89.5778	5.89175	8.09173e-09	7.72721e-08
ITGAL	24.5408	29.2022	13.861	5.57614e-36	1.36641e-33
RRAS	24.5279	113.927	10.5221	4.95054e-23	3.12598e-21
ACTC1	24.5077	27.6221	6.54576	1.80954e-10	2.21405e-09
TNFRSF1B	24.4932	76.1555	11.2753	8.33866e-26	7.02604e-24
SOX9	24.4895	64.4547	7.14218	4.3427e-12	6.66437e-11
PODN	24.4863	48.081	8.83078	3.25711e-17	9.9825e-16
RAB3IL1	24.4768	37.9916	13.5894	7.15056e-35	1.59166e-32
ANPEP	24.4408	42.9519	7.90402	2.62702e-14	5.52068e-13
CYTOR	24.4262	47.0737	10.7788	5.76453e-24	3.99405e-22
AC087289.1	24.4163	78.3418	10.2967	3.19602e-22	1.82992e-20
IGHV2-5	24.4107	27.8143	7.70093	1.06302e-13	2.05973e-12
KRT6C	24.4018	24.6657	5.21551	2.94174e-07	2.21148e-06
IRF8	24.3598	27.3714	12.5074	1.52866e-30	2.15464e-28
IGHV4-28	24.3541	28.6996	8.22054	2.82745e-15	6.76714e-14
MEDAG	24.3052	33.745	10.0866	1.77905e-21	9.25383e-20
BNC1	24.2723	18.7904	7.66767	1.33318e-13	2.53898e-12
FDCSP	24.2226	30.0589	5.40447	1.11669e-07	9.00162e-07
MSLN	24.1006	31.9758	5.94242	6.09582e-09	5.93473e-08
NLRC5	24.0523	43.6403	13.426	3.28836e-34	6.80868e-32
FBXO32	24.047	64.7541	10.9323	1.57317e-24	1.14494e-22
PTAFR	24.0259	48.2677	12.3941	4.25489e-30	5.87328e-28
MPP1	24.0204	35.7925	14.639	3.41244e-39	1.11836e-36
MT2P1	24.0132	29.8163	9.47161	2.4054e-19	9.67596e-18
KIRREL1	23.9878	44.6944	12.5131	1.45111e-30	2.06165e-28
COL17A1	23.9639	66.8712	4.6955	3.65583e-06	2.26691e-05
TMEM158	23.9324	56.5885	8.96959	1.14602e-17	3.71257e-16
TFPI2	23.9068	44.1166	6.38323	4.78944e-10	5.50337e-09
IGHV3-73	23.8519	36.3749	6.16443	1.72326e-09	1.82074e-08
IGHV3-53	23.839	31.4172	7.75337	7.42751e-14	1.4652e-12
GSDMC	23.8207	34.6489	7.56257	2.71445e-13	4.96086e-12
SNAI2	23.8153	81.0331	7.24939	2.16511e-12	3.46288e-11
P2RY6	23.8138	33.996	10.9404	1.46818e-24	1.07145e-22
SLC38A5	23.7983	50.4425	6.85557	2.68782e-11	3.70921e-10
TRPV2	23.7847	44.6022	11.5067	1.1202e-26	1.04435e-24
SERPINE2	23.7734	36.8045	8.812	3.74858e-17	1.13778e-15
CCR5	23.7658	24.0317	14.7314	1.40526e-39	4.93873e-37
PDLIM7	23.7189	89.9503	11.0627	5.17842e-25	4.00334e-23
LAMP3	23.7178	52.372	9.97024	4.56604e-21	2.25017e-19
LOXL2	23.7024	65.2145	10.4245	1.11298e-22	6.73332e-21
IFI35	23.6651	100.117	10.0122	3.25284e-21	1.64086e-19
TMEM119	23.6587	48.6541	9.23653	1.49307e-18	5.40013e-17
PIK3CD	23.625	36.9695	14.4558	1.97078e-38	5.99499e-36
SOCS1	23.5602	52.0887	10.6756	1.37311e-23	9.13466e-22
APOL3	23.5516	54.7141	11.028	6.96553e-25	5.34625e-23
IGLV1-36	23.5325	28.9636	6.47051	2.84642e-10	3.39032e-09
IGLV7-43	23.5036	32.8904	6.57908	1.47876e-10	1.83326e-09
PCP4	23.446	34.1713	5.58477	4.31832e-08	3.6945e-07
CSF2RA	23.4445	28.6626	13.1313	5.06466e-33	9.10956e-31
SMOC2	23.3998	49.6023	7.68394	1.19345e-13	2.2933e-12
HES2	23.3664	43.4879	6.43201	3.5833e-10	4.20703e-09
MMP13	23.3567	45.5149	5.34128	1.54865e-07	1.2175e-06
LAP3	23.3537	101.529	12.0537	9.01119e-29	1.06736e-26
GLIS2	23.339	50.8177	11.7632	1.18246e-27	1.2532e-25
LRP1	23.3185	78.09	12.2388	1.72216e-29	2.17488e-27
IL33	23.2694	40.0768	7.14898	4.1561e-12	6.39639e-11
DSC3	23.1949	59.178	4.28591	2.28079e-05	0.00012255
CPXM2	23.174	34.4427	9.31198	8.3355e-19	3.10301e-17
IGKV2-24	23.0922	38.4424	5.88495	8.40413e-09	8.00408e-08
TNFRSF12A	23.0887	115.788	8.23328	2.58145e-15	6.2286e-14
GPR34	23.0568	24.7488	15.7931	4.74015e-44	3.28855e-41
CSF2RB	23.0565	33.9758	11.2551	9.92704e-26	8.29894e-24
OAT	23.0497	77.5932	7.52144	3.57828e-13	6.44476e-12
RASA3	23.0188	45.1033	12.4945	1.71787e-30	2.40863e-28
IGLV3-27	23.0179	29.3351	6.62126	1.14404e-10	1.4441e-09
TAP2	23.0136	70.0263	11.2344	1.18645e-25	9.81367e-24
PCDH7	22.9893	30.2688	10.1985	7.14557e-22	3.89904e-20
LYN	22.9851	65.6189	12.3807	4.80301e-30	6.49561e-28
CD274	22.9691	31.8613	9.17681	2.36339e-18	8.34449e-17
LCN2	22.9598	102.966	3.71694	0.000230253	0.00101848
EGR1	22.9369	120.97	7.14314	4.31582e-12	6.62503e-11
PRELP	22.9308	36.0238	8.43305	6.12157e-16	1.60144e-14
DEPP1	22.9016	99.4428	7.44388	6.00757e-13	1.04672e-11
SLFN11	22.8887	41.0636	10.6921	1.19549e-23	8.00291e-22
KRT81	22.8594	23.7804	5.97319	5.1279e-09	5.04201e-08
ABI3	22.8594	45.3794	13.465	2.28685e-34	4.75345e-32
TSPAN4	22.8304	50.6005	12.8219	8.71776e-32	1.40272e-29
ACP5	22.824	87.2277	9.25682	1.27682e-18	4.66535e-17
SGK1	22.8217	65.8642	8.3087	1.50354e-15	3.74798e-14
PDGFC	22.8076	35.9631	13.3714	5.46528e-34	1.11433e-31
IFI27L2	22.7906	82.1431	8.46171	4.9701e-16	1.31502e-14
LAMA4	22.7824	54.4975	12.1065	5.62624e-29	6.86196e-27
IRF1	22.7709	77.3555	10.1794	8.35674e-22	4.51382e-20
KLK6	22.7412	27.1109	5.1581	3.92648e-07	2.89274e-06
GPR176	22.7251	32.5529	12.4234	3.2667e-30	4.54445e-28
CD27	22.7209	32.2758	11.0262	7.06985e-25	5.41077e-23
FAM83A	22.7117	72.5437	4.71958	3.26874e-06	2.04397e-05
TRBC2	22.7054	75.15	6.16531	1.71456e-09	1.81262e-08
TEAD4	22.6824	62.1438	9.45411	2.75827e-19	1.0996e-17
PMP22	22.6592	83.7647	7.67384	1.2784e-13	2.44534e-12
CAPN2	22.6034	97.9779	10.7823	5.59918e-24	3.88452e-22
SLAMF7	22.5985	36.1905	10.2885	3.41675e-22	1.9438e-20
KLF9	22.596	52.5625	11.6898	2.25599e-27	2.30872e-25
MRGPRF	22.5851	43.0072	8.73127	6.84287e-17	2.0107e-15
PTPN7	22.5761	23.9294	14.3771	4.18014e-38	1.22694e-35
CFB	22.5575	33.3463	10.369	1.7608e-22	1.03821e-20
GGT5	22.5218	48.9128	10.246	4.84409e-22	2.70116e-20
CLEC4A	22.5188	27.6893	15.1904	1.67652e-41	7.78779e-39
OPTN	22.5098	95.6413	12.3347	7.27071e-30	9.68582e-28
CLCA2	22.5096	65.6774	3.82475	0.000151714	0.000696509
CARD16	22.4927	44.8293	12.2602	1.42124e-29	1.82946e-27
MOXD1	22.4883	33.0645	9.78448	2.02816e-20	9.34809e-19
PLXDC2	22.4365	39.8172	12.0608	8.45581e-29	1.00828e-26
KLK5	22.4187	21.9153	4.94972	1.09567e-06	7.44952e-06
CXCL16	22.4124	97.2617	11.2526	1.0141e-25	8.46456e-24
MELTF	22.401	37.6748	7.83537	4.22566e-14	8.66543e-13
CERCAM	22.4006	82.4104	8.63688	1.37656e-16	3.89284e-15
DSP	22.3937	112.015	5.50599	6.56043e-08	5.48019e-07
PLA2G7	22.3565	44.0842	10.4986	6.02114e-23	3.7708e-21
LTF	22.3388	26.4511	5.79417	1.38857e-08	1.28003e-07
FMNL1	22.3194	45.6103	14.0872	6.57354e-37	1.76461e-34
HLA-H	22.3084	110.886	8.27226	1.95311e-15	4.79701e-14
LAT2	22.307	29.8491	15.5703	4.17388e-43	2.50526e-40
OSM	22.2974	26.344	13.2883	1.18378e-33	2.29122e-31
RASSF4	22.2929	37.1164	13.2546	1.61788e-33	3.12011e-31
TGFB1I1	22.2401	56.6673	11.0767	4.59417e-25	3.57756e-23
IGHV3-43	22.2232	28.7399	6.83484	3.06e-11	4.1839e-10
HSPB7	22.2153	25.1129	8.50263	3.68823e-16	9.90076e-15
DSE	22.1749	33.5344	13.3327	7.83416e-34	1.57331e-31
AL671277.1	22.1725	54.8698	5.9163	7.05557e-09	6.80955e-08
LRRC32	22.1536	58.0616	9.61355	7.87995e-20	3.32502e-18
DDX58	22.1448	59.0884	10.331	2.40848e-22	1.39883e-20
MARVELD1	22.1234	88.5391	9.62587	7.14891e-20	3.05028e-18
COL18A1	22.1139	85.3261	9.7665	2.34098e-20	1.06885e-18
ADAMTS12	22.0894	25.2198	12.7607	1.52507e-31	2.41749e-29
IGLC7	22.0794	30.2369	6.22226	1.23264e-09	1.32918e-08
SPARCL1	22.0379	100.744	7.77235	6.5209e-14	1.2979e-12
CFH	22.0362	64.2975	8.01368	1.22191e-14	2.69284e-13
CTSC	22.0343	92.5116	8.27592	1.90256e-15	4.68795e-14
PARP9	22.0336	70.2824	12.2482	1.58236e-29	2.01262e-27
SMIM3	22.0128	66.5976	10.9077	1.93798e-24	1.4028e-22
PRXL2C	21.996	44.2946	15.0542	6.26495e-41	2.74323e-38
MS4A7	21.9901	44.7193	9.37263	5.20645e-19	2.00301e-17
BIN2	21.9744	25.1438	15.9976	6.39519e-45	4.74488e-42
PODNL1	21.9739	29.2657	11.6808	2.44079e-27	2.47413e-25
MYO1F	21.9712	30.6293	15.5626	4.50164e-43	2.64261e-40
LILRA5	21.9705	21.3282	12.7183	2.24756e-31	3.49025e-29
NFIL3	21.9649	85.0708	11.9357	2.57292e-28	2.92436e-26
ARNTL2	21.9601	59.4173	9.85097	1.19164e-20	5.63339e-19
NAPSB	21.9568	34.7107	10.1207	1.34898e-21	7.08577e-20
NID1	21.9539	80.6125	9.56426	1.16233e-19	4.83202e-18
AL161431.1	21.949	25.7696	6.24194	1.09923e-09	1.19303e-08
GZMK	21.8883	20.4017	11.3911	3.06168e-26	2.69893e-24
SERPINB13	21.852	29.3102	5.65668	2.9359e-08	2.57108e-07
LMCD1	21.847	41.232	10.7846	5.49072e-24	3.81512e-22
SYNPO2	21.7856	33.7445	7.62012	1.84059e-13	3.44033e-12
IGLV5-45	21.7811	28.369	6.13071	2.09263e-09	2.18252e-08
DDR2	21.7538	28.3895	12.7544	1.61576e-31	2.55367e-29
CEBPB	21.7426	120.522	9.69362	4.18014e-20	1.83788e-18
CALML5	21.7319	54.4823	3.35665	0.000864132	0.0033791
IGHV4-61	21.7186	23.8475	8.1294	5.40523e-15	1.24139e-13
IGSF6	21.7028	31.2661	14.0305	1.12537e-36	2.99091e-34
PKDCC	21.697	24.9649	9.01522	8.11065e-18	2.67451e-16
PLOD2	21.6896	68.4686	8.69453	8.98788e-17	2.59531e-15
MMP14	21.6809	152.097	9.87088	1.01575e-20	4.82753e-19
FCGR1A	21.6616	20.5499	14.1643	3.16376e-37	8.66707e-35
LRIG1	21.6223	36.315	9.66586	5.20952e-20	2.26438e-18
PSMB8-AS1	21.5813	53.7629	12.0694	7.83431e-29	9.3836e-27
WNT2	21.5477	31.1336	9.5939	9.20205e-20	3.85245e-18
SAA2	21.5459	22.3257	7.2585	2.04005e-12	3.27266e-11
VEGFC	21.5429	55.8433	8.68281	9.80315e-17	2.81702e-15
F2R	21.5284	61.3067	10.4687	7.716e-23	4.75419e-21
CXCL5	21.514	24.9695	6.58016	1.46907e-10	1.82252e-09
EVA1A	21.4684	25.7821	9.8067	1.69832e-20	7.91662e-19
TIMP1	21.4531	170.924	6.82355	3.28356e-11	4.46785e-10
RFTN1	21.4388	59.2027	12.063	8.29646e-29	9.91492e-27
GIMAP7	21.3618	51.9128	10.6779	1.34734e-23	8.97443e-22
SIT1	21.3425	23.4896	11.5274	9.35122e-27	8.79475e-25
MT1G	21.3402	44.6446	6.71043	6.62237e-11	8.63267e-10
MILR1	21.3214	29.3013	12.2448	1.63193e-29	2.07073e-27
SSC5D	21.3199	26.82	10.9855	1.00058e-24	7.47563e-23
NR3C1	21.3086	44.6182	11.9715	1.87206e-28	2.15529e-26
SLC43A3	21.3004	44.4067	11.1534	2.38097e-25	1.89838e-23
MCUB	21.297	56.8521	11.1763	1.95602e-25	1.57366e-23
PRDM1	21.2458	45.2105	11.8353	6.26093e-28	6.79794e-26
ANXA2	21.238	149.283	8.41074	7.19741e-16	1.86643e-14
ALDH1A1	21.2343	54.7753	5.25312	2.43129e-07	1.85595e-06
JAZF1	21.1521	35.8845	16.7962	2.43622e-48	2.41006e-45
ITPRIP	21.1428	60.7838	12.5097	1.49709e-30	2.12134e-28
OXCT1	21.1274	53.669	7.8269	4.48002e-14	9.13445e-13
SERPINB2	21.1143	32.0811	5.09966	5.2543e-07	3.78863e-06
ODF3B	21.11	64.9125	9.9919	3.83323e-21	1.91018e-19
CLEC11A	21.1049	66.8519	7.87997	3.10391e-14	6.4694e-13
IGKJ5	21.0289	22.866	8.28955	1.72521e-15	4.26669e-14
CTSS	21.0205	100.098	8.7268	7.07397e-17	2.07177e-15
MYO1B	21.0197	67.5525	8.80446	3.966e-17	1.20104e-15
PLK2	21.0087	77.7408	8.21728	2.89403e-15	6.92029e-14
FBLN5	21.0013	46.4473	9.89367	8.45911e-21	4.05643e-19
GXYLT2	20.9983	21.1406	13.6966	2.61791e-35	6.08039e-33
HERC5	20.9884	36.4455	10.0462	2.46997e-21	1.26474e-19
C11orf96	20.9758	70.8756	6.93086	1.67418e-11	2.36975e-10
PCED1B-AS1	20.969	24.8676	12.6023	6.45717e-31	9.60841e-29
HERC6	20.9629	49.7612	9.48434	2.17719e-19	8.79103e-18
FGF7	20.9555	21.2077	10.6194	2.19962e-23	1.43297e-21
ADAMTSL4	20.9446	44.6359	7.26243	1.98826e-12	3.19918e-11
SH2B3	20.9405	51.8488	14.1571	3.3892e-37	9.2373e-35
EDNRA	20.9381	36.2177	12.078	7.25562e-29	8.72962e-27
TNFRSF18	20.9303	46.0016	7.78837	5.84132e-14	1.17089e-12
EVA1C	20.9257	37.5626	10.3499	2.06168e-22	1.20762e-20
LHFPL6	20.9141	69.5174	9.79861	1.81175e-20	8.40643e-19
CCND2	20.9103	50.9502	8.00673	1.28296e-14	2.81577e-13
MMD	20.8981	58.8329	10.263	4.21233e-22	2.37116e-20
IGLV9-49	20.8559	24.9875	6.59281	1.3604e-10	1.69995e-09
LY6E	20.8458	149.553	5.48085	7.48946e-08	6.1981e-07
WNT5B	20.8208	36.5661	8.07773	7.78799e-15	1.75099e-13
AREG	20.8037	69.2607	4.44921	1.11749e-05	6.34593e-05
CORO1C	20.7838	91.6023	12.0224	1.19139e-28	1.3957e-26
EGR2	20.7616	33.4065	10.417	1.18414e-22	7.11552e-21
PLEKHA4	20.7592	56.2626	9.77066	2.26446e-20	1.03835e-18
TNFAIP8L3	20.7544	25.7349	11.9758	1.80166e-28	2.08773e-26
MYO1G	20.7445	20.9852	15.4143	1.90772e-42	1.00901e-39
ISG20	20.7401	35.2899	10.9942	9.29093e-25	7.01019e-23
MT1M	20.7246	27.3014	7.47117	5.00854e-13	8.83899e-12
NUPR1	20.6936	65.0411	6.65985	9.0359e-11	1.15672e-09
SPOCK2	20.6875	45.3562	8.94333	1.39756e-17	4.46249e-16
SMIM25	20.6737	22.0022	15.1412	2.69932e-41	1.22201e-38
LINC01615	20.6599	23.5659	8.80026	4.09222e-17	1.23646e-15
CTLA4	20.6547	23.3442	12.4958	1.69678e-30	2.38532e-28
SFRP1	20.6506	27.2697	7.16164	3.82955e-12	5.92969e-11
LSP1	20.6392	73.5574	5.9744	5.09302e-09	5.01048e-08
SCARF2	20.6349	39.7087	9.80503	1.72116e-20	8.00911e-19
USP30-AS1	20.6224	25.1234	10.9305	1.59674e-24	1.16051e-22
VASN	20.6207	64.2062	8.69128	9.20698e-17	2.65427e-15
UCHL1	20.5705	51.4946	5.08651	5.60795e-07	4.02333e-06
RASAL3	20.5634	30.2142	12.4143	3.54516e-30	4.91902e-28
LCK	20.5053	35.9674	10.6811	1.31091e-23	8.76455e-22
DKK3	20.4811	67.8204	8.85902	2.63593e-17	8.17247e-16
LPXN	20.4636	55.6554	10.0441	2.51155e-21	1.28144e-19
ADGRA2	20.424	45.4784	10.0901	1.73019e-21	9.00844e-20
ANKH	20.4239	47.9608	10.397	1.39763e-22	8.33934e-21
NCF4	20.3979	61.8702	8.67931	1.00603e-16	2.88781e-15
RPL29P19	20.379	34.284	6.94688	1.51295e-11	2.15927e-10
CYP27A1	20.3507	50.1575	8.18654	3.60273e-15	8.48953e-14
KITLG	20.3267	41.2812	9.26321	1.21539e-18	4.45311e-17
BLVRA	20.3076	94.0038	9.75045	2.6603e-20	1.2013e-18
SLC39A14	20.3074	57.2799	10.9919	9.47641e-25	7.1122e-23
NUAK2	20.3056	39.5823	9.48474	2.17038e-19	8.77018e-18
GADD45B	20.3053	93.7357	8.04984	9.47833e-15	2.11236e-13
ADA	20.2505	56.5271	8.59155	1.92232e-16	5.34011e-15
SNX10	20.2403	50.3254	10.673	1.40354e-23	9.31394e-22
ANTXR2	20.2203	49.503	10.6631	1.52452e-23	1.00667e-21
PLEKHO2	20.2007	71.2448	13.7792	1.20505e-35	2.89971e-33
RNF19B	20.1828	95.64	12.249	1.57024e-29	2.00196e-27
LBH	20.1726	87.2432	9.32897	7.30729e-19	2.74126e-17
TBXAS1	20.1561	25.6464	12.9458	2.79794e-32	4.68546e-30
STX11	20.1559	30.7493	13.2147	2.34082e-33	4.40304e-31
SUSD3	20.1481	35.9685	9.47732	2.30025e-19	9.26691e-18
MAOB	20.1138	31.6235	7.38498	8.88051e-13	1.50554e-11
SYNPO	20.1072	60.5022	11.3097	6.19244e-26	5.2928e-24
AMOTL2	20.0917	68.5723	10.2181	6.09012e-22	3.35051e-20
CXCR3	20.0788	20.3248	12.1805	2.90224e-29	3.62238e-27
ALDH2	20.0631	50.5015	7.82538	4.52751e-14	9.22108e-13
DAB2	20.0615	59.0927	8.65022	1.24749e-16	3.54285e-15
NFAM1	20.0532	20.8719	14.842	4.85375e-40	1.82597e-37
CDK6	20.0482	35.9524	9.17291	2.43505e-18	8.58049e-17
IGHJ2	20.0223	30.5373	6.15242	1.84686e-09	1.94288e-08
ADAMTS4	19.995	36.7266	9.62505	7.19543e-20	3.06768e-18
ITGA2	19.9911	65.8309	7.19547	3.07553e-12	4.81944e-11
PAM	19.9843	69.9475	10.7027	1.09391e-23	7.34131e-22
HLA-DQB1-AS1	19.9674	23.6251	11.3001	6.73074e-26	5.72542e-24
RHOD	19.9488	101.722	6.07847	2.82262e-09	2.88472e-08
CDC25B	19.9387	93.0608	7.95854	1.79719e-14	3.8572e-13
RIN2	19.9269	81.7054	11.6639	2.8314e-27	2.82189e-25
NGFR	19.9112	25.4849	7.82966	4.39556e-14	8.98969e-13
CLCF1	19.9013	54.1747	8.14528	4.82989e-15	1.11742e-13
RNASE2	19.8755	18.4581	13.193	2.86147e-33	5.30762e-31
IGHV4-4	19.8639	19.174	7.70951	1.00258e-13	1.94969e-12
ANXA2P2	19.8576	61.2903	9.63234	6.79248e-20	2.91215e-18
DPYSL2	19.8575	57.8766	10.2544	4.5216e-22	2.53457e-20
FERMT2	19.8409	43.0942	10.3764	1.65696e-22	9.81316e-21
ELK3	19.8306	81.4185	12.9362	3.05778e-32	5.10458e-30
SPRR2A	19.8153	35.9842	3.71398	0.000232879	0.00102873
GSN	19.8151	111.693	9.58808	9.634e-20	4.02383e-18
PLXNC1	19.8113	24.4778	18.2448	1.3193e-54	4.1457e-51
IGHA2	19.7954	95.6975	3.35472	0.000869993	0.00340019
SDS	19.7928	32.9214	10.5425	4.17641e-23	2.65284e-21
NRP1	19.7736	53.6569	9.80403	1.73498e-20	8.06638e-19
HEPH	19.7116	28.4781	10.7208	9.3992e-24	6.36382e-22
P4HA3	19.6775	22.5377	12.9483	2.73445e-32	4.59352e-30
AC011462.1	19.6706	106.213	8.1241	5.6121e-15	1.28503e-13
DOCK2	19.64	18.4968	15.3861	2.50803e-42	1.30077e-39
NFIX	19.6329	58.7946	10.7278	8.86184e-24	6.04597e-22
BMP1	19.618	64.6929	10.2722	3.90784e-22	2.20673e-20
ITGB5	19.5989	99.097	9.45816	2.67235e-19	1.06934e-17
SLAMF6	19.5805	18.987	12.6281	5.10691e-31	7.64177e-29
IER3	19.5776	123.086	6.74841	5.23789e-11	6.9208e-10
HSPG2	19.5767	72.1256	9.69815	4.0323e-20	1.78021e-18
NID2	19.5609	30.8787	11.2885	7.44161e-26	6.30001e-24
ZCCHC24	19.5464	45.9163	10.0558	2.2853e-21	1.17385e-19
IGHV3-66	19.5461	26.0208	7.02564	9.17452e-12	1.3535e-10
DACT1	19.5397	28.698	10.5151	5.2505e-23	3.30756e-21
PSMB8	19.5136	125.719	7.95527	1.83859e-14	3.93973e-13
LAMP2	19.483	104.541	11.6225	4.07084e-27	4.00487e-25
IGFBP7	19.4769	153.387	8.15801	4.41277e-15	1.02536e-13
IL12RB1	19.4679	18.9682	13.1592	3.91202e-33	7.10816e-31
CSF3	19.4569	20.5943	6.48327	2.63668e-10	3.15316e-09
AQP9	19.4273	21.4626	10.5423	4.18416e-23	2.6546e-21
SPRR1B	19.3691	76.9666	2.8247	0.00496834	0.0162246
PDCD1	19.3555	19.1147	11.7118	1.85965e-27	1.92913e-25
SLC16A2	19.348	32.9945	10.5882	2.85424e-23	1.84592e-21
RCSD1	19.3061	27.7997	11.983	1.69034e-28	1.96728e-26
TUBA1A	19.3055	105.498	6.44249	3.36584e-10	3.96916e-09
CST6	19.2718	84.9522	3.91624	0.00010566	0.000500521
DPP4	19.2683	23.2947	8.72949	6.93386e-17	2.0352e-15
PLSCR4	19.2672	31.3589	12.9713	2.21468e-32	3.76777e-30
IGHV4-55	19.2624	22.823	7.66673	1.34167e-13	2.55333e-12
FXYD6	19.2598	29.8963	8.16919	4.07579e-15	9.52444e-14
GAS7	19.2583	27.4827	10.9918	9.47939e-25	7.1122e-23
PARVG	19.235	21.1731	14.8272	5.59698e-40	2.07632e-37
RAB27A	19.2274	48.4762	17.5898	9.1592e-52	1.57834e-48
L1CAM	19.2049	19.9197	6.48506	2.60854e-10	3.1216e-09
CLEC10A	19.2005	21.3962	11.2606	9.46224e-26	7.92277e-24
TAGAP	19.1733	20.798	14.7568	1.10089e-39	3.94696e-37
MAP3K20	19.168	44.5028	12.2838	1.14879e-29	1.50046e-27
LINC02195	19.143	19.4357	10.3333	2.36475e-22	1.37609e-20
IL1RAP	19.1266	32.1449	10.472	7.50797e-23	4.63672e-21
TMCC3	19.1008	34.0989	10.8387	3.47625e-24	2.45962e-22
CD300C	19.0851	17.0996	14.8387	5.01055e-40	1.87177e-37
IGHD	19.084	28.5218	5.1975	3.22151e-07	2.40858e-06
PTGFRN	19.0788	99.2122	8.87912	2.26659e-17	7.08077e-16
EPDR1	19.0779	36.3191	8.74842	6.02316e-17	1.78062e-15
IL6ST	19.0686	68.6682	12.5421	1.11624e-30	1.59864e-28
CHI3L2	19.0675	25.7246	7.68664	1.17171e-13	2.25478e-12
CX3CL1	19.0478	50.9494	6.37301	5.08863e-10	5.82336e-09
CIITA	19.0053	27.4693	10.6071	2.43774e-23	1.58231e-21
CPA4	18.9882	24.2842	6.15113	1.86067e-09	1.95586e-08
TENT5B	18.9708	35.4038	7.13434	4.56814e-12	6.99027e-11
LITAF	18.9648	110.57	11.5329	8.91153e-27	8.39601e-25
HLA-DOB	18.9531	26.1581	10.3969	1.39874e-22	8.33934e-21
CALU	18.9214	118.491	10.9492	1.36286e-24	1.00281e-22
RTP4	18.9161	64.9616	6.97047	1.303e-11	1.87871e-10
MAP1B	18.9	33.6465	9.24796	1.36711e-18	4.97487e-17
IGHV3-13	18.8854	25.8342	6.1171	2.2628e-09	2.35082e-08
ITGAV	18.8618	85.9982	11.1492	2.46732e-25	1.96138e-23
PARP14	18.8601	78.9008	11.5543	7.3944e-27	7.05373e-25
LINC02446	18.8547	15.7687	8.98508	1.01924e-17	3.322e-16
ADAP2	18.8429	37.4122	12.5831	7.69046e-31	1.12247e-28
TUBA4A	18.8306	90.0383	5.86243	9.52427e-09	8.99656e-08
A2M	18.812	125.265	6.39182	4.55134e-10	5.248e-09
PIP4K2A	18.802	58.2396	14.8872	3.14058e-40	1.19835e-37
TCN2	18.7956	65.3315	9.27916	1.07451e-18	3.95046e-17
NUAK1	18.7946	39.165	10.3748	1.6791e-22	9.92228e-21
KCNJ8	18.7931	33.7498	10.5028	5.81372e-23	3.64946e-21
CD5	18.7637	23.1416	11.7822	1.00033e-27	1.06662e-25
BTK	18.758	18.8135	14.4074	3.12897e-38	9.28609e-36
TWIST2	18.7531	20.4289	10.0847	1.80786e-21	9.38541e-20
CTSZ	18.7369	152.07	9.10744	4.01957e-18	1.38354e-16
SNAI1	18.7346	37.2148	9.35907	5.78506e-19	2.21215e-17
STK17A	18.7341	65.2691	10.4074	1.28217e-22	7.67864e-21
KRT17	18.7299	192.986	2.97394	0.00311736	0.0107341
BTN3A3	18.7275	50.3042	11.4192	2.39803e-26	2.13504e-24
RENBP	18.6906	48.1081	8.20077	3.2555e-15	7.71213e-14
IL27RA	18.6892	50.7929	8.43567	6.00614e-16	1.57279e-14
LINC02657	18.6686	35.8967	5.91584	7.07381e-09	6.82469e-08
RND3	18.6475	94.6754	7.97133	1.64356e-14	3.55175e-13
HSD11B1	18.6474	26.5879	10.2351	5.29884e-22	2.93331e-20
FGFR1	18.6293	37.4203	8.26316	2.08469e-15	5.10377e-14
MFNG	18.6184	36.3443	11.2493	1.04353e-25	8.69664e-24
OLFML2A	18.6137	56.3555	8.27329	1.93875e-15	4.76459e-14
SLC11A1	18.6016	24.1364	13.5161	1.41916e-34	2.99649e-32
TBC1D10C	18.5991	23.9836	11.1605	2.24041e-25	1.79472e-23
ELN	18.5954	48.5079	5.94481	6.01457e-09	5.86004e-08
PTX3	18.5928	23.1616	7.07886	6.52719e-12	9.80823e-11
CD93	18.5872	63.5759	9.28518	1.0257e-18	3.77621e-17
OASL	18.5687	55.7264	6.48594	2.59478e-10	3.10723e-09
SYT11	18.5628	33.9483	10.8713	2.6377e-24	1.88377e-22
SORBS1	18.5546	34.6567	7.13405	4.57666e-12	7.0013e-11
NCF1C	18.5346	19.0245	11.6121	4.45998e-27	4.3716e-25
WWTR1	18.5233	60.2275	12.3429	6.75117e-30	9.03879e-28
PDGFRA	18.5148	34.102	9.76214	2.42378e-20	1.10194e-18
TRBV20-1	18.5087	19.7943	11.4952	1.23841e-26	1.14457e-24
PARVB	18.5026	40.1047	9.38313	4.79799e-19	1.85596e-17
TPST1	18.4938	67.5085	9.72996	3.13156e-20	1.39759e-18
SLC24A3	18.4826	31.5681	9.08127	4.90787e-18	1.66041e-16
PGM1	18.4814	87.6605	8.70356	8.40543e-17	2.43634e-15
AKT3	18.4785	34.3474	10.5479	3.99573e-23	2.55278e-21
CD47	18.4759	87.7655	9.65064	5.87693e-20	2.53386e-18
VAV1	18.4629	32.2979	10.4406	9.74509e-23	5.94952e-21
AC245884.12	18.453	16.8444	8.76245	5.42581e-17	1.61205e-15
GALNT10	18.4434	48.6887	12.3634	5.61335e-30	7.55328e-28
ME1	18.387	53.3051	7.37694	9.36551e-13	1.58174e-11
STX2	18.3866	34.5556	11.8807	4.18906e-28	4.64272e-26
TMC8	18.3768	38.5123	11.3788	3.40717e-26	2.98869e-24
GCNT1	18.3704	24.0106	10.0023	3.52429e-21	1.76611e-19
2021-09-06	18.3696	51.7159	11.8602	5.02243e-28	5.52053e-26
FOXP3	18.3556	28.9857	13.3675	5.6684e-34	1.15135e-31
HAS2	18.3477	36.3734	6.64029	1.01849e-10	1.29296e-09
EBI3	18.3279	26.1534	9.9339	6.12056e-21	2.97778e-19
CD300LF	18.3012	19.6034	14.21	2.05046e-37	5.6754e-35
OGFRL1	18.2847	32.9831	10.6781	1.34456e-23	8.96711e-22
PDZRN3	18.2808	26.0747	9.76258	2.4152e-20	1.09992e-18
SUSD6	18.2655	73.4189	12.9484	2.7316e-32	4.59352e-30
VSNL1	18.2496	24.1585	6.13925	1.99234e-09	2.08442e-08
HBEGF	18.2185	70.8176	7.01676	9.70868e-12	1.42561e-10
LIX1L	18.2104	59.386	11.464	1.6249e-26	1.47623e-24
TUBB2A	18.2079	74.6956	6.38593	4.71328e-10	5.42169e-09
DOCK11	18.1731	26.8863	13.5593	9.47761e-35	2.05811e-32
ADAMTS14	18.1679	25.7411	10.8814	2.42298e-24	1.73506e-22
HSPA7	18.1648	34.7938	8.48751	4.11851e-16	1.10171e-14
THBD	18.1554	88.4373	4.8326	1.92119e-06	1.25342e-05
IFFO1	18.1533	26.0147	15.1118	3.58991e-41	1.59811e-38
PECAM1	18.1402	77.8479	8.84777	2.86798e-17	8.85081e-16
SLC22A3	18.1369	20.0561	9.3615	5.67673e-19	2.1754e-17
KLK10	18.1183	24.3066	4.64179	4.68427e-06	2.84777e-05
SNX20	18.1177	17.6646	14.6508	3.04786e-39	1.024e-36
CMPK2	18.1044	46.8304	8.36426	1.00748e-15	2.55797e-14
BHLHE40	18.099	137.233	6.63162	1.07393e-10	1.36011e-09
RAB32	18.0962	83.8488	8.30545	1.539e-15	3.83102e-14
SGMS2	18.0877	37.5533	11.9057	3.35809e-28	3.78458e-26
JAK3	18.0815	39.5499	11.4216	2.34921e-26	2.09858e-24
CD38	18.0314	17.376	10.8192	4.09996e-24	2.88184e-22
LIPA	18.0182	84.5061	10.9418	1.451e-24	1.06036e-22
KLF10	17.9952	86.6098	9.03561	6.94733e-18	2.31087e-16
BCAT1	17.9919	38.0504	6.7763	4.40614e-11	5.8962e-10
CXCL6	17.972	28.1742	5.83719	1.09536e-08	1.02495e-07
ADGRE5	17.962	81.8912	8.75545	5.71644e-17	1.69463e-15
PRRX2	17.946	38.9554	7.85065	3.80235e-14	7.84555e-13
CD69	17.9424	28.6454	7.95457	1.84759e-14	3.95743e-13
ACOT9	17.9149	61.5756	11.6956	2.14373e-27	2.20227e-25
DNAJB5	17.9118	30.8416	11.4438	1.9369e-26	1.75372e-24
TSC22D3	17.8959	93.5185	8.16665	4.15e-15	9.68514e-14
CELF2	17.8831	22.4509	13.6872	2.85803e-35	6.58086e-33
COL4A2	17.8609	119.882	7.37525	9.47084e-13	1.59751e-11
PRSS23	17.8502	69.9093	7.68441	1.18962e-13	2.28842e-12
TGM1	17.848	29.9362	5.13068	4.50296e-07	3.28753e-06
PCDHGC3	17.8431	31.3927	10.8447	3.3052e-24	2.3448e-22
ITM2A	17.841	43.2817	7.31551	1.40406e-12	2.31854e-11
ST6GAL1	17.8051	36.6276	8.935	1.48821e-17	4.74063e-16
ST5	17.7374	49.7481	11.1963	1.64637e-25	1.33257e-23
IFIT5	17.7239	54.8517	11.198	1.62257e-25	1.31529e-23
STK17B	17.7152	57.8202	11.4362	2.06923e-26	1.86405e-24
CYP1B1	17.6907	33.3266	6.13476	2.04456e-09	2.13613e-08
MRVI1	17.6833	35.7427	8.64883	1.26034e-16	3.57553e-15
PLEKHO1	17.6676	68.0148	8.34937	1.12177e-15	2.83468e-14
HRASLS2	17.6641	28.0462	5.37632	1.29229e-07	1.02928e-06
TLR1	17.6607	16.9847	16.9754	4.1252e-49	4.40737e-46
MYOSLID	17.6268	15.7905	8.3107	1.48207e-15	3.70135e-14
JPH2	17.6259	25.2628	8.29898	1.61228e-15	4.00224e-14
COL14A1	17.6164	41.8849	7.15879	3.90058e-12	6.02745e-11
BICC1	17.6099	24.4833	10.5783	3.09855e-23	1.99668e-21
IGKV1-8	17.6052	22.6998	6.29506	8.05698e-10	8.92029e-09
NAMPT	17.5888	85.4456	8.09556	6.86708e-15	1.55638e-13
KCNMB1	17.5871	21.0291	9.6012	8.68693e-20	3.65111e-18
PTGS2	17.5869	65.6793	4.81878	2.05129e-06	1.33222e-05
NTN1	17.5753	21.3132	9.16796	2.5294e-18	8.90122e-17
KCNE4	17.5694	24.4881	10.3891	1.49178e-22	8.85454e-21
IGLV2-18	17.5547	22.0049	6.34932	5.8541e-10	6.63962e-09
RAB7B	17.5515	37.5039	7.88512	2.99515e-14	6.25493e-13
FXYD5	17.5416	121.923	5.81033	1.27039e-08	1.17779e-07
LILRB1	17.5327	17.6958	12.5943	6.94833e-31	1.02253e-28
GZMM	17.5274	22.5714	9.74553	2.76658e-20	1.24718e-18
CD40	17.5262	73.2192	6.16438	1.72375e-09	1.8209e-08
MOB3B	17.5174	32.8225	9.82493	1.46788e-20	6.89051e-19
CEACAM6	17.5158	68.4847	2.87381	0.00427087	0.0142211
SLA2	17.5078	17.6943	12.9495	2.70474e-32	4.57238e-30
TMEM140	17.504	69.383	12.5979	6.72048e-31	9.94482e-29
S100A12	17.4903	41.9705	4.16113	3.87598e-05	0.000199359
DIO2	17.4684	26.297	7.94861	1.92609e-14	4.10909e-13
RCAN1	17.4474	59.9315	9.09894	4.28887e-18	1.46866e-16
CDCP1	17.4471	82.6695	7.29759	1.57939e-12	2.58966e-11
PDE4B	17.4462	20.6947	13.2921	1.14201e-33	2.21841e-31
SQOR	17.4369	84.8799	8.23883	2.48116e-15	6.01104e-14
CTSG	17.423	18.083	7.97894	1.55848e-14	3.37745e-13
CXCR6	17.402	21.4055	11.5115	1.07447e-26	1.00346e-24
ZYX	17.3836	134.367	9.62794	7.03286e-20	3.00316e-18
COL7A1	17.3754	86.2572	4.80024	2.23936e-06	1.4425e-05
CDC42EP1	17.3393	106.236	6.54851	1.77969e-10	2.17903e-09
SYDE1	17.3388	49.747	10.1555	1.01543e-21	5.41903e-20
SPRR2D	17.3367	31.8237	3.71647	0.000230665	0.00102021
GPSM3	17.3346	75.4103	7.15927	3.88854e-12	6.01212e-11
MIR4435-2HG	17.3273	38.4457	10.1611	9.70436e-22	5.19967e-20
CGAS	17.327	44.4435	9.51681	1.68774e-19	6.88239e-18
DCBLD2	17.3264	47.4315	7.28125	1.75792e-12	2.85349e-11
CD84	17.3226	15.9476	14.9464	1.77332e-40	6.86455e-38
LIF	17.315	47.7995	6.5024	2.35036e-10	2.83167e-09
OLFM4	17.3139	35.2387	3.3451	0.000899893	0.00350654
DRAM1	17.3106	67.4432	8.37944	9.02815e-16	2.30537e-14
AC147651.4	17.2974	20.624	12.4241	3.24656e-30	4.52823e-28
APLNR	17.2915	46.7209	7.65795	1.42422e-13	2.70368e-12
EPB41L2	17.2869	41.1631	11.5908	5.37162e-27	5.19841e-25
IL13RA1	17.2538	99.3449	11.6592	2.95165e-27	2.93626e-25
COTL1	17.2278	102.424	7.66967	1.31518e-13	2.50917e-12
MUC1	17.2218	107.274	3.87464	0.000124661	0.000582623
MAP4K1	17.2217	28.482	9.97233	4.48954e-21	2.21451e-19
CD247	17.2123	23.6611	10.9451	1.41062e-24	1.0351e-22
TMEM131L	17.2105	33.4422	11.6019	4.87656e-27	4.76954e-25
TTC7A	17.1665	66.2226	11.8548	5.26844e-28	5.76721e-26
LAMB3	17.1626	120.456	3.74402	0.000207535	0.000926271
LAYN	17.1547	32.8534	9.7082	3.72291e-20	1.64907e-18
HLA-J	17.1217	33.8982	8.04104	1.00836e-14	2.23978e-13
RGS4	17.1027	19.1769	9.86198	1.09093e-20	5.17105e-19
HLA-C	17.1023	197.527	6.63597	1.04572e-10	1.32627e-09
IGHV3-72	17.0762	29.205	5.69217	2.42325e-08	2.14712e-07
PNMA1	17.0678	77.4519	8.23225	2.60057e-15	6.26906e-14
CD8B	17.0661	23.122	7.82662	4.48885e-14	9.14896e-13
AFAP1L2	17.0386	53.0716	7.48429	4.58846e-13	8.14878e-12
NMI	17.0372	74.053	10.7639	6.53469e-24	4.51012e-22
NBL1	17.035	99.9026	6.30201	7.73502e-10	8.58696e-09
PLXND1	17.0294	68.2925	9.30079	9.0903e-19	3.36709e-17
IL24	17.0219	28.0255	7.31381	1.41983e-12	2.34386e-11
SPOCK1	17.009	45.8132	5.91937	6.93572e-09	6.6975e-08
ZNF683	17.0049	16.3018	8.81692	3.61325e-17	1.09996e-15
UBE2E2	16.9989	48.1684	6.83865	2.98812e-11	4.09822e-10
SIGLEC9	16.9904	16.0919	15.4487	1.36463e-42	7.51532e-40
CCL24	16.9839	16.4542	8.82701	3.35055e-17	1.0263e-15
TOX2	16.9811	28.3938	8.40418	7.54775e-16	1.94783e-14
SYTL3	16.9699	33.4884	12.31	9.07705e-30	1.19727e-27
SCD5	16.9699	40.8398	7.18792	3.22999e-12	5.04815e-11
CASQ2	16.9697	18.375	6.68009	7.98084e-11	1.02806e-09
SYNDIG1	16.9547	15.7963	10.341	2.21894e-22	1.29406e-20
TRBV7-9	16.9521	16.6243	10.4183	1.17155e-22	7.0478e-21
TNFRSF4	16.9437	35.0727	9.8359	1.3445e-20	6.3392e-19
GNG2	16.9359	25.0791	12.5572	9.73266e-31	1.39763e-28
GIMAP2	16.9174	40.294	10.9892	9.69589e-25	7.26443e-23
IGKV1OR2-108	16.9158	21.1496	6.90355	1.98874e-11	2.79134e-10
CDK14	16.9157	35.9716	9.0739	5.19149e-18	1.75192e-16
MRAS	16.9115	39.7142	10.6505	1.6954e-23	1.11813e-21
TREM1	16.9067	21.4218	7.98885	1.45405e-14	3.16267e-13
TCF7L1	16.9049	42.7	7.59183	2.22843e-13	4.112e-12
MICAL2	16.889	48.9475	9.34027	6.69414e-19	2.53079e-17
SAA2-SAA4	16.8687	12.6098	7.22524	2.5342e-12	4.01355e-11
PSTPIP1	16.866	23.5475	11.021	7.39011e-25	5.63971e-23
DIPK1A	16.8624	47.0326	11.7695	1.11918e-27	1.19096e-25
STMN3	16.8617	62.3689	5.88311	8.49019e-09	8.0774e-08
SCARA3	16.8292	63.0403	5.52627	5.8936e-08	4.95649e-07
CD59	16.8261	131.339	7.4323	6.48849e-13	1.12391e-11
PFKFB3	16.8151	79.4444	7.15965	3.87905e-12	5.99939e-11
CSDC2	16.8144	18.7496	8.94353	1.39542e-17	4.45835e-16
TGFBR1	16.8119	66.3283	10.1677	9.18954e-22	4.93372e-20
PLA2G16	16.8087	72.0237	4.37346	1.5601e-05	8.63276e-05
IGHV2-70D	16.8065	17.8417	5.86395	9.44414e-09	8.92656e-08
CFL2	16.7895	37.2288	11.218	1.36601e-25	1.11749e-23
CNTN1	16.7757	20.2843	7.14078	4.38208e-12	6.71841e-11
ATP8B2	16.7574	35.0379	9.74832	2.70593e-20	1.22087e-18
ARHGAP31	16.7508	30.8503	13.4801	1.98466e-34	4.17403e-32
SLC16A3	16.7457	89.882	6.40953	4.09682e-10	4.7618e-09
MYEOV	16.7328	43.0914	4.17766	3.61569e-05	0.000187034
GPR132	16.7237	23.7018	12.3898	4.42396e-30	6.02878e-28
EDN1	16.7181	49.5086	6.25587	1.01341e-09	1.10641e-08
CD300E	16.7159	14.614	11.4795	1.41967e-26	1.30084e-24
LTBP1	16.7119	80.3634	6.93798	1.60055e-11	2.27518e-10
AC129492.1	16.6852	61.3159	8.13387	5.23691e-15	1.2048e-13
SGCB	16.676	58.9702	10.4541	8.70857e-23	5.335e-21
FAT2	16.6699	41.9895	4.80718	2.16712e-06	1.40019e-05
PLS3	16.6431	104.169	7.86967	3.33352e-14	6.9156e-13
TSPAN2	16.6066	36.4827	7.03177	8.82242e-12	1.30625e-10
IGHJ3P	16.6007	21.5591	6.3612	5.45685e-10	6.22076e-09
CLEC5A	16.5847	15.4734	14.6731	2.46151e-39	8.37541e-37
FAM78A	16.5717	22.3594	12.849	6.80291e-32	1.10125e-29
EGFR	16.5432	73.9873	5.32273	1.70367e-07	1.32998e-06
RGS10	16.5176	95.5845	7.75759	7.21576e-14	1.42554e-12
ITGBL1	16.5111	19.1883	9.82134	1.51069e-20	7.07906e-19
CD6	16.5041	21.6549	10.612	2.34022e-23	1.52271e-21
TRDC	16.501	17.5396	9.33692	6.87069e-19	2.5902e-17
SGPP1	16.4961	57.2858	8.02834	1.10246e-14	2.43965e-13
PARP12	16.4877	75.2055	9.66765	5.136e-20	2.23607e-18
HNRNPA1P21	16.485	20.4939	13.1849	3.08646e-33	5.67996e-31
S100A16	16.485	167.635	4.70816	3.44706e-06	2.14843e-05
LINC01116	16.4785	29.7869	7.60989	1.9725e-13	3.67356e-12
COL4A1	16.4754	116.834	6.81344	3.49723e-11	4.74399e-10
RNF145	16.4738	83.6423	7.96406	1.7292e-14	3.72325e-13
AK4	16.4692	38.2581	6.41686	3.92184e-10	4.57534e-09
CLEC4E	16.463	13.8902	12.6563	3.95167e-31	5.98012e-29
AC007991.2	16.4587	14.1839	7.62351	1.79881e-13	3.36812e-12
IGHV3-20	16.4566	17.7831	6.70104	7.01629e-11	9.1106e-10
AHNAK	16.4493	113.428	6.97289	1.28319e-11	1.85516e-10
TXNRD1	16.439	78.6227	6.66295	8.86569e-11	1.13629e-09
TPP1	16.4366	108.185	11.4364	2.0651e-26	1.86347e-24
JCAD	16.4192	40.0639	8.5384	2.83925e-16	7.73445e-15
HPSE	16.4157	24.8536	10.2902	3.37e-22	1.92129e-20
CSRP1	16.409	99.8319	8.35681	1.06314e-15	2.68906e-14
SH3KBP1	16.4022	68.9189	6.97591	1.25879e-11	1.82442e-10
ITGB1	16.392	119.562	7.90159	2.67166e-14	5.60787e-13
IGHV1-58	16.3849	22.1665	5.70585	2.24992e-08	2.00227e-07
DYSF	16.3848	41.1714	10.374	1.69031e-22	9.97749e-21
GASK1B	16.3815	50.2533	8.7662	5.27631e-17	1.57113e-15
CPNE8	16.3457	27.8096	8.41125	7.17087e-16	1.86136e-14
IGKV2D-40	16.3366	19.6663	5.88285	8.50258e-09	8.08775e-08
HIF1A	16.3319	113.579	7.64559	1.54881e-13	2.92256e-12
LATS2	16.3282	46.516	12.6981	2.70076e-31	4.15776e-29
CCDC8	16.3175	30.9189	6.82343	3.2861e-11	4.47017e-10
GPR87	16.3101	91.6548	4.7956	2.2889e-06	1.4714e-05
SLC39A8	16.3064	43.9698	8.50285	3.68223e-16	9.89461e-15
ZEB1	16.2971	30.8118	10.7261	8.98339e-24	6.11328e-22
IL4R	16.2915	95.5273	8.20643	3.12682e-15	7.43037e-14
CLIP3	16.2732	43.7278	6.98214	1.21003e-11	1.757e-10
IGKV3D-15	16.2594	19.4255	6.23644	1.13504e-09	1.2299e-08
GAL3ST4	16.2592	43.8571	9.17701	2.35977e-18	8.33721e-17
KLF13	16.2555	55.3868	8.52711	3.08386e-16	8.37944e-15
NKILA	16.2522	20.0499	9.97598	4.35922e-21	2.15221e-19
TMEM150B	16.2507	14.8946	11.5379	8.53024e-27	8.07953e-25
P2RX1	16.2462	16.8475	8.04748	9.63736e-15	2.14691e-13
TIGIT	16.2327	18.0883	12.2541	1.50063e-29	1.92701e-27
ITPRID2	16.2307	70.4891	7.89434	2.80962e-14	5.87667e-13
DEFB1	16.2302	73.2493	3.1116	0.00199371	0.00718133
CERKL	16.2262	21.1898	14.5212	1.05474e-38	3.33398e-36
GATA6	16.2099	24.9342	9.94704	5.50546e-21	2.69077e-19
SPN	16.1841	16.9957	14.1273	4.49795e-37	1.2197e-34
SPECC1	16.1739	33.0556	9.93464	6.08412e-21	2.96275e-19
RASL12	16.1736	37.2726	7.92164	2.3241e-14	4.91892e-13
TMIGD3	16.1691	19.0316	13.5267	1.28543e-34	2.73577e-32
JUN	16.1406	129.413	6.24622	1.07215e-09	1.16505e-08
MYO5A	16.1259	36.1697	11.759	1.22718e-27	1.29557e-25
JAML	16.1233	19.8417	12.4381	2.85954e-30	3.99886e-28
OLFML1	16.1155	24.2875	11.7052	1.971e-27	2.03265e-25
IGKV1-12	16.1135	17.1906	6.5704	1.55875e-10	1.92261e-09
DTX3L	16.0975	90.5583	10.1361	1.18965e-21	6.28597e-20
PIM2	16.0834	69.919	8.65905	1.16871e-16	3.32795e-15
IGKV2-30	16.0781	20.826	6.0787	2.81893e-09	2.8815e-08
ZAP70	16.0628	20.3881	10.2605	4.29966e-22	2.41777e-20
STEAP4	16.0542	26.6013	7.26601	1.94223e-12	3.13172e-11
IL21R	16.0404	13.3874	12.694	2.80439e-31	4.3049e-29
MYC	16.0343	103.962	4.7526	2.80162e-06	1.77388e-05
RNF144B	16.024	57.0099	7.1502	4.12339e-12	6.34789e-11
DUSP7	16.0227	74.5213	6.10712	2.39604e-09	2.47863e-08
IKZF1	16.0039	17.5176	12.1139	5.26539e-29	6.43654e-27
SLC6A9	16.0024	43.1146	9.05824	5.84873e-18	1.96503e-16
PTPN22	15.9878	15.0066	14.4952	1.35279e-38	4.20152e-36
FMNL2	15.974	51.2325	7.89768	2.74513e-14	5.75304e-13
MICB	15.9718	41.9596	7.76683	6.77282e-14	1.3431e-12
FLI1	15.9538	25.6902	13.3448	7.0038e-34	1.41721e-31
PRR16	15.953	21.0197	11.196	1.65132e-25	1.33455e-23
GPR84	15.9527	16.2765	12.0382	1.03476e-28	1.21755e-26
TMEM273	15.9519	22.4374	12.6769	3.2777e-31	4.97429e-29
BTN3A2	15.9288	62.6498	8.8169	3.61367e-17	1.09996e-15
GIMAP6	15.9233	38.0167	9.92887	6.37347e-21	3.09238e-19
ZNF469	15.9126	16.8767	11.9053	3.36895e-28	3.78883e-26
HLA-E	15.8996	177.925	7.83137	4.34401e-14	8.89107e-13
TPBG	15.8802	66.2385	8.46197	4.96079e-16	1.31321e-14
FRMD4B	15.8784	35.4113	10.8197	4.08286e-24	2.8736e-22
MIR100HG	15.8728	18.8728	10.0616	2.18014e-21	1.12416e-19
GNG12	15.8701	93.7612	8.95968	1.23518e-17	3.98451e-16
NTM	15.8687	24.3012	9.50942	1.78855e-19	7.27681e-18
IGLV4-60	15.8657	22.642	5.12605	4.60822e-07	3.35657e-06
MAMDC2	15.8516	17.9528	8.92052	1.65986e-17	5.25606e-16
RSPO3	15.8483	14.2367	10.8899	2.25428e-24	1.62077e-22
ZBP1	15.8428	14.5966	10.6482	1.72765e-23	1.13799e-21
CHST3	15.8114	39.1099	8.13734	5.10964e-15	1.17755e-13
CH25H	15.7894	28.7245	8.19712	3.34138e-15	7.90858e-14
IL1R1	15.787	71.9981	7.23412	2.39177e-12	3.8049e-11
SP140	15.7718	15.5588	11.5823	5.78742e-27	5.57052e-25
LGALS2	15.7671	25.4074	8.22067	2.82482e-15	6.76387e-14
PKP1	15.7526	81.8521	3.22641	0.00135622	0.00506849
PANX1	15.7332	71.0282	9.7573	2.51897e-20	1.14133e-18
CD79B	15.7245	27.2833	6.65087	9.54667e-11	1.21656e-09
THSD1	15.7242	32.0592	8.4081	7.33652e-16	1.89423e-14
GGTA1P	15.7199	16.9845	12.1005	5.93402e-29	7.20444e-27
BARX2	15.7068	32.5059	4.7454	2.89769e-06	1.82886e-05
ACAP1	15.7054	27.3435	10.9004	2.06253e-24	1.48892e-22
ARID5A	15.7018	66.0109	10.0454	2.4863e-21	1.27099e-19
SOX7	15.699	34.9711	6.18687	1.5136e-09	1.61037e-08
DSC2	15.6958	47.758	4.64644	4.58507e-06	2.79096e-05
CASP4	15.6898	67.5636	8.74468	6.19325e-17	1.82989e-15
SLC12A8	15.6898	46.1087	8.72698	7.06437e-17	2.07177e-15
COX7A1	15.6501	52.3726	6.88949	2.17262e-11	3.0319e-10
NCF1	15.6414	14.4164	11.851	5.44847e-28	5.95209e-26
VSIR	15.6374	75.8023	7.55797	2.7997e-13	5.10793e-12
IGKV3D-11	15.637	18.5319	7.01691	9.69929e-12	1.42463e-10
ARHGAP25	15.6279	30.8567	11.7662	1.15195e-27	1.2234e-25
IL1B	15.6214	49.3556	4.42271	1.25655e-05	7.07546e-05
SCRN1	15.6164	75.1974	6.93406	1.64064e-11	2.32784e-10
NOTCH2	15.6137	58.2011	10.1974	7.21146e-22	3.93098e-20
CCN5	15.6091	18.4063	7.21803	2.65609e-12	4.19291e-11
IRF7	15.6	84.2033	6.02157	3.90149e-09	3.90076e-08
TMEM106A	15.5984	21.916	12.5621	9.30765e-31	1.3402e-28
RUSC2	15.5802	47.8186	10.4385	9.91206e-23	6.03765e-21
BTN3A1	15.5725	62.4179	9.93837	5.90395e-21	2.87764e-19
MIR8071-2	15.562	22.2035	5.40962	1.08718e-07	8.78623e-07
GALNT6	15.5473	45.784	6.84083	2.94753e-11	4.04462e-10
PLAT	15.5464	101.335	3.69502	0.000250333	0.00109658
GIMAP8	15.5329	32.4721	10.4866	6.65114e-23	4.13144e-21
CLIC3	15.5217	93.545	3.13426	0.00184934	0.00671049
IGKV6-21	15.5157	18.5729	5.69838	2.34302e-08	2.07948e-07
P4HA2	15.5026	62.4401	9.50817	1.80624e-19	7.34317e-18
RELB	15.4796	77.6605	9.01362	8.20961e-18	2.70381e-16
ADPRH	15.4547	35.6435	11.8224	7.01829e-28	7.60481e-26
PHLDB2	15.4382	46.9222	8.18469	3.65045e-15	8.59441e-14
P2RY13	15.437	14.0183	12.9111	3.84715e-32	6.36268e-30
LIMS2	15.4067	34.344	7.91068	2.50817e-14	5.28338e-13
CNN3	15.3878	121.233	7.09115	6.03205e-12	9.09746e-11
SAT1	15.374	149.836	6.49903	2.39847e-10	2.88638e-09
GPX3	15.3657	88.4464	3.94044	9.59072e-05	0.000458253
CD70	15.3554	15.2145	7.79353	5.6379e-14	1.13352e-12
ALDH1B1	15.3474	86.1245	7.12727	4.78131e-12	7.30808e-11
ARPC1B	15.346	127.997	8.88478	2.17227e-17	6.81002e-16
LINC00460	15.3299	11.4934	8.09982	6.66338e-15	1.51278e-13
CLIC2	15.3275	38.9977	8.92925	1.55414e-17	4.93592e-16
IL1R2	15.3229	24.1621	6.88633	2.21615e-11	3.08781e-10
AP000892.3	15.3206	20.2848	8.1908	3.49513e-15	8.25054e-14
DERL3	15.2716	42.7124	6.85744	2.65656e-11	3.66742e-10
TSHZ3	15.2506	26.8511	9.20739	1.8685e-18	6.69003e-17
ADCY7	15.2299	19.2689	11.6508	3.17613e-27	3.15369e-25
OAS3	15.2227	87.7779	6.33956	6.20117e-10	7.00501e-09
C7	15.2021	24.1226	4.88694	1.48254e-06	9.85406e-06
LINC01133	15.1972	31.9462	4.4597	1.06664e-05	6.07957e-05
TENM2	15.1803	13.2011	5.64594	3.11085e-08	2.71494e-07
PIK3R5	15.1754	16.1897	15.783	5.23326e-44	3.58411e-41
CALB2	15.1741	25.4492	5.16255	3.84005e-07	2.83493e-06
PPIC	15.1728	107.727	8.3253	1.33422e-15	3.33993e-14
PDGFRL	15.1601	33.5179	6.6631	8.85784e-11	1.13556e-09
TGFBR2	15.144	89.1895	7.85655	3.65032e-14	7.54937e-13
SHTN1	15.1396	38.1517	9.61473	7.80646e-20	3.29922e-18
DHRS9	15.1288	24.3076	4.92023	1.26339e-06	8.5022e-06
PRR5L	15.1207	24.467	9.43918	3.09954e-19	1.22832e-17
SDC2	15.1156	66.9236	5.84022	1.07716e-08	1.00933e-07
ERAP2	15.0957	54.3497	4.8527	1.74604e-06	1.14671e-05
PLAC8	15.0943	28.5648	5.88974	8.18293e-09	7.81012e-08
SPRR2E	15.0691	22.1286	3.5135	0.000492542	0.00202677
BAG2	15.0675	33.2225	9.13711	3.20379e-18	1.11421e-16
C4B	15.0651	15.4475	9.20002	1.97738e-18	7.06568e-17
PROS1	15.0464	42.0265	7.87473	3.21886e-14	6.69332e-13
CEMIP	15.027	32.4179	6.6515	9.50974e-11	1.21245e-09
USP18	15.015	47.6665	7.7482	7.69527e-14	1.51579e-12
NOD2	15.0061	18.4218	9.81496	1.58973e-20	7.42987e-19
ALDH1L2	14.9943	17.0004	11.4916	1.27751e-26	1.17663e-24
EDIL3	14.9881	36.4402	7.56939	2.5926e-13	4.74954e-12
RHOH	14.977	13.7528	12.6776	3.25716e-31	4.95719e-29
GBP1P1	14.973	35.9602	7.17503	3.51155e-12	5.45628e-11
ADA2	14.9715	57.1655	5.8795	8.66277e-09	8.22986e-08
NINJ1	14.9651	94.8081	8.5941	1.88655e-16	5.24893e-15
PTPRJ	14.939	31.6804	10.9695	1.1466e-24	8.53085e-23
CARD17	14.9186	13.5789	7.40571	7.74146e-13	1.32336e-11
SLC41A2	14.9161	27.8869	9.39182	4.48428e-19	1.74472e-17
MXRA7	14.9061	57.7016	8.8559	2.69837e-17	8.34771e-16
DOCK10	14.9002	16.1457	14.2146	1.96333e-37	5.46256e-35
OTUD1	14.8979	64.2501	8.6174	1.58921e-16	4.46116e-15
NCOA7	14.8941	61.1732	7.45449	5.59758e-13	9.80403e-12
XG	14.8913	30.189	6.54176	1.85378e-10	2.26559e-09
IGKV5-2	14.8884	13.9433	6.60293	1.2792e-10	1.60486e-09
SUGCT	14.8801	21.8262	8.49732	3.83387e-16	1.02814e-14
IGHV3-7	14.8707	17.4593	6.56716	1.58959e-10	1.95795e-09
IL18	14.8665	63.4964	6.20079	1.39632e-09	1.49422e-08
CPE	14.8601	63.1879	5.37314	1.31374e-07	1.0445e-06
SH2D1A	14.8601	14.3031	11.4259	2.26212e-26	2.02416e-24
BDKRB2	14.8535	34.8582	8.5729	2.2047e-16	6.07401e-15
IL16	14.8481	16.2353	13.5565	9.72966e-35	2.10428e-32
TNFSF4	14.8409	17.9955	11.115	3.30967e-25	2.61542e-23
CP	14.8405	34.1233	3.67046	0.000274791	0.00119189
HSD17B6	14.8395	31.1336	7.66703	1.33896e-13	2.54908e-12
KCNAB2	14.8326	32.1046	11.0533	5.61287e-25	4.32669e-23
STAT3	14.8301	100.646	11.6881	2.289e-27	2.33801e-25
CD99L2	14.8299	57.7685	9.57115	1.10088e-19	4.58371e-18
PHF19	14.8268	54.3381	8.16198	4.28997e-15	9.98563e-14
GBP6	14.8186	27.0508	4.71048	3.4101e-06	2.12713e-05
ZEB2	14.7992	18.8581	14.3875	3.78195e-38	1.1162e-35
ARL4D	14.7896	87.272	4.6806	3.91696e-06	2.41482e-05
JAK2	14.7801	37.9869	10.6425	1.81246e-23	1.19092e-21
PLSCR1	14.7644	91.21	8.47803	4.41306e-16	1.17462e-14
SLFN5	14.756	57.7774	7.91104	2.50194e-14	5.27276e-13
ECM2	14.7558	19.1821	12.3892	4.44707e-30	6.04484e-28
EXT1	14.7466	71.4214	7.69481	1.10825e-13	2.1396e-12
FOSL1	14.7442	86.7499	4.23099	2.8849e-05	0.000152134
PARVA	14.7416	67.1348	11.4683	1.5652e-26	1.42442e-24
MAPRE2	14.731	48.4526	9.20836	1.85462e-18	6.64478e-17
CNRIP1	14.7259	27.7367	9.36173	5.66686e-19	2.17318e-17
SLC7A5	14.7209	113.926	4.21942	3.03035e-05	0.000159254
KANK2	14.7027	69.3838	7.68027	1.22363e-13	2.34877e-12
PMAIP1	14.6994	63.6184	5.80629	1.29903e-08	1.20225e-07
FYN	14.6987	46.9422	8.24665	2.34615e-15	5.70466e-14
EMILIN2	14.6861	42.8526	7.73552	8.39296e-14	1.64654e-12
GALNT5	14.6654	23.8847	6.77394	4.47115e-11	5.97272e-10
EFEMP2	14.6606	67.5041	6.30593	7.55887e-10	8.40538e-09
RAB23	14.6001	33.2748	9.62984	6.92798e-20	2.96311e-18
AC136475.2	14.5955	18.7349	11.3975	2.89636e-26	2.55742e-24
KATNAL1	14.5803	21.4065	11.7578	1.2402e-27	1.30673e-25
DDIT4	14.5777	139.078	4.17828	3.60626e-05	0.000186583
SCEL	14.5598	24.7236	4.76615	2.62923e-06	1.67246e-05
AOC3	14.5516	53.2166	5.17932	3.5301e-07	2.62023e-06
IGKV3-7	14.5317	16.9897	6.59583	1.33564e-10	1.67096e-09
STAT4	14.5241	15.8842	15.0101	9.59445e-41	4.00418e-38
IGHJ1	14.5221	16.8394	6.22639	1.2034e-09	1.29949e-08
ATP2B4	14.5035	79.4656	6.59239	1.3639e-10	1.70361e-09
CAVIN2	14.5012	36.8613	5.955	5.68028e-09	5.56363e-08
LINC02544	14.5012	13.3984	8.37996	8.99431e-16	2.29783e-14
MAP7D1	14.4909	107.249	9.38368	4.77762e-19	1.84942e-17
STC1	14.4827	60.3279	5.483	7.40556e-08	6.13341e-07
CXorf21	14.4765	13.2853	15.4735	1.07232e-42	6.02981e-40
SIRPG	14.4748	20.5468	8.48025	4.34241e-16	1.15754e-14
EIF5A2	14.466	23.1896	9.9638	4.80974e-21	2.36372e-19
SLC1A3	14.4653	42.7506	5.84218	1.06554e-08	9.992e-08
GPR171	14.4649	14.7792	11.4081	2.64103e-26	2.33582e-24
RHOC	14.4644	124.212	7.5938	2.19907e-13	4.05924e-12
PLA2G2D	14.4639	14.9548	6.68226	7.87521e-11	1.01543e-09
IGHV6-1	14.4469	17.1498	5.90495	7.51751e-09	7.21238e-08
SGCE	14.4402	54.868	5.49472	6.96236e-08	5.79058e-07
RFLNB	14.4245	51.4265	8.20377	3.18659e-15	7.56566e-14
HACD4	14.4131	23.8666	11.7186	1.75085e-27	1.82676e-25
VDR	14.4018	57.3669	7.4296	6.6062e-13	1.14282e-11
ST8SIA4	14.3889	25.0044	11.2444	1.08873e-25	9.04508e-24
EREG	14.3833	25.4193	4.19468	3.3652e-05	0.00017535
VAMP5	14.3828	111.745	5.07976	5.79859e-07	4.15118e-06
LGALS7B	14.3754	28.6304	3.1797	0.00158854	0.0058504
IGKV1D-13	14.372	17.1507	5.39265	1.18739e-07	9.52123e-07
CSGALNACT2	14.3499	59.0923	12.2605	1.41734e-29	1.82885e-27
ICOS	14.3431	13.8131	12.2514	1.53749e-29	1.96961e-27
RGL1	14.3392	42.4817	8.95365	1.29276e-17	4.15518e-16
SLC40A1	14.3364	74.0167	5.13165	4.48138e-07	3.27401e-06
CD99	14.3324	132.446	6.10284	2.45547e-09	2.53347e-08
ARSJ	14.2832	17.313	8.82508	3.39925e-17	1.04002e-15
ETS1	14.2789	81.0984	7.7966	5.52021e-14	1.11153e-12
S1PR4	14.272	27.6006	8.24105	2.44198e-15	5.92419e-14
SP100	14.2508	56.2252	11.1549	2.35034e-25	1.87676e-23
GNG11	14.2361	56.9577	7.15113	4.09875e-12	6.3129e-11
IGLV10-54	14.2349	23.6561	4.69634	3.64163e-06	2.25875e-05
CD3G	14.233	14.4467	12.1011	5.90389e-29	7.18419e-27
AFAP1	14.2239	44.338	9.9933	3.79013e-21	1.89046e-19
MSC-AS1	14.2224	13.9749	11.5829	5.75821e-27	5.55241e-25
LAMP5	14.2202	20.8933	6.70511	6.84271e-11	8.89603e-10
TRIM21	14.2153	81.5812	8.29298	1.68329e-15	4.17075e-14
RIN3	14.2141	43.5602	11.4148	2.49262e-26	2.21557e-24
APCDD1L	14.204	14.2794	6.93473	1.63372e-11	2.31925e-10
SLC46A3	14.2034	39.6228	8.60712	1.71427e-16	4.79205e-15
S1PR1	14.1986	47.4708	7.36817	9.92444e-13	1.66876e-11
CD72	14.1912	23.2038	9.2978	9.3031e-19	3.43687e-17
NINJ2	14.1897	27.4234	9.2503	1.34272e-18	4.89047e-17
EGR3	14.1853	26.1714	7.22833	2.48383e-12	3.94313e-11
PLCB2	14.1645	29.114	8.95147	1.31415e-17	4.21634e-16
SVIL	14.1625	72.7422	7.16352	3.78305e-12	5.8611e-11
ASB2	14.161	18.2923	8.97433	1.10562e-17	3.59259e-16
ACKR1	14.1609	44.6148	3.90461	0.000110678	0.000522346
TRAM2	14.1594	54.5052	9.73261	3.06621e-20	1.37298e-18
PGM2L1	14.1466	31.9115	10.8247	3.91461e-24	2.75882e-22
AP002956.1	14.1406	79.5054	6.91576	1.84149e-11	2.59353e-10
FHL3	14.1225	81.5362	7.90495	2.61001e-14	5.49141e-13
LINC01094	14.1147	12.753	15.4964	8.57963e-43	4.87579e-40
FCGR2B	14.0986	16.1024	10.8925	2.20481e-24	1.58949e-22
OSTM1	14.0931	56.7513	12.0832	6.92869e-29	8.374e-27
SIGLEC7	14.0914	12.3687	15.2575	8.75037e-42	4.21122e-39
PALD1	14.0728	33.6216	9.52999	1.52183e-19	6.23149e-18
BOC	14.07	17.2482	8.77239	5.03864e-17	1.50624e-15
ISM1	14.0643	22.875	8.038	1.03016e-14	2.28629e-13
LPAR1	14.0473	45.9353	7.67226	1.29221e-13	2.46977e-12
IL18BP	14.047	44.9046	9.09582	4.39237e-18	1.50093e-16
DNAJB4	14.0416	50.7324	9.90296	7.85066e-21	3.77142e-19
SLC9A9	14.0392	29.0977	9.22541	1.62662e-18	5.85336e-17
A2ML1	14.0381	45.6159	3.46804	0.00058094	0.00235426
ITGA4	14.0333	15.9717	12.7321	1.98154e-31	3.09514e-29
MAP4K4	14.0277	78.1736	8.09264	7.01042e-15	1.58685e-13
AC245041.1	14.0191	43.6737	4.67791	3.96587e-06	2.44187e-05
LDLR	14.0121	67.7679	5.32857	1.6533e-07	1.29406e-06
SEC14L2	14.0109	38.4611	7.39739	8.18003e-13	1.39209e-11
LYVE1	13.9948	18.1831	7.41133	7.45777e-13	1.27936e-11
TAPBP	13.9672	136.362	7.4644	5.23991e-13	9.22598e-12
FMO1	13.9347	12.9454	11.4739	1.491e-26	1.36152e-24
KLRB1	13.9341	21.5532	9.5571	1.22972e-19	5.08842e-18
IL36G	13.9266	14.7615	4.97081	9.89117e-07	6.77506e-06
TFPI	13.9252	37.153	6.72764	5.95541e-11	7.81282e-10
DACT3	13.8999	20.3054	8.05824	8.93444e-15	1.99782e-13
MCFD2	13.8951	86.0241	10.2947	3.24912e-22	1.85833e-20
SGCA	13.8872	18.9086	6.66149	8.94564e-11	1.14544e-09
ATL3	13.8597	77.1091	9.5429	1.37501e-19	5.65022e-18
ATP10D	13.8589	41.2544	8.74984	5.96007e-17	1.76294e-15
FKBP9	13.8379	95.449	8.43234	6.15319e-16	1.60893e-14
TRBV29-1	13.8318	12.7936	10.3119	2.8202e-22	1.62519e-20
LDHA	13.8316	144.393	5.49534	6.93937e-08	5.77236e-07
COLGALT1	13.8174	113.629	9.08408	4.80385e-18	1.63055e-16
GFOD1	13.7944	27.7971	9.66923	5.07237e-20	2.21378e-18
NPC1	13.7841	53.5255	10.4003	1.36045e-22	8.13834e-21
CSPG4	13.7799	48.8774	5.38242	1.25207e-07	9.99337e-07
NRROS	13.7734	24.6271	10.7256	9.02545e-24	6.1263e-22
ADAMTS15	13.7693	19.7503	7.1326	4.61977e-12	7.0632e-11
AGTRAP	13.7628	105.082	7.65989	1.40552e-13	2.67009e-12
TGFB2	13.7493	17.8086	8.19512	3.38933e-15	8.01497e-14
AL645929.1	13.735	38.8312	6.61539	1.18573e-10	1.4925e-09
ELL2	13.7326	63.6599	7.22286	2.57379e-12	4.07143e-11
MAP1A	13.7288	21.7767	9.12335	3.55937e-18	1.22989e-16
CD200	13.7236	39.4798	6.40781	4.13892e-10	4.80655e-09
APOL6	13.7149	70.5424	6.79383	3.95143e-11	5.3264e-10
SH3BP4	13.7057	57.8517	7.34071	1.18956e-12	1.97779e-11
CYLD	13.6983	45.01	13.093	7.21218e-33	1.27998e-30
FSCN1	13.6516	133.63	3.91143	0.00010771	0.000509328
GJA5	13.6344	36.3009	5.86447	9.41689e-09	8.9067e-08
EVC	13.6324	27.1891	8.65322	1.2201e-16	3.4669e-15
PPFIBP1	13.6242	50.522	9.41437	3.76171e-19	1.47649e-17
EPYC	13.6222	10.2918	7.41306	7.37311e-13	1.26606e-11
RPLP0P2	13.6188	18.5046	9.37603	5.07037e-19	1.95566e-17
MN1	13.6105	15.1579	9.4179	3.65963e-19	1.43854e-17
RUNX2	13.6077	34.7788	7.67517	1.2669e-13	2.42485e-12
IL11	13.5968	27.5014	5.77957	1.50451e-08	1.38024e-07
MLKL	13.5894	43.6915	11.0183	7.56709e-25	5.75832e-23
DCBLD1	13.5876	46.3845	8.55691	2.47917e-16	6.79864e-15
RECQL	13.5831	58.4646	8.54869	2.63311e-16	7.19861e-15
NLRP3	13.5808	12.6661	13.5802	7.79306e-35	1.72741e-32
ETV7	13.5778	60.8604	5.61744	3.62576e-08	3.13057e-07
LRRC8A	13.5743	95.9708	6.77349	4.48377e-11	5.98807e-10
SMCO4	13.5695	77.0059	6.86165	2.5875e-11	3.57909e-10
MIR8071-1	13.5607	15.0033	5.39789	1.15554e-07	9.29234e-07
HSPA12B	13.5528	29.6157	9.53014	1.52004e-19	6.23149e-18
GUCY1A1	13.5327	24.3996	10.2003	7.04046e-22	3.84562e-20
SH3RF2	13.5313	24.761	6.78608	4.14648e-11	5.56686e-10
TNFSF12	13.51	70.395	7.24649	2.20639e-12	3.52468e-11
FGR	13.4895	40.7404	8.11858	5.83577e-15	1.33111e-13
PLIN3	13.4867	112.615	8.22271	2.78385e-15	6.67775e-14
ARHGAP4	13.4852	55.9518	6.27642	8.98697e-10	9.88641e-09
CLIP4	13.4842	39.769	7.9973	1.37057e-14	2.99206e-13
FAM43A	13.4798	43.8271	6.93297	1.65199e-11	2.34208e-10
PML	13.4769	72.8985	8.63285	1.41808e-16	4.0018e-15
CSF2	13.4764	18.1048	6.00072	4.39009e-09	4.36071e-08
GNGT2	13.4747	16.5543	13.0882	7.53912e-33	1.33358e-30
KIAA0040	13.4576	60.5069	7.71515	9.64678e-14	1.88146e-12
LGALS9	13.4482	81.3691	4.89794	1.40638e-06	9.3864e-06
ACVR1	13.4461	65.7514	10.2112	6.4427e-22	3.52994e-20
IGKV1D-8	13.4459	16.6085	6.13163	2.08169e-09	2.17237e-08
TLN1	13.4374	108.998	9.35407	6.01419e-19	2.28994e-17
SH3RF3	13.4364	23.4845	10.2325	5.41333e-22	2.99358e-20
CCL3L1	13.4322	17.601	8.62501	1.50256e-16	4.22902e-15
CLU	13.3956	110.164	2.92766	0.00360949	0.012237
MALL	13.3893	28.1347	5.53884	5.51385e-08	4.65323e-07
RGS20	13.3878	18.6611	7.42489	6.81596e-13	1.17644e-11
ADAM9	13.3853	89.0874	6.22054	1.24503e-09	1.34173e-08
MAGEH1	13.3694	68.3228	6.72254	6.14583e-11	8.04681e-10
ARHGAP30	13.3573	57.8913	7.33562	1.2301e-12	2.04265e-11
S100A7A	13.3554	12.8975	4.501	8.87163e-06	5.13403e-05
AC138207.5	13.3542	26.7359	9.4991	1.93929e-19	7.86017e-18
FAM49A	13.3528	35.7116	7.07272	6.78926e-12	1.01791e-10
HMGA2	13.3434	13.1447	5.89516	7.93948e-09	7.58861e-08
CXCL3	13.3416	19.241	6.39908	4.35937e-10	5.04391e-09
OGN	13.3397	13.1898	6.65388	9.37252e-11	1.19665e-09
SDC3	13.3274	77.4709	7.38179	9.07002e-13	1.53496e-11
JDP2	13.3252	46.2481	7.91813	2.38152e-14	5.03447e-13
IGHV1-3	13.3231	15.7548	6.062	3.10073e-09	3.15026e-08
LILRB5	13.3176	12.2969	10.9937	9.33252e-25	7.03164e-23
KLF2	13.3173	61.1754	5.6823	2.55633e-08	2.2583e-07
ITPR2	13.3111	32.4848	11.3375	4.87006e-26	4.20969e-24
MET	13.3097	79.3694	6.09787	2.52636e-09	2.60235e-08
ISG15	13.2913	157.837	3.69383	0.000251477	0.00110115
PAPLN	13.2861	29.7843	8.10553	6.40018e-15	1.4555e-13
HSPB8	13.2701	77.6349	3.28464	0.00111067	0.00424347
FGD6	13.2694	35.321	9.54545	1.34771e-19	5.54659e-18
TRAF1	13.2687	35.7904	9.09375	4.46237e-18	1.52028e-16
TM4SF19	13.2677	13.1029	6.97338	1.27923e-11	1.85093e-10
FBXL7	13.2532	23.6907	9.66363	5.30226e-20	2.30282e-18
SH3PXD2B	13.2476	62.702	8.02597	1.121e-14	2.47966e-13
ABI3BP	13.2437	17.5259	8.61866	1.57454e-16	4.4223e-15
SCIMP	13.219	12.3386	11.6228	4.06034e-27	4.00191e-25
ITGA6	13.2163	101.494	4.09	5.2134e-05	0.000262216
ENDOD1	13.2157	76.166	6.76326	4.77758e-11	6.35346e-10
LRRC17	13.2097	21.5971	6.80167	3.76338e-11	5.08961e-10
CCDC88A	13.2066	29.6017	9.3531	6.05976e-19	2.304e-17
HRH1	13.2059	45.3177	8.00432	1.30482e-14	2.86256e-13
MMP10	13.2018	44.7441	2.87118	0.00430584	0.0143251
MUC4	13.1975	20.1362	4.65658	4.37614e-06	2.67322e-05
GPC4	13.1792	50.4922	5.19523	3.25854e-07	2.43456e-06
HSD3B7	13.1637	58.4416	6.88412	2.24715e-11	3.12775e-10
AL671883.2	13.1448	30.7842	9.05401	6.04045e-18	2.02435e-16
MT1A	13.1439	23.5698	4.61185	5.37287e-06	3.22965e-05
FMNL3	13.1403	36.0529	12.0404	1.01495e-28	1.19688e-26
ST6GALNAC5	13.1372	17.9034	9.42309	3.51448e-19	1.38658e-17
MFAP2	13.1275	83.3383	4.13714	4.28551e-05	0.000218864
NCK1	13.1221	65.4419	8.85401	2.73688e-17	8.46087e-16
RARRES1	13.1149	98.5395	2.49427	0.0130226	0.037971
IL34	13.1123	28.7603	7.22127	2.60058e-12	4.11155e-11
POU2AF1	13.0979	19.9218	6.58822	1.39891e-10	1.74276e-09
LINC02577	13.0825	11.4216	9.35694	5.8816e-19	2.24425e-17
AMOTL1	13.0668	55.2153	6.58991	1.38461e-10	1.72778e-09
JAM3	13.064	40.3091	6.85072	2.77079e-11	3.81581e-10
CCL7	13.0413	10.0506	8.57413	2.18483e-16	6.02548e-15
HIC1	13.0233	22.0691	10.2141	6.28957e-22	3.45312e-20
TRBJ2-7	13.0228	22.5847	6.20771	1.3414e-09	1.43833e-08
TRAF3IP3	13.0187	15.1295	12.3938	4.26689e-30	5.87468e-28
KLK7	13.0166	16.4339	3.98745	7.9345e-05	0.000385188
LINC00941	13.0031	16.5299	7.82882	4.42113e-14	9.02817e-13
IGKV1-39	12.9913	12.5936	6.03512	3.61278e-09	3.63113e-08
SCAT1	12.9773	12.7519	8.98536	1.01711e-17	3.31709e-16
TPD52L1	12.9772	48.1179	5.68151	2.56733e-08	2.26743e-07
PI16	12.9769	14.1031	5.02976	7.41773e-07	5.20552e-06
CD180	12.9767	12.843	11.273	8.50529e-26	7.15516e-24
ARHGAP45	12.9733	59.0876	7.28551	1.70955e-12	2.78512e-11
LINC01705	12.9694	11.5294	9.22347	1.65108e-18	5.93144e-17
TLR8	12.9683	9.59825	13.132	5.03277e-33	9.08279e-31
CNN2	12.9636	129.581	5.47937	7.54813e-08	6.24278e-07
CTSO	12.9602	68.719	7.34112	1.18636e-12	1.97308e-11
CTSV	12.9518	37.3266	4.30957	2.05961e-05	0.000111575
CLDN1	12.9266	122.074	3.03009	0.00260286	0.00912454
VSTM4	12.9085	21.5404	10.5488	3.96551e-23	2.54002e-21
C4A	12.9009	13.8494	8.41699	6.87863e-16	1.78985e-14
ADM	12.8838	93.1424	4.16889	3.75162e-05	0.000193404
BACH1	12.8819	60.0656	8.8143	3.68479e-17	1.11969e-15
DOK3	12.8809	27.5174	9.67998	4.65772e-20	2.03947e-18
B3GNT7	12.8678	35.4408	5.93878	6.22153e-09	6.0417e-08
PRUNE2	12.8649	13.6083	7.51389	3.76394e-13	6.7541e-12
SCN1B	12.8637	18.0809	9.94002	5.82624e-21	2.84235e-19
SBSN	12.8622	39.1511	2.46984	0.0139321	0.0403128
CCL22	12.8591	32.0995	5.38696	1.22294e-07	9.78135e-07
SEC23A	12.8551	62.0787	9.38488	4.733e-19	1.83481e-17
RALB	12.8509	101.118	9.33146	7.16793e-19	2.69276e-17
ITGA1	12.8291	34.8366	8.84273	2.97822e-17	9.15927e-16
MCL1	12.8169	148.392	7.79046	5.75798e-14	1.15592e-12
FADS3	12.8043	47.7831	5.82586	1.16609e-08	1.08637e-07
SFN	12.803	193.69	2.98636	0.00299613	0.0103588
RASSF8	12.8021	32.1071	8.38386	8.74417e-16	2.23713e-14
PLTP	12.8013	125.248	3.85013	0.000137326	0.000635645
PPP1R16B	12.7992	19.4518	9.98645	4.00597e-21	1.98884e-19
OMD	12.7958	9.44749	9.87029	1.02056e-20	4.84178e-19
AC015911.7	12.7958	13.57	11.0174	7.6226e-25	5.79231e-23
SERPINB5	12.7902	93.333	2.77781	0.0057292	0.0184359
IGKV6D-21	12.778	11.2682	5.9884	4.70645e-09	4.65504e-08
FAM126A	12.7773	26.1833	9.24354	1.41458e-18	5.1336e-17
GUCY1B1	12.7663	33.5279	9.19225	2.09919e-18	7.48091e-17
IFNG	12.7561	10.284	8.94487	1.38133e-17	4.42124e-16
RNASE7	12.7554	28.478	4.4349	1.19065e-05	6.73065e-05
MYO10	12.7506	52.3218	5.71432	2.14871e-08	1.91818e-07
MAPK11	12.7339	50.0181	7.19738	3.03758e-12	4.76416e-11
CPM	12.7186	43.1886	4.84057	1.84985e-06	1.21072e-05
TMEM200A	12.7175	17.1034	9.73849	2.92613e-20	1.31356e-18
TNFSF9	12.7146	25.7004	5.55703	5.00604e-08	4.24818e-07
ITGA7	12.6925	36.7867	5.60376	3.90152e-08	3.35672e-07
CBR3	12.6892	68.9517	4.98912	9.04824e-07	6.24636e-06
AC104083.1	12.6883	30.025	9.06563	5.52909e-18	1.86232e-16
KDELR3	12.654	79.1317	4.81866	2.05247e-06	1.33272e-05
FRMD6	12.6507	61.4611	5.73629	1.90636e-08	1.71907e-07
SERPINB9P1	12.6507	21.7544	8.09058	7.11309e-15	1.60669e-13
SP110	12.6497	24.7278	12.9851	1.95051e-32	3.35627e-30
GOLM1	12.6436	100.449	6.41881	3.87662e-10	4.52555e-09
PREX1	12.6204	50.3025	7.38643	8.79598e-13	1.49169e-11
CDC42EP3	12.6148	51.0396	7.16572	3.72975e-12	5.78019e-11
IGHV3-64	12.6099	14.0475	5.8725	9.00632e-09	8.54105e-08
FNBP1	12.6043	62.2413	8.44697	5.53266e-16	1.45522e-14
DDX60L	12.5987	38.6522	7.60271	2.07059e-13	3.83991e-12
GIMAP1	12.5961	19.033	11.2287	1.24639e-25	1.02909e-23
DIXDC1	12.5941	23.1771	9.44324	3.00281e-19	1.19176e-17
PADI2	12.5791	21.6175	6.84381	2.89321e-11	3.97642e-10
ACY3	12.5779	16.2249	8.48475	4.20213e-16	1.12239e-14
KDELC1	12.5692	45.491	8.52714	3.08323e-16	8.37944e-15
GPR65	12.5619	11.9789	14.7504	1.1712e-39	4.17105e-37
POPDC2	12.5543	26.585	6.56415	1.61888e-10	1.99127e-09
MFSD1	12.544	87.8632	9.84225	1.27783e-20	6.03551e-19
MITF	12.5417	19.7893	11.1172	3.24724e-25	2.56989e-23
SEC24D	12.5404	57.5178	8.94501	1.37985e-17	4.41917e-16
VNN2	12.5317	13.732	8.88203	2.21751e-17	6.93961e-16
CSF3R	12.5266	24.2424	6.29958	7.84618e-10	8.70495e-09
AC092535.4	12.5166	22.0671	8.16606	4.16751e-15	9.72176e-14
TMCO3	12.5108	48.7486	9.54465	1.35616e-19	5.57708e-18
NR4A3	12.5103	23.7602	6.0445	3.42541e-09	3.45647e-08
TRIM69	12.5072	54.3725	8.67827	1.01382e-16	2.90862e-15
MIR155HG	12.5056	15.0939	10.2849	3.52044e-22	1.99853e-20
TSPAN18	12.4961	32.1971	6.52798	2.01469e-10	2.44902e-09
RAB38	12.4956	73.4529	3.39531	0.000753793	0.00298058
KLK8	12.4915	16.4136	3.98466	8.02481e-05	0.000389183
APP	12.4804	150.639	6.45205	3.179e-10	3.76546e-09
TRANK1	12.4779	40.7192	10.1234	1.3188e-21	6.93407e-20
TCP11L1	12.4719	30.0006	9.96452	4.7819e-21	2.3522e-19
TOR4A	12.4652	58.7206	5.2145	2.95682e-07	2.22157e-06
ILK	12.462	39.5768	10.6646	1.50551e-23	9.9535e-22
LRIG3	12.4616	49.7399	5.92007	6.90875e-09	6.67388e-08
AGFG1	12.4598	65.1085	9.36628	5.46969e-19	2.10058e-17
ATXN1	12.4519	28.3856	10.8427	3.36063e-24	2.38097e-22
SLC2A5	12.4515	18.5464	9.31074	8.41602e-19	3.13081e-17
PITX1	12.4392	74.8676	3.86421	0.000129909	0.000604613
KIFC3	12.4385	56.6111	6.92603	1.72602e-11	2.43861e-10
PKIG	12.4382	85.3056	6.20204	1.38621e-09	1.48399e-08
KLF7	12.4333	42.8253	8.51601	3.34453e-16	9.02804e-15
RFLNA	12.4259	16.7095	6.04079	3.49835e-09	3.52541e-08
SORCS2	12.4138	17.4726	6.85989	2.61613e-11	3.61682e-10
IGKV1D-16	12.4081	17.2539	5.62309	3.51742e-08	3.0449e-07
AC136628.3	12.4069	24.8692	8.12069	5.74919e-15	1.31305e-13
NEURL1B	12.4046	50.5642	6.54265	1.84388e-10	2.254e-09
ERC1	12.3911	47.6647	10.275	3.81804e-22	2.16059e-20
TIMP3	12.385	25.8024	6.69816	7.14195e-11	9.26027e-10
KIF26B	12.3721	27.7486	7.38077	9.13155e-13	1.54418e-11
GMFG	12.3715	75.5338	4.2896	2.24486e-05	0.000120815
PID1	12.3643	18.7731	8.14125	4.96987e-15	1.14633e-13
PHLDA1	12.3592	82.8173	4.26039	2.54476e-05	0.000135427
TMEM92	12.3578	29.5747	6.10609	2.41027e-09	2.49142e-08
VIM-AS1	12.3534	11.8897	12.1423	4.08689e-29	5.07725e-27
P3H1	12.3464	67.2484	7.67343	1.28195e-13	2.45103e-12
LAMA2	12.3406	26.2251	7.99938	1.35075e-14	2.95364e-13
JAG1	12.3318	88.3135	4.5074	8.62082e-06	4.99592e-05
KDELC2	12.3315	69.8546	6.84324	2.90361e-11	3.98947e-10
MT1H	12.3314	18.8119	5.92513	6.71594e-09	6.50408e-08
ENTPD1	12.3253	43.7333	10.8358	3.56439e-24	2.51865e-22
STARD13	12.3044	26.3422	9.65228	5.80088e-20	2.50714e-18
VSTM2L	12.2881	26.0738	3.96938	8.53612e-05	0.000411552
IL13RA2	12.2878	20.2252	4.35103	1.72062e-05	9.44952e-05
TDO2	12.284	20.3057	8.29986	1.60213e-15	3.97888e-14
HVCN1	12.2688	25.9458	9.45678	2.70133e-19	1.07932e-17
ITGB2-AS1	12.2677	13.7222	10.036	2.6823e-21	1.36335e-19
IKBIP	12.2642	56.8668	8.7723	5.04196e-17	1.50639e-15
FAM83D	12.263	83.5981	5.3096	1.82244e-07	1.41442e-06
RPL39L	12.2595	40.9331	3.59632	0.000362945	0.001535
DUSP10	12.2534	61.2582	4.74323	2.92721e-06	1.84618e-05
SOAT1	12.2453	63.2578	8.06142	8.73628e-15	1.95678e-13
PRICKLE1	12.2452	16.4466	9.66723	5.15315e-20	2.2417e-18
JAK1	12.2368	100.356	10.1153	1.40867e-21	7.37757e-20
CYTH3	12.2301	54.0158	8.22767	2.68708e-15	6.45431e-14
PLXDC1	12.2276	25.6899	10.3152	2.74388e-22	1.58463e-20
RBPMS2	12.2266	38.041	4.87745	1.55143e-06	1.02826e-05
GLRX	12.2262	43.3048	6.70861	6.69705e-11	8.72364e-10
TNS3	12.2206	61.2345	6.65843	9.11492e-11	1.16571e-09
SIGLEC12	12.2148	11.6344	8.77328	5.00523e-17	1.49709e-15
ZNF521	12.2133	17.2431	9.70169	3.92069e-20	1.73237e-18
C5orf46	12.2027	17.7471	5.68726	2.4886e-08	2.20101e-07
SPRED1	12.2025	46.5304	7.98135	1.53239e-14	3.32225e-13
RECK	12.199	20.4859	11.2155	1.39629e-25	1.14051e-23
HAND2	12.1978	14.2081	7.29366	1.62067e-12	2.65084e-11
A4GALT	12.1937	83.4035	4.61558	5.28207e-06	3.17829e-05
XDH	12.1934	33.1538	5.26616	2.27528e-07	1.74634e-06
CXCR2P1	12.1931	9.76331	8.33227	1.26894e-15	3.18697e-14
RHBDF2	12.1924	68.1103	8.58148	2.06994e-16	5.72934e-15
CLEC4G	12.1897	9.87516	7.28282	1.73993e-12	2.82686e-11
KRT16P6	12.1831	26.8686	3.0807	0.00220726	0.00787076
U62317.4	12.1813	14.3158	9.52995	1.5223e-19	6.23149e-18
NXPE3	12.1776	27.5208	10.2973	3.18004e-22	1.82272e-20
TMEM200B	12.1768	34.9479	5.92509	6.71737e-09	6.50429e-08
ATP10A	12.1754	15.2794	10.665	1.50065e-23	9.93369e-22
SLCO3A1	12.1643	41.5283	6.25948	9.92313e-10	1.08537e-08
FAM3C2	12.1553	44.2401	6.77456	4.45403e-11	5.95431e-10
WWC3	12.1541	64.3779	7.58041	2.40694e-13	4.4246e-12
SLC1A4	12.1489	50.8259	6.24541	1.07723e-09	1.16986e-08
RNF217	12.1385	26.0468	8.09511	6.88909e-15	1.56071e-13
VNN1	12.135	10.9059	7.183	3.33472e-12	5.19664e-11
AC005180.2	12.1271	15.5272	6.0066	4.24659e-09	4.22602e-08
IMPA2	12.1106	68.4852	4.98453	9.25271e-07	6.3778e-06
CMTM3	12.098	88.3748	5.31547	1.76837e-07	1.37626e-06
TSPAN9	12.0957	73.922	7.49706	4.21289e-13	7.51427e-12
LIMA1	12.09	100.328	5.42962	9.79551e-08	7.96342e-07
ADGRE1	12.0792	10.4658	8.16474	4.20676e-15	9.80905e-14
MVP	12.0784	118.955	6.20837	1.33627e-09	1.4334e-08
ITGB8	12.0765	31.6596	5.77563	1.53736e-08	1.40778e-07
GNA12	12.076	81.5854	7.15366	4.03222e-12	6.2147e-11
CDV3	12.0697	113.602	9.22371	1.64806e-18	5.92459e-17
C1orf54	12.0675	55.7307	7.86862	3.35788e-14	6.96342e-13
RAPGEF1	12.066	76.6421	8.94822	1.34683e-17	4.31857e-16
SMPD1	12.0365	78.3456	7.52759	3.43372e-13	6.20112e-12
ACVRL1	12.0284	46.5038	7.53495	3.26824e-13	5.9223e-12
XAF1	12.0194	29.8872	6.16325	1.73501e-09	1.83207e-08
CD177	12.0152	16.8108	4.83333	1.91456e-06	1.24955e-05
GPR153	12.0075	57.8937	4.98439	9.25894e-07	6.38045e-06
CD83	12.0059	60.8454	5.90868	7.3624e-09	7.07628e-08
TBC1D2	12.0058	89.2993	5.51401	6.28844e-08	5.26699e-07
FAM3C	12.0043	85.8329	6.35468	5.67152e-10	6.45171e-09
PTP4A1	11.9983	95.4731	5.86241	9.52537e-09	8.99656e-08
SORBS3	11.9972	75.5562	5.97203	5.16132e-09	5.07301e-08
CHN1	11.9959	32.9211	8.14466	4.85109e-15	1.12184e-13
HMOX1	11.9917	94.4712	3.75864	0.000196168	0.000878474
GALNT18	11.9853	46.6572	6.43868	3.44343e-10	4.05529e-09
TLR6	11.9825	11.8595	12.9849	1.95395e-32	3.35627e-30
RDX	11.9825	77.5511	5.36621	1.36166e-07	1.07907e-06
PCOLCE2	11.9749	18.1792	6.1094	2.36493e-09	2.44882e-08
SPEG	11.9706	15.5363	8.30759	1.5156e-15	3.77453e-14
CD163L1	11.9667	17.4738	8.77101	5.09061e-17	1.51837e-15
SLAMF1	11.9618	11.3376	10.5454	4.07997e-23	2.59776e-21
PCSK9	11.9513	17.4982	4.92986	1.20608e-06	8.14623e-06
AC004687.1	11.9484	15.8886	7.3767	9.38055e-13	1.58328e-11
CHST7	11.9461	27.9706	9.48397	2.18357e-19	8.81015e-18
SH3BGRL	11.9454	114.02	5.74712	1.79697e-08	1.62564e-07
WDFY4	11.9416	10.5944	11.3601	4.00489e-26	3.47872e-24
ROBO1	11.9337	46.1299	4.67381	4.04176e-06	2.4843e-05
IGSF21	11.9276	11.9382	8.90638	1.84638e-17	5.80883e-16
CD1A	11.9275	16.5106	6.40159	4.29476e-10	4.97562e-09
CERK	11.9211	52.6051	5.88873	8.22901e-09	7.84774e-08
OSR2	11.9166	41.4695	4.86522	1.64482e-06	1.08557e-05
ULBP2	11.9063	52.4768	4.66241	4.2602e-06	2.60956e-05
MMP25	11.9062	18.3791	9.87387	9.91707e-21	4.73009e-19
AC002401.4	11.9037	27.0171	4.23076	2.88779e-05	0.000152256
PYGL	11.9034	106.647	4.21854	3.04171e-05	0.000159756
MYO1E	11.8955	65.5266	7.30362	1.51809e-12	2.49451e-11
TCF4	11.8936	27.4613	8.93199	1.52239e-17	4.83797e-16
SLC25A43	11.8912	67.8296	6.32771	6.64979e-10	7.46129e-09
IRF4	11.89	12.2219	10.3514	2.03602e-22	1.1939e-20
MME	11.8772	44.6172	3.68697	0.000258118	0.00112698
APOBEC3A	11.8748	26.5582	4.30929	2.0621e-05	0.000111668
IQGAP2	11.8721	16.9824	10.2895	3.3903e-22	1.93081e-20
RUBCNL	11.8644	10.7108	12.1398	4.17692e-29	5.16507e-27
P2RX7	11.8621	12.7258	13.5622	9.21626e-35	2.00952e-32
FCMR	11.8559	34.559	5.5958	4.07126e-08	3.49152e-07
FAM83A-AS1	11.8554	30.4415	4.31406	2.02003e-05	0.000109609
IGHD3-3	11.8519	12.15	5.81238	1.25616e-08	1.16541e-07
ELMO1	11.8465	24.277	9.08406	4.80436e-18	1.63055e-16
TRBV5-1	11.8446	11.117	10.054	2.31877e-21	1.1899e-19
AC053503.4	11.8349	11.5597	5.86502	9.3883e-09	8.88123e-08
P2RY10	11.8322	10.8296	10.9999	8.85165e-25	6.69766e-23
LAMB2	11.8291	97.7435	5.53602	5.59697e-08	4.71667e-07
GFI1	11.8251	17.238	7.95887	1.79306e-14	3.85144e-13
LXN	11.8251	75.6074	4.29283	2.21387e-05	0.000119279
AC103702.2	11.8229	31.2075	3.99406	7.7246e-05	0.000375887
MS4A1	11.813	12.048	5.24622	2.51797e-07	1.91555e-06
AL031058.1	11.7933	36.4247	5.09857	5.28279e-07	3.80743e-06
RAMP3	11.791	68.5347	5.07592	5.90971e-07	4.22281e-06
AOX1	11.7876	10.7455	8.81503	3.6647e-17	1.11422e-15
STEAP1	11.787	66.7951	4.28095	2.32996e-05	0.000125004
PGM5	11.7858	24.3417	4.37901	1.52268e-05	8.44581e-05
TNFRSF9	11.7809	10.5325	12.3914	4.36295e-30	5.98818e-28
BACE1	11.7709	45.2862	8.17623	3.87686e-15	9.09939e-14
TRAV13-1	11.7695	10.146	11.2344	1.18675e-25	9.81367e-24
MTHFD1L	11.766	67.3764	6.83565	3.04464e-11	4.16611e-10
AP1S2	11.7646	38.7235	9.55491	1.25103e-19	5.17258e-18
ARHGAP22	11.7583	16.5582	10.1836	8.07241e-22	4.37351e-20
ARMCX1	11.7548	44.2454	5.07215	6.02067e-07	4.29692e-06
LRP10	11.7494	109.311	7.59422	2.19278e-13	4.04903e-12
C3orf80	11.7491	16.5112	9.88293	9.22172e-21	4.41024e-19
IGKV3OR2-268	11.745	13.7268	6.63333	1.06277e-10	1.34661e-09
ALDH1A3	11.7313	49.3975	4.21788	3.0502e-05	0.000160171
TEAD2	11.7296	70.4297	3.79895	0.00016779	0.000763163
CCL23	11.7206	11.6203	8.56212	2.38618e-16	6.54699e-15
TMEM52B	11.719	17.4378	5.41617	1.05071e-07	8.50697e-07
DUSP3	11.7123	85.8144	9.77639	2.16338e-20	9.93704e-19
EPHB2	11.712	40.6826	5.63902	3.22882e-08	2.81422e-07
AC004585.1	11.6966	14.2709	10.0188	3.0838e-21	1.56001e-19
CD1C	11.6915	17.9986	7.05025	7.83988e-12	1.16887e-10
TAPBPL	11.6879	76.3062	6.29273	8.168e-10	9.03197e-09
FCN1	11.6763	12.3921	8.92791	1.56988e-17	4.98293e-16
CEACAM4	11.6753	9.75078	11.5362	8.66306e-27	8.19081e-25
TGFA	11.6696	66.1505	4.41134	1.32116e-05	7.40961e-05
CHSY3	11.6346	15.2238	11.1113	3.416e-25	2.69546e-23
TCEAL7	11.6281	21.685	7.51062	3.84732e-13	6.89909e-12
RARB	11.6143	28.7163	5.84219	1.06548e-08	9.992e-08
WNT7A	11.6078	22.9889	4.29511	2.19224e-05	0.000118161
HAS1	11.6042	11.3839	6.46285	2.98005e-10	3.54316e-09
NCF1B	11.6038	9.81413	9.97802	4.28801e-21	2.11901e-19
MGLL	11.6037	44.7668	5.23387	2.6807e-07	2.02981e-06
HEYL	11.5977	43.1799	6.44574	3.30125e-10	3.90075e-09
ANXA8	11.597	68.1343	3.41167	0.000711162	0.00282498
ECE1	11.5942	101.653	7.66843	1.32628e-13	2.52764e-12
PPP1R12B	11.5862	36.3266	6.15577	1.81153e-09	1.90947e-08
ACTB	11.5836	242.599	5.49282	7.03233e-08	5.84423e-07
MBOAT2	11.5652	54.4012	5.21235	2.98906e-07	2.24263e-06
SYNC	11.5588	12.2058	12.5656	9.01321e-31	1.30131e-28
SLCO2A1	11.5572	50.3634	5.04627	6.83983e-07	4.828e-06
NMT2	11.5516	36.8959	8.1463	4.79524e-15	1.10989e-13
AL133371.2	11.549	10.8186	11.9651	1.98138e-28	2.27624e-26
HOXD11	11.5472	20.1908	5.51862	6.13719e-08	5.14676e-07
UBTD1	11.5433	77.1479	6.49838	2.40795e-10	2.89713e-09
CDKN2B	11.543	57.2984	3.18999	0.00153443	0.00566753
NES	11.5333	62.3609	4.56064	6.78206e-06	4.00373e-05
NFATC1	11.5067	23.3787	8.25918	2.14498e-15	5.24416e-14
AC113346.1	11.5018	11.3574	7.06683	7.05065e-12	1.05503e-10
PSAP	11.498	195.672	5.95177	5.78416e-09	5.65501e-08
AC134312.5	11.4918	11.7501	9.15428	2.80894e-18	9.82027e-17
ASAP1	11.4896	60.0796	7.35106	1.11114e-12	1.85983e-11
MIR222HG	11.4836	25.6863	7.25301	2.11449e-12	3.38395e-11
HIVEP3	11.4792	17.5399	10.2585	4.37136e-22	2.4555e-20
ENG	11.4701	105.667	5.85942	9.68466e-09	9.13408e-08
HELZ2	11.4698	60.5711	6.43479	3.52419e-10	4.144e-09
APBB1IP	11.4693	35.0138	4.28951	2.24571e-05	0.000120848
ZNF532	11.4672	45.1026	7.87356	3.24502e-14	6.74248e-13
ADAM33	11.4628	16.6359	6.98675	1.17507e-11	1.70949e-10
C16orf54	11.4548	20.9893	5.52087	6.06438e-08	5.0905e-07
RAP2B	11.4531	90.6416	6.79492	3.92476e-11	5.29312e-10
NREP	11.4425	45.3016	5.73193	1.95229e-08	1.75752e-07
TRBV9	11.4421	10.2923	9.25027	1.343e-18	4.89047e-17
FOXL1	11.4366	24.3165	5.05164	6.66132e-07	4.71197e-06
CMAHP	11.4281	20.1922	7.96966	1.66288e-14	3.59057e-13
SERPINB7	11.4277	17.1141	4.03394	6.56618e-05	0.000323734
SIRPB2	11.4208	12.8874	11.2407	1.12359e-25	9.32019e-24
MTHFD2	11.4171	83.6442	5.31589	1.76453e-07	1.37347e-06
GABARAPL1	11.415	82.5006	7.191	3.16606e-12	4.95405e-11
PQLC3	11.4147	74.0776	7.30768	1.47823e-12	2.435e-11
TIE1	11.4023	37.7133	7.26321	1.97816e-12	3.18582e-11
TPSD1	11.3947	11.003	8.26355	2.07892e-15	5.09196e-14
ADCY9	11.3854	30.5057	9.72176	3.34272e-20	1.48807e-18
S1PR3	11.3819	37.3193	5.35198	1.46554e-07	1.15556e-06
CCDC102A	11.3804	39.6642	7.43647	6.31124e-13	1.09534e-11
RNU6-403P	11.3664	16.9319	5.31929	1.73406e-07	1.35133e-06
THBS4	11.3651	16.8374	5.77647	1.53026e-08	1.40241e-07
PRICKLE2	11.3548	25.4161	8.76847	5.18802e-17	1.54656e-15
PLA2G4C	11.3499	15.087	10.3075	2.92242e-22	1.68047e-20
HEPHL1	11.3479	12.7084	4.77857	2.48005e-06	1.58455e-05
HLA-G	11.3473	42.5729	4.84475	1.81341e-06	1.18804e-05
CPQ	11.3412	61.6026	5.11052	4.97842e-07	3.60851e-06
PGLYRP3	11.3378	21.2651	3.70483	0.000241151	0.00106062
TRBV19	11.3256	11.2922	9.75884	2.48827e-20	1.12838e-18
MMP19	11.3222	46.3105	4.964	1.0224e-06	6.98514e-06
HACD1	11.3166	23.5004	6.63744	1.03637e-10	1.31472e-09
LILRB3	11.3124	12.2541	13.2427	1.80614e-33	3.45821e-31
CUEDC1	11.312	63.5333	6.57701	1.49749e-10	1.85434e-09
AL162424.1	11.3107	11.6132	8.50747	3.56003e-16	9.58069e-15
NDE1	11.3076	52.301	7.50051	4.11682e-13	7.35274e-12
ITGA3	11.3051	116.196	3.26228	0.00119962	0.00454948
SAMD4A	11.3045	22.5008	9.09576	4.39432e-18	1.50093e-16
CACNA2D1	11.2999	17.4184	7.23562	2.36856e-12	3.77021e-11
JADE2	11.2998	48.2951	7.05311	7.69802e-12	1.149e-10
P2RY8	11.2958	20.3233	7.73522	8.41027e-14	1.64933e-12
ENPP2	11.2893	38.3731	4.79211	2.32689e-06	1.49384e-05
RASGRP1	11.2872	16.6385	8.38928	8.40783e-16	2.15418e-14
PPP2R3A	11.2795	34.8344	7.95391	1.85618e-14	3.97423e-13
GSDME	11.2762	31.6269	5.42958	9.79755e-08	7.96386e-07
CHRDL1	11.2751	15.3379	5.0015	8.51797e-07	5.91178e-06
HPSE2	11.271	11.7329	6.25995	9.89565e-10	1.08258e-08
ST6GALNAC6	11.2686	66.4811	8.28719	1.75472e-15	4.3334e-14
NAMPTP1	11.2595	28.1542	5.98686	4.74765e-09	4.69405e-08
ADARB1	11.2562	36.3955	6.70908	6.67732e-11	8.70006e-10
LURAP1L	11.2562	53.6089	4.94704	1.10996e-06	7.53799e-06
MACF1	11.2558	49.0409	8.73244	6.78339e-17	1.99432e-15
AC124319.1	11.2456	74.1089	6.11298	2.31694e-09	2.40332e-08
HLA-L	11.2427	26.9975	7.02282	9.34096e-12	1.3754e-10
LINC01605	11.2367	22.9836	5.34717	1.50236e-07	1.18319e-06
RBMS3	11.232	14.4374	10.7903	5.23262e-24	3.64917e-22
CELSR1	11.2232	50.1267	4.47043	1.01694e-05	5.81887e-05
GPR1	11.2215	11.7032	7.46016	5.39008e-13	9.46853e-12
SPIRE1	11.2205	29.1014	7.49489	4.27447e-13	7.62156e-12
SLIT2	11.2189	13.5439	8.76531	5.31151e-17	1.58073e-15
IL15	11.2179	14.3625	12.2914	1.07375e-29	1.40588e-27
GLUL	11.2178	125.714	5.36207	1.39111e-07	1.10061e-06
GJB3	11.2166	93.9207	3.10036	0.00206904	0.00742498
AP000695.1	11.2073	20.3521	7.4715	4.99751e-13	8.82535e-12
NR1D1	11.2049	71.1483	5.63424	3.31287e-08	2.88277e-07
ADAMTS16	11.1902	11.5009	8.51775	3.30228e-16	8.93205e-15
PLA2G5	11.1706	13.1191	8.17236	3.98494e-15	9.33255e-14
EPB41L3	11.1598	24.7127	6.40403	4.23305e-10	4.90839e-09
KIAA1755	11.1596	11.5033	11.2981	6.84955e-26	5.81722e-24
LYL1	11.148	26.8174	8.06642	8.43414e-15	1.89307e-13
ZMYND15	11.1452	19.4679	10.6677	1.46791e-23	9.72899e-22
TSPAN5	11.1437	41.294	5.87061	9.10159e-09	8.62222e-08
TPM4	11.1352	138.571	6.19631	1.4331e-09	1.5299e-08
RHOJ	11.1307	32.4667	7.01513	9.8098e-12	1.44006e-10
SSPN	11.1234	39.5038	7.09407	5.92013e-12	8.94381e-11
GRASP	11.1172	39.2687	6.56821	1.57959e-10	1.94652e-09
IGHV1OR15-2	11.1117	12.7981	6.04718	3.37362e-09	3.40614e-08
BATF3	11.1028	15.4826	9.37683	5.03912e-19	1.94501e-17
HS3ST3B1	11.0962	13.4005	9.14839	2.93873e-18	1.02539e-16
C12orf75	11.0843	55.9513	3.57079	0.000399011	0.0016727
AC037198.1	11.0833	13.8737	8.79328	4.31143e-17	1.2961e-15
ARHGEF17	11.0731	47.1936	8.47606	4.47694e-16	1.19044e-14
TFEB	11.0726	45.9269	6.193	1.46086e-09	1.55752e-08
CCNYL1	11.0655	52.7362	7.72864	8.79727e-14	1.72206e-12
TRPS1	11.0581	18.7164	7.13763	4.472e-12	6.84904e-11
TNF	11.0527	16.2384	6.24683	1.06835e-09	1.1614e-08
HPS5	11.0461	41.7946	11.4509	1.82055e-26	1.65117e-24
MSANTD3	11.0426	65.9706	8.16934	4.07161e-15	9.51884e-14
PTGER2	11.0241	17.8618	8.4082	7.33094e-16	1.89371e-14
LINC01943	11.0192	12.9038	12.1358	4.33064e-29	5.31823e-27
POU2F2	11.0101	18.1359	9.00679	8.64612e-18	2.83882e-16
PSMB10	10.9909	100.283	5.2473	2.50429e-07	1.90677e-06
PLPP7	10.9897	14.8006	8.55516	2.51103e-16	6.8719e-15
SPIB	10.9734	11.0356	4.80546	2.18476e-06	1.4109e-05
FOXD1	10.966	20.9296	4.89919	1.39797e-06	9.33261e-06
LRRC42	10.9636	88.382	6.92231	1.76698e-11	2.49319e-10
EXT2	10.9532	91.5901	8.28853	1.73799e-15	4.29633e-14
RCAN2	10.9498	37.8072	5.4965	6.89732e-08	5.74007e-07
LRRC8C	10.9461	25.3461	9.70453	3.83314e-20	1.69509e-18
GAB3	10.9448	12.4284	14.478	1.59498e-38	4.89677e-36
PFKP	10.9431	111.81	4.68294	3.87471e-06	2.39144e-05
SULT2B1	10.9429	35.9548	3.381	0.000792997	0.00312081
STXBP1	10.9419	33.3473	6.3172	7.07436e-10	7.90115e-09
LHFPL2	10.9374	59.6273	8.13792	5.08888e-15	1.17328e-13
PDLIM5	10.9366	68.6484	7.42521	6.80132e-13	1.17429e-11
CAB39	10.9364	89.5583	8.23196	2.60603e-15	6.27939e-14
AC241585.1	10.9279	41.909	6.794	3.94724e-11	5.3221e-10
HLA-S	10.9272	20.8988	6.54996	1.76414e-10	2.16099e-09
RNF130	10.922	45.6267	7.57527	2.49185e-13	4.57125e-12
VOPP1	10.9194	73.8836	7.28414	1.72501e-12	2.80604e-11
LAMC1	10.9178	100.021	5.87345	8.95916e-09	8.50086e-08
RRAS2	10.9171	62.0918	6.39049	4.58764e-10	5.28628e-09
FGD2	10.908	17.1097	10.0117	3.26537e-21	1.64562e-19
GPAT3	10.8989	18.3563	6.94223	1.55809e-11	2.21778e-10
SCT	10.8907	19.6262	5.30407	1.87473e-07	1.45248e-06
AC245297.1	10.8874	22.6861	6.92066	1.78551e-11	2.51801e-10
VCL	10.8843	92.7569	6.74303	5.41502e-11	7.14071e-10
SLC7A1	10.8813	71.4833	4.98932	9.03933e-07	6.24119e-06
LDOC1	10.8812	78.4937	2.81783	0.00507376	0.0165279
APOC1	10.8675	100.822	3.32275	0.000973053	0.00376561
SGCD	10.8627	10.7004	10.3541	1.99229e-22	1.16954e-20
CYS1	10.8615	16.1477	7.82011	4.6949e-14	9.52894e-13
CMA1	10.8496	9.4966	6.34172	6.12269e-10	6.9222e-09
SHISAL1	10.8419	10.1327	9.0473	6.35674e-18	2.12501e-16
TNFRSF17	10.8313	12.7531	6.72342	6.11236e-11	8.00745e-10
MAP7D3	10.8252	27.3287	8.01036	1.25071e-14	2.74725e-13
UBLCP1	10.8234	74.3772	8.39754	7.91978e-16	2.03499e-14
DENND5A	10.819	55.252	8.88061	2.24135e-17	7.00601e-16
FASLG	10.8164	9.72899	9.73124	3.09985e-20	1.38573e-18
GAS6-DT	10.8149	10.4797	9.35206	6.10868e-19	2.32095e-17
SLC2A12	10.8127	12.0529	8.3572	1.06013e-15	2.68527e-14
LOXL4	10.8083	33.2465	3.93662	9.73869e-05	0.000464625
PRTFDC1	10.8004	40.1211	4.77799	2.48686e-06	1.58852e-05
IMPDH1	10.7995	97.222	5.1703	3.69359e-07	2.73209e-06
ANOS1	10.7962	14.6665	9.09503	4.41896e-18	1.50838e-16
MEF2C	10.7874	23.5668	9.03392	7.03693e-18	2.33776e-16
ITK	10.7822	9.66286	11.6824	2.40706e-27	2.44458e-25
PNRC1	10.7816	101.487	6.81997	3.35783e-11	4.56425e-10
MAP3K3	10.7797	55.5828	10.6197	2.19312e-23	1.43048e-21
CYP7B1	10.7746	18.7673	7.87521	3.20809e-14	6.67873e-13
ARSB	10.7724	33.0409	12.3323	7.42931e-30	9.84798e-28
IGHV1-12	10.7696	12.2076	5.46703	8.05372e-08	6.62912e-07
BNC2	10.7675	10.0131	11.3037	6.52544e-26	5.56851e-24
CARD10	10.7661	49.6552	4.92617	1.22771e-06	8.27771e-06
GALNT15	10.7656	12.5165	8.18938	3.53074e-15	8.32725e-14
PRKG1	10.7637	15.1948	9.87703	9.66827e-21	4.61967e-19
STK10	10.7636	54.6859	8.90866	1.81503e-17	5.71692e-16
SH3PXD2A-AS1	10.7618	22.4227	4.57042	6.48795e-06	3.84284e-05
AC133065.3	10.7584	25.0511	6.88446	2.24234e-11	3.12187e-10
STEAP1B	10.7581	10.6178	5.94223	6.10222e-09	5.93879e-08
2021-09-01	10.7579	33.21	6.6897	7.52316e-11	9.73093e-10
FAM19A5	10.7573	20.4987	6.22817	1.191e-09	1.28739e-08
MT1F	10.7552	45.5011	4.57896	6.24147e-06	3.71018e-05
CCPG1	10.7443	27.0395	13.8844	4.47358e-36	1.11672e-33
U62317.2	10.7431	66.5184	5.48399	7.36679e-08	6.10319e-07
AKIP1	10.7348	70.3458	7.97093	1.64815e-14	3.56022e-13
ADAM8	10.734	81.7003	3.89222	0.000116268	0.000546986
ATP6V1B2	10.7064	73.551	8.70507	8.31233e-17	2.41066e-15
SETBP1	10.7023	17.9079	9.09096	4.55818e-18	1.55094e-16
OAF	10.6994	80.2484	5.80057	1.34058e-08	1.23813e-07
RASSF3	10.6984	72.4705	7.15692	3.94814e-12	6.09037e-11
TMOD1	10.6983	15.3935	6.98763	1.16857e-11	1.70095e-10
ZNFX1	10.6918	70.9	8.05837	8.92618e-15	1.9968e-13
RHOG	10.6859	115.745	6.57243	1.53968e-10	1.90129e-09
CCR2	10.6848	10.4365	9.02217	7.69408e-18	2.54343e-16
IGHV1-67	10.6794	11.0783	6.64036	1.01805e-10	1.29271e-09
SPSB1	10.6715	82.761	6.0291	3.73849e-09	3.74831e-08
CPPED1	10.671	41.413	5.12186	4.70541e-07	3.42316e-06
FST	10.6647	59.9658	2.89761	0.00396608	0.0133096
ALDH3B1	10.6618	44.8656	4.69235	3.70959e-06	2.29865e-05
CTDSP2	10.6558	107.958	7.63637	1.64875e-13	3.09909e-12
CASP10	10.6534	39.9762	7.54774	2.99909e-13	5.45865e-12
LINC01436	10.6489	19.6186	4.73002	3.11345e-06	1.95326e-05
TRBV6-5	10.6435	11.088	9.07099	5.30765e-18	1.78999e-16
ARHGAP1	10.6422	106.109	8.12173	5.70718e-15	1.30457e-13
CDCA7L	10.6384	33.158	4.25696	2.58235e-05	0.00013729
PLA1A	10.6346	23.0433	5.40655	1.10464e-07	8.91654e-07
NCS1	10.6317	70.6734	5.38365	1.24411e-07	9.94148e-07
CADM3	10.6316	9.4227	6.13963	1.98797e-09	2.08026e-08
LILRA6	10.6223	9.49876	12.1272	4.67748e-29	5.73098e-27
FHOD3	10.6142	32.215	5.76489	1.63056e-08	1.48668e-07
ARRB2	10.6138	71.2454	6.37133	5.13949e-10	5.87905e-09
GRK5	10.6127	32.3422	7.91393	2.4522e-14	5.17568e-13
[truncated: 14,530 more rows]

## Sheet: BRCA
GeneSymbol	logFC	logCPM	LR	PValue	FDR
CXCL9	45.6459	86.6377	14.0354	3.24512e-41	2.93896e-39
LYZ	43.1431	120.501	16.4142	3.37806e-54	5.69674e-52
IGHV1-18	42.2695	94.9805	9.84408	5.96314e-22	2.24645e-20
CXCL10	41.3539	97.0191	14.4284	2.86811e-43	2.9057e-41
IGHV5-51	41.1228	96.5189	10.0857	6.43884e-23	2.57152e-21
IGHG1	40.1599	143.982	8.26001	4.24524e-16	9.7389e-15
IGHV3-23	39.4026	109.722	9.44542	2.13012e-20	7.17994e-19
FDCSP	39.2553	53.9884	8.40106	1.38621e-16	3.34964e-15
IGKV4-1	39.2221	116.931	9.10045	4.25933e-19	1.28367e-17
S100A9	38.5881	111.065	8.22166	5.73874e-16	1.29862e-14
IGLV2-14	38.5463	112.851	9.07984	5.07914e-19	1.52391e-17
IGLV3-21	38.4344	93.2875	9.23375	1.35336e-19	4.26011e-18
IGLV1-44	38.088	90.1341	9.58177	6.35614e-21	2.23779e-19
IGLV1-47	37.9862	83.5101	9.60126	5.34095e-21	1.88903e-19
IGLV3-1	37.6078	79.7467	9.41445	2.79789e-20	9.34023e-19
CYBB	37.2753	77.1619	23.9679	4.78972e-102	1.71779e-98
IGHV4-34	37.2324	72.3069	10.9027	2.52195e-26	1.21896e-24
IGLV3-25	37.2113	93.8615	8.82589	4.32319e-18	1.19512e-16
IGHV3-21	36.5819	81.0831	9.20879	1.67915e-19	5.24878e-18
IGKV3-11	36.5743	112.88	8.90397	2.25022e-18	6.35781e-17
IGHG3	36.5537	106.131	8.96265	1.37304e-18	3.97333e-17
IGHV3-11	36.43	74.5591	9.73666	1.58159e-21	5.82364e-20
IGKV1-5	36.3377	113.699	8.61504	2.46115e-17	6.39304e-16
IGHV1-69D	36.1809	69.1458	9.51114	1.19134e-20	4.10041e-19
IDO1	36.1419	36.1251	16.118	1.63535e-52	2.51357e-50
IGHV3-15	36.1296	87.2341	9.44916	2.06109e-20	6.95599e-19
IGHV3-30	35.8885	82.7642	9.40193	3.12339e-20	1.0372e-18
IGKV3-20	35.6243	132.56	8.35101	2.06587e-16	4.89359e-15
IGLV3-19	35.5521	99.8567	8.28955	3.36257e-16	7.77699e-15
IGHV3-49	35.5461	64.9598	10.2517	1.36122e-23	5.63293e-22
IGHM	35.5372	114.541	8.13355	1.14204e-15	2.50356e-14
PTPRC	35.4699	55.2253	22.0194	5.52565e-89	6.75586e-86
IGHV4-39	35.3304	95.3741	8.50249	6.13753e-17	1.53641e-15
UBD	34.7845	48.3398	13.2938	1.9069e-37	1.48672e-35
GBP5	34.6479	34.6917	19.2337	4.43149e-71	1.98664e-68
IGLC3	34.5788	125.915	8.11427	1.32657e-15	2.89041e-14
CXCL11	34.573	50.3454	14.6061	3.28608e-44	3.45945e-42
IGHV3-48	34.5023	52.6051	10.6173	4.12903e-25	1.87448e-23
IGHV1-2	34.4151	72.5824	8.77818	6.42767e-18	1.75703e-16
ADAMDEC1	34.1561	36.1919	17.4207	4.67243e-60	1.12717e-57
IGLV2-11	33.9587	88.6237	8.99104	1.08013e-18	3.15283e-17
IGLV1-51	33.9088	98.8251	8.6541	1.788e-17	4.69894e-16
IGKV3-15	33.7912	87.149	9.11988	3.60679e-19	1.09006e-17
IGHV4-59	33.6279	83.8519	8.64721	1.8918e-17	4.9572e-16
PLEK	33.4954	64.6538	23.4954	7.60283e-99	2.15264e-95
IGHV2-70	33.2375	43.6741	10.8045	6.64121e-26	3.13121e-24
CD163	33.1798	62.5905	20.8216	3.68854e-81	3.05275e-78
GBP1	33.0737	78.2109	16.9295	3.57991e-57	7.13277e-55
IGKV1-17	32.932	69.2697	9.35942	4.53402e-20	1.48005e-18
IL2RG	32.7389	66.125	16.3082	1.36007e-53	2.19718e-51
CD2	32.7174	62.7084	15.578	1.73139e-49	2.31696e-47
CCL5	32.7018	91.3797	13.7687	7.64418e-40	6.50675e-38
CXCL13	32.7016	61.1091	8.69324	1.2966e-17	3.45477e-16
IGKC	32.3963	161.354	7.26343	7.23458e-13	1.16142e-11
CTSS	32.3439	94.2857	21.6296	2.02928e-86	2.32271e-83
S100A8	32.2459	60.6622	7.69406	3.21399e-14	6.0328e-13
RARRES1	32.2147	70.3456	10.6173	4.12895e-25	1.87448e-23
IGLV1-40	32.2145	104.117	7.87702	8.16779e-15	1.63587e-13
CD53	32.2031	89.8613	22.0737	2.41643e-89	3.23724e-86
IGHV1-46	32.1205	65.6297	9.21575	1.58123e-19	4.95133e-18
IGLC2	32.0966	140.722	7.61616	5.71075e-14	1.03859e-12
IGLV2-23	32.0614	99.0503	7.92307	5.76034e-15	1.17647e-13
HLA-DQA2	31.8965	77.1041	11.7022	7.37133e-30	4.19184e-28
FPR3	31.612	71.0905	18.9166	4.11619e-69	1.58167e-66
IGLV3-10	31.5119	65.431	8.40841	1.30707e-16	3.16736e-15
IGHV3-33	31.4165	70.3951	8.6097	2.57072e-17	6.67123e-16
IGKV1-16	31.215	70.4329	8.84385	3.72179e-18	1.03415e-16
SLAMF8	31.0003	52.3137	20.2838	1.04939e-77	6.96949e-75
IGHV1-24	30.7953	64.473	8.6184	2.39452e-17	6.229e-16
HLA-DQA1	30.6788	88.5617	16.2854	1.83547e-53	2.93872e-51
IGHV2-26	30.5477	45.8062	9.51079	1.19508e-20	4.11063e-19
IGLV6-57	30.5408	70.0836	8.0222	2.70053e-15	5.70163e-14
IGHG2	30.4717	134.662	7.86901	8.67748e-15	1.73279e-13
FYB1	30.0534	48.625	23.2943	1.72657e-97	4.42299e-94
IGLV4-69	30.0092	66.7796	8.14596	1.03693e-15	2.28618e-14
FGL2	29.9593	62.8014	19.8408	6.8488e-75	3.75957e-72
IGKV1-27	29.8333	63.502	8.75586	7.73354e-18	2.09906e-16
GBP4	29.7842	61.8424	16.172	8.09023e-53	1.25424e-50
SRGN	29.7464	118.554	19.7208	3.92132e-74	2.06815e-71
SLAMF7	29.7021	41.1961	17.0944	3.8926e-58	8.24434e-56
IGHV3-74	29.6493	71.9777	8.84722	3.61864e-18	1.00604e-16
ITGB2	29.6328	78.7314	19.6098	1.96131e-73	1.00486e-70
IL7R	29.6163	42.2742	16.1985	5.72109e-53	8.99917e-51
CCR1	29.6058	51.7846	22.8922	8.66432e-95	1.50357e-91
OR2I1P	29.5462	35.829	13.2025	5.42951e-37	4.1667e-35
IGHJ3	29.5386	55.2028	9.33479	5.62318e-20	1.81684e-18
CCR5	29.4798	40.5099	22.2337	2.11155e-90	3.07008e-87
EVI2B	29.3039	64.4492	20.6159	7.80485e-80	5.99814e-77
MPEG1	29.2994	64.307	20.6337	6.0027e-80	4.68002e-77
GZMA	29.235	55.0124	14.383	4.9769e-43	4.94894e-41
NKG7	29.1105	55.0673	13.5709	7.74281e-39	6.36899e-37
TRAC	29.0845	76.3651	13.9078	1.47923e-40	1.29393e-38
HLA-DRA	29.0193	192.968	16.1142	1.71964e-52	2.6356e-50
IGHV4-31	28.986	57.2008	8.95236	1.4976e-18	4.32447e-17
FCGR3A	28.9263	98.5005	17.5202	1.20039e-60	3.00355e-58
MMP9	28.8826	98.222	9.31004	6.9779e-20	2.23842e-18
HLA-DPA1	28.782	117.044	15.994	8.1959e-52	1.21462e-49
CD4	28.7415	80.9347	21.2333	7.88821e-84	7.57775e-81
HLA-DRB5	28.6609	133.902	12.5339	9.80508e-34	6.52814e-32
CD3D	28.5983	53.0098	13.7491	9.626e-40	8.14214e-38
CD3E	28.5771	51.3102	14.1803	5.7395e-42	5.4264e-40
IGHV1-69	28.4279	45.723	8.67425	1.51557e-17	3.99861e-16
C1QB	28.3867	128.43	15.6175	1.04434e-49	1.41873e-47
LTF	28.3443	109.335	5.38367	8.9597e-08	7.56665e-07
CD52	28.3365	86.3008	12.5426	8.90684e-34	5.94482e-32
IGLV2-8	28.3107	68.1163	8.36927	1.7864e-16	4.26357e-15
MNDA	28.2216	54.9868	23.5162	5.49958e-99	1.64364e-95
CCL18	28.1723	37.6682	11.122	2.82848e-27	1.42074e-25
TRBC2	28.1667	63.2628	12.468	2.02044e-33	1.33201e-31
C3	28.0009	120.767	13.0812	2.16012e-36	1.61397e-34
BIRC3	27.9747	47.498	17.4429	3.44916e-60	8.43413e-58
IGHGP	27.9644	73.8527	8.55143	4.1301e-17	1.053e-15
IGLV5-45	27.9631	40.4701	9.81216	7.97545e-22	2.97743e-20
CCL8	27.9353	36.7481	15.3758	2.26158e-48	2.85597e-46
CHI3L1	27.8608	76.7724	8.36915	1.78808e-16	4.2657e-15
GZMB	27.7765	29.5407	14.4836	1.46634e-43	1.50828e-41
IGHV3-53	27.6825	45.1797	9.8102	8.11901e-22	3.02472e-20
IGKV1-6	27.6298	64.6503	8.24386	4.82053e-16	1.10023e-14
SASH3	27.6	59.0536	19.7471	2.67842e-74	1.42662e-71
IGLL5	27.4505	64.7431	8.28575	3.46516e-16	8.00051e-15
LAMP3	27.4341	36.1206	14.18	5.75723e-42	5.43362e-40
MMP1	27.2926	53.6826	7.8423	1.06149e-14	2.10095e-13
HLA-DMB	27.2505	68.9101	20.1902	4.14863e-77	2.6569e-74
JCHAIN	27.1645	115.89	6.9928	4.72634e-12	6.9318e-11
HLA-DOA	27.0612	62.7907	17.8769	8.91126e-63	2.47108e-60
BCL2A1	27.061	40.1758	15.0027	2.44885e-46	2.80892e-44
CCL2	27.0112	73.6154	14.5284	8.49503e-44	8.82237e-42
CALHM6	27.0055	51.3909	16.1887	6.50672e-53	1.01754e-50
VSIG4	27.0013	61.0333	17.4315	4.03208e-60	9.81493e-58
IGLV8-61	26.9477	59.1519	7.2199	9.82538e-13	1.5569e-11
IGKV2D-29	26.8892	41.319	9.08066	5.04353e-19	1.51407e-17
PIK3AP1	26.8788	46.1209	24.3308	1.61682e-104	9.66425e-101
IGHV3-73	26.8634	48.6469	8.13087	1.16612e-15	2.55217e-14
VCAM1	26.7393	55.8121	17.139	2.13441e-58	4.61136e-56
C1S	26.6929	118.408	13.3392	1.13256e-37	8.93357e-36
LAPTM5	26.6061	128.674	19.0951	3.22621e-70	1.3454e-67
IGLV9-49	26.5908	31.5086	9.64648	3.56271e-21	1.27518e-19
ICAM1	26.4159	76.4625	15.5519	2.41484e-49	3.20762e-47
LILRB4	26.41	43.6506	22.0724	2.46722e-89	3.23724e-86
MMP7	26.3605	78.7103	7.54226	9.8054e-14	1.73748e-12
CSF1R	26.355	75.4921	19.4784	1.31011e-72	6.58677e-70
IL2RB	26.3489	44.5126	15.0498	1.36105e-46	1.578e-44
NCKAP1L	26.3078	42.398	24.3831	7.10283e-105	4.7763e-101
CD48	26.2251	48.9835	16.615	2.37498e-55	4.21677e-53
IGHV2-5	26.1832	42.9053	8.86106	3.22341e-18	9.00346e-17
IL10RA	26.1736	45.8811	21.3951	6.95489e-85	7.05935e-82
IGKJ5	26.1685	32.2851	10.7842	8.10447e-26	3.81109e-24
NCF2	26.1239	56.449	21.4398	3.5492e-85	3.74378e-82
LCP1	26.0694	105.131	15.6756	4.9684e-50	6.85333e-48
IGHJ2	26.0413	39.0813	9.74891	1.41575e-21	5.22729e-20
C1QA	25.9613	129.919	13.9173	1.32084e-40	1.15726e-38
C1QC	25.9418	132.332	15.2726	8.32498e-48	1.02249e-45
SELL	25.9292	52.2775	13.1626	8.561e-37	6.49574e-35
TRBV28	25.8925	46.4568	13.0044	5.15751e-36	3.80594e-34
SPP1	25.8524	131.35	8.42153	1.17682e-16	2.85944e-15
IGKV1-9	25.8146	76.7872	7.13935	1.72386e-12	2.6557e-11
MRC1	25.7962	30.6804	17.8644	1.05847e-62	2.92007e-60
GPR183	25.7612	57.4532	15.8003	1.00251e-50	1.42674e-48
CD84	25.6885	34.624	24.6795	6.67299e-107	8.9745e-103
CD86	25.6794	46.4995	23.9819	3.84801e-102	1.47863e-98
IL4I1	25.6728	45.4389	15.1807	2.6433e-47	3.12525e-45
HLA-DRB6	25.5431	81.3427	11.7834	3.14707e-30	1.82043e-28
PLA2G7	25.5363	44.5402	15.2133	1.75433e-47	2.09724e-45
CLEC7A	25.5352	37.8865	19.0629	5.11215e-70	2.11549e-67
ADA2	25.5022	72.1857	16.3479	8.08222e-54	1.33396e-51
CSF2RB	25.4755	40.3035	19.8139	1.01336e-74	5.50654e-72
GZMK	25.4721	37.7041	13.1715	7.72715e-37	5.87963e-35
IRF8	25.3122	43.7304	19.3154	1.37161e-71	6.36094e-69
TNFSF13B	25.2243	48.8533	19.1301	1.95546e-70	8.3489e-68
CCL19	25.1669	73.4984	7.19699	1.15354e-12	1.81238e-11
CST7	25.1569	54.9277	13.9899	5.58301e-41	4.97258e-39
C3AR1	25.1526	66.6613	20.3961	2.00821e-78	1.40784e-75
SLAMF6	25.1482	28.6614	16.9785	1.8546e-57	3.75075e-55
FCER1G	25.1079	109.929	17.6091	3.55372e-61	9.01773e-59
PLA2G2D	25.0779	21.503	13.688	1.97203e-39	1.64988e-37
IGHA1	25.0048	168.912	5.80979	8.23419e-09	8.00194e-08
EPSTI1	24.9954	48.9244	18.567	5.82653e-67	1.95903e-64
PTAFR	24.9697	46.9408	22.2429	1.83542e-90	2.74274e-87
HLA-DQB2	24.9617	61.9026	11.8439	1.66491e-30	9.76724e-29
IGLV3-9	24.9594	40.2572	8.65619	1.75765e-17	4.62369e-16
CP	24.9011	43.8533	7.38838	2.97857e-13	5.02461e-12
CD79A	24.8942	47.1711	9.17102	2.32521e-19	7.14782e-18
TRIM22	24.8415	69.228	18.47	2.28325e-66	7.44422e-64
LCP2	24.7869	46.5663	24.3103	2.23072e-104	1.20004e-100
HLA-DQB1	24.7782	97.1684	12.2909	1.39427e-32	8.866e-31
HLA-DRB1	24.77	173.193	13.2855	2.09919e-37	1.63427e-35
FERMT3	24.665	63.884	18.2149	8.14101e-65	2.51697e-62
IGLV3-27	24.6231	37.0223	8.36265	1.88318e-16	4.48264e-15
MS4A4A	24.616	48.6963	20.072	2.34638e-76	1.40251e-73
PRF1	24.373	31.8641	16.3922	4.50848e-54	7.53225e-52
SAMD9L	24.3439	59.8678	15.6204	1.00738e-49	1.37197e-47
IGHV4-28	24.334	39.3612	9.87059	4.68098e-22	1.77838e-20
LYN	24.1364	55.7694	20.1004	1.54857e-76	9.57553e-74
HCK	24.1321	57.2608	18.874	7.54933e-69	2.8203e-66
IGHV3-43	24.0972	36.9051	9.17877	2.17515e-19	6.72497e-18
MS4A6A	24.0375	61.0115	19.7929	1.37617e-74	7.40323e-72
SPOCK2	23.967	47.4303	13.7829	6.46232e-40	5.51821e-38
LCK	23.9211	36.1331	15.0149	2.10462e-46	2.42962e-44
AOAH	23.8975	36.0904	20.6798	3.02797e-80	2.43123e-77
IGHJ3P	23.8936	29.2272	10.253	1.34354e-23	5.56406e-22
CCL4	23.8919	40.6236	17.2338	5.91554e-59	1.33152e-56
HCLS1	23.8182	65.8977	18.0821	5.17807e-64	1.52218e-61
CPVL	23.7902	58.0994	17.7642	4.22018e-62	1.1295e-59
TNFRSF1B	23.7262	73.2978	18.0022	1.57147e-63	4.52079e-61
IFI16	23.725	85.3414	17.2374	5.6398e-59	1.27478e-56
RSAD2	23.6945	59.3402	11.634	1.50177e-29	8.41552e-28
CD74	23.6906	196.439	12.9282	1.21675e-35	8.80972e-34
CTSC	23.6614	65.8411	16.1734	7.94121e-53	1.2347e-50
IGHV3-66	23.6373	37.0227	9.26725	1.01229e-19	3.21472e-18
IGKV3D-20	23.6338	44.4759	8.37375	1.72385e-16	4.12162e-15
CD8A	23.6226	41.0606	14.113	1.28438e-41	1.18923e-39
SLCO2B1	23.6175	50.8806	20.5672	1.60628e-79	1.21706e-76
ALOX5AP	23.5931	73.0492	16.5019	1.06112e-54	1.84738e-52
MARCO	23.561	24.3172	11.0617	5.18005e-27	2.57547e-25
PDCD1LG2	23.5487	29.8009	24.6286	1.48731e-106	1.60023e-102
TRBV20-1	23.5243	29.2352	15.0982	7.43066e-47	8.70893e-45
HAVCR2	23.5049	53.8815	22.8984	7.86887e-95	1.41105e-91
HLA-DMA	23.4353	100.721	15.8086	8.99885e-51	1.2875e-48
HLA-DPB1	23.3816	133.1	13.3201	1.41048e-37	1.10771e-35
MMP12	23.3062	26.6948	10.0004	1.41985e-22	5.5794e-21
SAMSN1	23.2987	39.6495	23.0002	1.63702e-95	3.38712e-92
CYTIP	23.249	42.1992	15.2982	6.02467e-48	7.48506e-46
TAP1	23.2397	100.607	12.3936	4.56284e-33	2.96095e-31
TAGAP	23.2208	35.1693	20.0351	4.02248e-76	2.32681e-73
ARHGAP30	23.1817	57.5139	20.2463	1.82003e-77	1.19403e-74
IL32	23.1549	75.3097	11.8242	2.04836e-30	1.19776e-28
CD5	23.0957	32.5085	15.3855	1.99898e-48	2.54225e-46
IGLV7-43	23.0794	48.7905	7.83888	1.0892e-14	2.15263e-13
EVI2A	23.0598	51.4487	20.0247	4.68864e-76	2.6833e-73
IGHV4-61	23.0578	33.8595	9.26859	1.00066e-19	3.1853e-18
CXCR3	23.0064	32.5283	14.5216	9.2285e-44	9.56563e-42
SPI1	22.9893	74.6293	16.6776	1.0336e-55	1.89127e-53
SLC7A7	22.9891	47.2018	23.0834	4.52281e-96	9.73236e-93
WIPF1	22.8725	63.2795	20.4269	1.27622e-78	9.15405e-76
CCL13	22.8619	22.2593	14.0903	1.68623e-41	1.55329e-39
APBB1IP	22.8499	48.3073	21.0082	2.28824e-82	2.018e-79
SELPLG	22.8354	74.9667	16.1656	8.79909e-53	1.36022e-50
IFIT3	22.8277	92.0996	10.4122	2.96956e-24	1.28108e-22
LAIR1	22.8025	44.5699	23.1634	1.3117e-96	2.94017e-93
IGKV2-24	22.7623	56.2476	7.19108	1.20219e-12	1.88386e-11
IGHV4-4	22.7336	27.5343	9.02028	8.43091e-19	2.47977e-17
SEL1L3	22.6937	48.3232	14.4324	2.73301e-43	2.78456e-41
IGSF6	22.6633	47.0174	20.3133	6.79939e-78	4.63013e-75
IKZF1	22.6446	29.7891	21.2877	3.4877e-84	3.41135e-81
IGLV1-36	22.6243	34.7281	8.21665	5.9688e-16	1.34802e-14
AIM2	22.6106	18.4047	18.2389	5.82175e-65	1.82085e-62
MSR1	22.6071	56.9928	17.0532	6.78634e-58	1.42609e-55
SLA	22.5856	38.1347	20.9797	3.49935e-82	3.03631e-79
AIF1	22.5242	86.0551	16.615	2.37505e-55	4.21677e-53
PSMB9	22.5234	73.1453	12.3308	9.0349e-33	5.80002e-31
CD37	22.499	52.1503	16.3458	8.30086e-54	1.36561e-51
RNASE6	22.4611	78.1706	17.0281	9.51349e-58	1.96842e-55
IGHV2-70D	22.4555	29.7068	8.67581	1.49623e-17	3.95147e-16
DOCK2	22.4156	30.6045	24.0004	2.87884e-102	1.19131e-98
CORO1A	22.4027	69.709	13.4059	5.24629e-38	4.2061e-36
IFI44	22.3911	85.8114	10.5216	1.04082e-24	4.61218e-23
THEMIS2	22.3549	49.478	18.3765	8.48628e-66	2.7337e-63
RAC2	22.3456	82.2106	13.9251	1.20529e-40	1.05774e-38
IGKV2-30	22.3144	33.7315	9.18035	2.14585e-19	6.64583e-18
GPNMB	22.3121	112.459	12.9779	6.95535e-36	5.1186e-34
DOK2	22.2707	38.9313	16.1059	1.91586e-52	2.928e-50
CHI3L2	22.2671	52.7807	7.51617	1.18548e-13	2.08004e-12
APOBEC3C	22.2576	71.0874	15.8841	3.39908e-51	4.90233e-49
KLHDC7B	22.2173	36.6201	8.88289	2.68526e-18	7.54734e-17
RUNX3	22.2124	45.4003	14.0211	3.84825e-41	3.4561e-39
TLR2	22.1931	50.5763	18.5926	4.06206e-67	1.38306e-64
GIMAP4	22.0917	80.1337	17.1127	3.04275e-58	6.54751e-56
HCP5	22.0887	76.3825	12.3947	4.50464e-33	2.92671e-31
CD27	22.027	40.7597	12.1562	5.97042e-32	3.67909e-30
LTB	21.9967	46.352	9.46197	1.84069e-20	6.23563e-19
CYP1B1	21.9932	75.725	10.1013	5.56847e-23	2.2322e-21
ITGAM	21.9289	46.2529	17.2927	2.66211e-59	6.14639e-57
STAT1	21.923	124.85	12.4914	1.56367e-33	1.0334e-31
IGLV4-60	21.9041	34.0847	7.63498	4.97232e-14	9.12316e-13
HAPLN3	21.8638	54.8077	10.3178	7.2862e-24	3.06226e-22
SNX20	21.8176	25.3819	22.0079	6.57814e-89	7.86394e-86
SLC1A3	21.8074	38.1908	20.1013	1.52795e-76	9.55787e-74
S100A7	21.7891	45.9325	4.14641	3.64327e-05	0.000205078
OLR1	21.7752	59.7476	13.6836	2.07424e-39	1.73002e-37
IGHV3-7	21.7204	31.3613	9.42286	2.59852e-20	8.70422e-19
IGHD3-3	21.7143	15.8623	12.1546	6.07706e-32	3.74052e-30
ITGAX	21.696	41.9688	21.1866	1.58844e-83	1.47331e-80
TNFAIP3	21.6426	63.5133	15.6715	5.23875e-50	7.20777e-48
RASSF4	21.6223	40.8199	17.776	3.58682e-62	9.6963e-60
BIN2	21.5999	37.0616	19.4007	4.01628e-72	1.96418e-69
TLR4	21.5567	43.7997	20.3933	2.09458e-78	1.44462e-75
IGHV1-58	21.556	29.9979	8.57	3.55197e-17	9.12955e-16
IFI44L	21.5257	50.3655	10.2367	1.56774e-23	6.47758e-22
FCGR2A	21.515	60.1667	19.3785	5.53465e-72	2.68236e-69
CTSW	21.4862	35.3752	12.9353	1.12383e-35	8.15888e-34
PTPN7	21.4828	27.5572	19.0491	6.23075e-70	2.5587e-67
LPXN	21.4782	65.5854	19.2973	1.77961e-71	8.11321e-69
SAMHD1	21.4761	96.2602	18.2181	7.78675e-65	2.42137e-62
GBP1P1	21.4644	24.1344	14.3845	4.88299e-43	4.86455e-41
IL2RA	21.4051	21.0117	18.1935	1.09705e-64	3.35324e-62
APOL6	21.385	70.5104	14.9464	4.93462e-46	5.61233e-44
ALOX5	21.3833	57.7026	15.9214	2.10096e-51	3.06297e-49
IGHV3-13	21.3288	38.4329	7.5463	9.52104e-14	1.68985e-12
OAS2	21.2992	84.7899	9.64845	3.50042e-21	1.25372e-19
CASP1	21.2581	52.625	16.8303	1.35107e-56	2.5958e-54
APOL1	21.2452	97.7636	12.9645	8.09165e-36	5.93859e-34
GZMH	21.2412	30.7791	13.9965	5.16244e-41	4.60561e-39
IGLC7	21.2331	35.6019	7.39141	2.91448e-13	4.92422e-12
CXorf21	21.2134	29.4248	24.6076	2.07395e-106	1.85951e-102
CCR2	21.2106	23.8781	17.4892	1.8341e-60	4.56792e-58
GABRP	21.2087	56.4769	4.98757	7.12523e-07	5.272e-06
IGKV5-2	21.2025	25.3934	8.94687	1.56855e-18	4.51482e-17
CYTH4	21.1958	38.8005	21.5071	1.28792e-85	1.44343e-82
SH2D1A	21.1817	21.7971	16.2624	2.47995e-53	3.9588e-51
SPN	21.1757	28.796	19.9517	1.36005e-75	7.7016e-73
WAS	21.1325	50.8159	16.9984	1.41845e-57	2.89635e-55
SIT1	21.0785	28.2177	14.3727	5.63957e-43	5.58723e-41
RGS1	21.0523	77.8857	10.3403	5.88495e-24	2.49871e-22
HK3	21.013	23.1099	18.2491	5.04613e-65	1.59683e-62
SIGLEC1	20.9891	37.7296	16.6659	1.20777e-55	2.19504e-53
CD40	20.9365	55.3282	16.9296	3.57506e-57	7.13277e-55
CD96	20.8814	23.9853	17.1475	1.90332e-58	4.16224e-56
LILRB2	20.8755	27.5566	23.2094	6.44175e-97	1.57518e-93
CD14	20.861	106.78	12.574	6.30207e-34	4.22726e-32
TRBV7-9	20.8364	24.1779	14.4713	1.70199e-43	1.74069e-41
CIITA	20.8271	30.1877	18.7833	2.73493e-68	9.87438e-66
HLA-F	20.8115	80.3228	11.162	1.8914e-27	9.59905e-26
TLR1	20.8055	34.922	21.442	3.43362e-85	3.6943e-82
ACSL4	20.754	57.1892	16.6538	1.41862e-55	2.56957e-53
FGR	20.7284	38.0256	20.1231	1.11011e-76	7.02584e-74
ADGRE5	20.7173	60.3411	15.8591	4.69422e-51	6.75214e-49
FPR1	20.7073	34.4459	18.6031	3.50133e-67	1.19973e-64
HLA-DOB	20.6844	29.5368	13.305	1.67788e-37	1.31006e-35
GIMAP7	20.6768	67.3637	13.1027	1.69175e-36	1.27108e-34
PTGDS	20.6191	56.6346	8.2884	3.39323e-16	7.84116e-15
IGLV7-46	20.6127	52.1672	6.63809	5.03171e-11	6.49906e-10
ITGAL	20.5509	49.636	14.1981	4.63466e-42	4.40506e-40
NCF4	20.5247	51.4264	17.4292	4.16037e-60	1.00816e-57
CHST11	20.5063	54.1443	18.4188	4.68451e-66	1.51812e-63
CLEC4A	20.4859	35.5139	22.9625	2.92949e-95	5.62838e-92
CD3G	20.4792	20.4819	18.1329	2.55278e-64	7.67203e-62
SERPINB9	20.4641	46.4548	18.8319	1.37162e-68	5.08882e-66
CCR7	20.4502	33.4651	11.508	5.54313e-29	3.01515e-27
SOD2	20.4244	83.655	14.033	3.3409e-41	3.02062e-39
SIGLEC10	20.4152	33.513	20.4589	7.95263e-79	5.86055e-76
IGHV3-72	20.3857	46.2177	7.28251	6.32304e-13	1.023e-11
INPP5D	20.3385	41.5994	19.3299	1.11332e-71	5.25368e-69
TIGIT	20.2877	20.2658	17.1007	3.57657e-58	7.60494e-56
ARHGAP25	20.2803	38.6917	20.3959	2.01509e-78	1.40784e-75
PTPN22	20.278	22.2145	24.4118	4.52772e-105	3.47962e-101
PI3	20.27	26.6111	6.27761	4.98e-10	5.69645e-09
HCST	20.257	53.0165	12.1753	4.86204e-32	3.00988e-30
BTK	20.2431	33.1268	23.3889	3.97687e-98	1.0697e-94
TYROBP	20.2305	120.439	12.81	4.58465e-35	3.23245e-33
LBP	20.2097	28.2166	6.51116	1.14243e-10	1.41186e-09
CD83	20.1979	65.672	15.7933	1.09702e-50	1.55713e-48
IGLV2-18	20.1554	35.6501	7.9712	3.99154e-15	8.30031e-14
CXCR2P1	20.1428	16.776	13.7981	5.40401e-40	4.63659e-38
DOCK11	20.1424	39.624	19.2136	5.91788e-71	2.56741e-68
CXCR6	20.1191	21.0277	19.3732	5.97017e-72	2.8676e-69
F13A1	20.1151	68.7045	9.13401	3.19559e-19	9.72891e-18
NLRC5	20.1118	42.0433	16.6917	8.57305e-56	1.57944e-53
B2M	20.076	198.891	12.7524	8.71669e-35	6.06628e-33
MS4A1	20.0671	19.1892	11.0158	8.19795e-27	4.04603e-25
ANXA1	20.0088	103.015	11.2449	8.17911e-28	4.20251e-26
PIK3CD	19.9868	40.0206	18.4916	1.68399e-66	5.5239e-64
DPYD	19.9398	47.9448	17.2095	8.22514e-59	1.84367e-56
TRPV2	19.8892	46.5442	18.9331	3.25339e-69	1.25913e-66
TFEC	19.8683	20.2587	27.1656	3.84597e-124	2.06898e-119
IRF4	19.8629	18.7718	15.6418	7.65654e-50	1.04807e-47
TGFBI	19.8589	92.1282	11.2359	8.96419e-28	4.59274e-26
NAPSB	19.8507	54.0479	11.7882	2.99261e-30	1.73481e-28
CMKLR1	19.822	40.5053	17.9905	1.84757e-63	5.25883e-61
EMILIN2	19.8159	36.5451	20.0926	1.73462e-76	1.04849e-73
C1R	19.8126	113.608	11.3826	2.01064e-28	1.06461e-26
CELF2	19.772	41.2383	17.1083	3.22973e-58	6.89469e-56
HLA-B	19.7585	191.356	10.3403	5.88466e-24	2.49871e-22
TLR7	19.7349	30.3574	19.2169	5.64038e-71	2.46691e-68
TRAV13-1	19.7281	18.5829	17.6095	3.53457e-61	9.01165e-59
SIRPA	19.7234	75.6756	15.0604	1.19311e-46	1.38927e-44
SLC34A2	19.6962	39.8929	6.17283	9.49228e-10	1.04684e-08
CTLA4	19.6915	19.4029	17.3694	9.38876e-60	2.24479e-57
C1orf162	19.6795	53.7767	17.6635	1.68509e-61	4.35823e-59
LILRB1	19.6354	25.2141	24.8075	8.83266e-108	1.58387e-103
FOLR2	19.6348	56.5278	10.8678	3.56065e-26	1.70569e-24
LY96	19.627	71.3373	15.5304	3.17393e-49	4.1952e-47
RASSF2	19.5994	55.7642	16.5855	3.51285e-55	6.21636e-53
SLFN5	19.5765	60.4669	13.266	2.62472e-37	2.03165e-35
FMNL2	19.5567	53.5037	14.9301	6.03945e-46	6.82559e-44
JAK3	19.5136	32.1583	16.3531	7.54106e-54	1.25209e-51
MSN	19.5083	125.83	14.2269	3.27492e-42	3.12371e-40
CD274	19.4994	22.6975	21.4323	3.97512e-85	4.11241e-82
ICOS	19.4977	15.992	19.1576	1.31896e-70	5.67636e-68
IL15RA	19.4828	40.8115	18.0822	5.17325e-64	1.52218e-61
IFIH1	19.473	73.6453	11.9729	4.24391e-31	2.53391e-29
DPT	19.4587	83.4355	7.82751	1.18651e-14	2.3321e-13
CSF1	19.4406	73.5848	13.3935	6.05166e-38	4.8159e-36
ETS1	19.3909	83.4551	14.3805	5.13114e-43	5.0929e-41
RCSD1	19.3864	40.6864	16.6327	1.87886e-55	3.38044e-53
TMEM176B	19.3818	107.473	9.45331	1.98695e-20	6.71843e-19
CD69	19.3682	30.7149	14.255	2.33708e-42	2.24911e-40
TLR8	19.3602	14.9447	25.421	5.28657e-112	1.42198e-107
AQP9	19.3549	18.9528	13.8705	2.30025e-40	1.9991e-38
CSF2RA	19.3288	35.3227	18.5094	1.31181e-66	4.32946e-64
TNFAIP8L2	19.3283	48.0216	16.8784	7.09447e-57	1.39124e-54
CD38	19.2873	15.9342	16.9317	3.47183e-57	6.96905e-55
GNLY	19.2602	25.5913	12.8872	1.93091e-35	1.38871e-33
LAG3	19.2525	26.4549	12.9252	1.25981e-35	9.10921e-34
ARHGAP9	19.1997	29.0548	17.9004	6.43161e-63	1.79272e-60
C16orf54	19.196	24.5403	15.6819	4.5809e-50	6.33506e-48
CD6	19.1836	27.5404	15.1851	2.50157e-47	2.96419e-45
VAV1	19.1311	39.1546	17.0361	8.54658e-58	1.78206e-55
HSD11B1	19.0964	26.9234	13.7798	6.70411e-40	5.7156e-38
KCTD12	19.0916	85.0989	14.3273	9.76298e-43	9.54926e-41
IGHV3-20	19.0759	26.7395	8.10182	1.46096e-15	3.17807e-14
FMNL1	19.0725	48.2415	18.9937	1.37197e-69	5.50795e-67
IKZF3	19.0701	27.901	12.5556	7.71927e-34	5.17143e-32
TMC8	19.0247	35.462	15.1979	2.13022e-47	2.54096e-45
ST6GAL1	19.02	68.0344	10.3142	7.53722e-24	3.16281e-22
IL21R	19.0078	18.5442	21.1252	3.98575e-83	3.6342e-80
CCR4	18.9183	22.2475	16.8684	8.11736e-57	1.58218e-54
LAX1	18.9142	17.1474	16.7876	2.39027e-56	4.5277e-54
IGKV1D-16	18.9112	27.7319	8.44378	9.84507e-17	2.41177e-15
CFH	18.9106	57.8412	13.3911	6.22372e-38	4.94552e-36
BTN3A3	18.9034	53.764	16.6814	9.82747e-56	1.80436e-53
IGKV3D-15	18.8118	26.1106	8.55684	3.9526e-17	1.00966e-15
PILRA	18.8073	46.9649	18.7454	4.67798e-68	1.6666e-65
BATF2	18.7963	33.3027	10.9961	9.97414e-27	4.90017e-25
LRRC25	18.7801	38.9403	20.0609	2.75912e-76	1.61336e-73
P2RY10	18.7731	23.4824	13.7582	8.64656e-40	7.33676e-38
IL18BP	18.7728	42.6377	17.6672	1.60266e-61	4.16506e-59
GIMAP6	18.7722	54.6585	15.6172	1.04893e-49	1.42137e-47
ARL4C	18.7658	79.4473	11.974	4.19574e-31	2.51072e-29
C5AR1	18.7574	52.0249	16.2312	3.72962e-53	5.90113e-51
CD247	18.7305	23.8945	15.1328	4.81852e-47	5.67214e-45
ITGA4	18.7215	29.5976	17.7529	4.92777e-62	1.31235e-59
SLA2	18.7177	20.4793	17.1884	1.09485e-58	2.4238e-56
TGFBR2	18.7018	94.2369	12.548	8.39537e-34	5.6104e-32
CMPK2	18.6941	45.6547	11.1052	3.34829e-27	1.67402e-25
EGFL6	18.6791	27.7491	12.5202	1.13994e-33	7.57089e-32
MYO1F	18.6699	37.3525	20.0668	2.53014e-76	1.49573e-73
IGKV1OR2-108	18.6676	28.5913	8.44845	9.48318e-17	2.32736e-15
IFIT2	18.6575	70.5831	9.53358	9.76213e-21	3.38161e-19
APOBEC3G	18.6145	36.5411	15.8055	9.37194e-51	1.33733e-48
SIRPG	18.5944	19.4768	15.2584	9.95011e-48	1.21378e-45
CARD11	18.5883	28.0891	17.8218	1.90594e-62	5.17838e-60
RASSF5	18.5867	47.3938	15.3729	2.34484e-48	2.95417e-46
SERPING1	18.5692	133.484	11.2943	4.95394e-28	2.56746e-26
C2	18.5462	48.5289	12.754	8.56312e-35	5.96712e-33
ETV7	18.5443	36.941	12.198	3.80948e-32	2.36645e-30
TRDC	18.5264	25.6739	13.085	2.06809e-36	1.54736e-34
SAMD9	18.5145	56.8497	11.3189	3.85326e-28	2.01644e-26
FNDC1	18.5077	69.9114	8.56797	3.61098e-17	9.26795e-16
IGHV1-3	18.4814	20.8893	8.5138	5.60159e-17	1.40815e-15
DOCK8	18.4667	40.8919	17.4797	2.08723e-60	5.15555e-58
IGKV2D-40	18.447	27.4537	6.89565	9.13113e-12	1.29609e-10
TAP2	18.4406	55.2419	13.1941	5.97339e-37	4.57104e-35
SLFN11	18.435	51.0777	15.3633	2.6465e-48	3.32642e-46
DAPP1	18.3865	40.8659	13.4488	3.19555e-38	2.5812e-36
IL18	18.3721	46.8262	13.4809	2.20372e-38	1.78541e-36
ACSL5	18.3529	54.6187	12.1804	4.60482e-32	2.85722e-30
FAM20A	18.3363	31.7998	15.5188	3.68092e-49	4.82973e-47
CD300A	18.3146	46.1827	17.9276	4.41538e-63	1.24361e-60
GMFG	18.3079	70.049	13.4438	3.38709e-38	2.73181e-36
ADAM19	18.3078	42.3821	15.7423	2.112e-50	2.96651e-48
PIK3CG	18.2891	19.4572	22.976	2.3776e-95	4.73724e-92
SLC15A3	18.2816	57.5211	14.8478	1.67556e-45	1.85853e-43
PARP14	18.2772	79.0281	13.419	4.51009e-38	3.62668e-36
GPSM3	18.2771	78.4164	13.3653	8.382e-38	6.64091e-36
STX11	18.2653	30.6757	19.4483	2.02272e-72	1.00754e-69
IGKV3D-11	18.262	26.2041	9.31493	6.68668e-20	2.14885e-18
GPR65	18.2458	25.9648	24.2542	5.38658e-104	2.63433e-100
FCGR1A	18.2265	31.1029	19.4101	3.50941e-72	1.73204e-69
IGKV6-21	18.1972	31.7754	6.76074	2.24836e-11	3.03596e-10
TRBV19	18.1905	20.4292	14.5953	3.74928e-44	3.9317e-42
PLEKHO2	18.1398	77.6915	19.224	5.09461e-71	2.26504e-68
GPR174	18.1347	14.0683	18.6068	3.32242e-67	1.14572e-64
LGALS9	18.1209	71.4241	11.9411	5.95195e-31	3.53802e-29
IGHV6-1	18.0975	23.0064	8.23387	5.21425e-16	1.18557e-14
CCL3	18.0904	42.5179	12.6127	4.10828e-34	2.76954e-32
GPR34	18.0621	46.4222	13.8148	4.43965e-40	3.82137e-38
CLDN1	18.0399	55.9391	7.32605	4.64492e-13	7.66498e-12
TRBV29-1	18.0286	19.9572	14.2725	1.89182e-42	1.83044e-40
P2RY13	18.0241	27.1688	16.8232	1.48482e-56	2.83252e-54
TGM2	18.0184	72.6637	10.7684	9.46743e-26	4.42878e-24
IGKV1-12	18.0156	27.1851	8.05326	2.12639e-15	4.55018e-14
BTN3A1	17.9968	63.028	16.7116	6.58217e-56	1.22524e-53
ARNTL2	17.9949	28.7646	13.0114	4.76134e-36	3.52326e-34
LST1	17.9835	46.9317	15.0628	1.15676e-46	1.34987e-44
IGHG4	17.966	116.506	4.48097	8.22611e-06	5.17399e-05
APOL3	17.9514	59.3307	13.1975	5.74673e-37	4.40386e-35
IGKV1D-8	17.9435	23.7052	9.63933	3.79877e-21	1.35696e-19
GBP2	17.9398	86.4497	11.606	2.00884e-29	1.12103e-27
MX1	17.897	85.15	6.86985	1.08613e-11	1.52717e-10
NPL	17.8926	43.6726	18.7853	2.65848e-68	9.72897e-66
COTL1	17.8917	89.0357	11.1515	2.10207e-27	1.06481e-25
WARS	17.853	97.5183	13.1776	7.20882e-37	5.5086e-35
PRKCB	17.85	17.1598	18.3672	9.66237e-66	3.09403e-63
PLXNC1	17.8348	50.5857	14.6412	2.13659e-44	2.25815e-42
IRF1	17.8286	68.0718	13.9528	8.67137e-41	7.69777e-39
SCIMP	17.815	20.691	23.7288	2.0051e-100	6.34508e-97
CHIT1	17.7869	18.6955	9.57475	6.767e-21	2.37622e-19
IGKV1-8	17.7754	29.6642	7.59039	6.89875e-14	1.23998e-12
DOCK10	17.7355	37.5581	17.299	2.4436e-59	5.6662e-57
CD180	17.7194	25.6891	18.9129	4.34221e-69	1.65669e-66
SLPI	17.6984	104.821	4.13434	3.83691e-05	0.000215213
CD7	17.6873	28.3793	11.7506	4.44142e-30	2.54995e-28
HLA-A	17.6653	177.213	9.13305	3.22184e-19	9.80329e-18
FOXP3	17.6469	34.2979	14.3889	4.63038e-43	4.63004e-41
WNT2	17.6458	42.2297	11.3677	2.34197e-28	1.23761e-26
PLAU	17.6266	102.378	8.51073	5.74219e-17	1.4408e-15
IGHV4-55	17.6164	30.9494	8.46566	8.25791e-17	2.04155e-15
ADAM8	17.6029	51.3367	11.8551	1.47895e-30	8.70479e-29
CLIC2	17.5813	49.5932	15.9059	2.56673e-51	3.72183e-49
GIMAP2	17.534	53.0743	14.2855	1.61809e-42	1.57408e-40
MILR1	17.5324	35.9196	20.6595	4.09077e-80	3.23628e-77
SLC2A3	17.5278	52.6808	13.1512	9.74487e-37	7.37884e-35
PRDM1	17.5269	43.0653	17.3208	1.81749e-59	4.28832e-57
BCAT1	17.4937	31.299	14.1691	6.55749e-42	6.15649e-40
S100A4	17.4931	130	9.10872	3.96844e-19	1.19802e-17
IL1B	17.4724	25.587	15.3327	3.89922e-48	4.88957e-46
RNF145	17.4646	70.1891	11.8507	1.54927e-30	9.10872e-29
MAP4K1	17.437	31.8961	14.1928	4.93467e-42	4.67369e-40
PTGER4	17.4249	36.0446	16.5682	4.41574e-55	7.7885e-53
CLEC10A	17.4026	25.3552	11.3133	4.08203e-28	2.13201e-26
IGHV1OR15-2	17.3988	18.6963	9.51959	1.1053e-20	3.81647e-19
GLIPR2	17.3572	73.7301	10.3005	8.57947e-24	3.58897e-22
VSIR	17.3425	56.9712	13.942	9.85592e-41	8.70623e-39
GPR84	17.3393	19.4941	19.9329	1.79028e-75	1.00323e-72
SIGLEC14	17.3185	25.3872	16.3352	9.54457e-54	1.56543e-51
LINC01871	17.2915	22.9929	12.6174	3.90193e-34	2.63704e-32
CLEC4E	17.2494	14.7594	16.6722	1.11033e-55	2.0248e-53
DPP4	17.2438	31.6788	12.9628	8.23979e-36	6.03907e-34
WDFY4	17.2382	19.8255	20.526	2.95214e-79	2.20574e-76
FAS	17.2235	47.8311	15.0119	2.18516e-46	2.51719e-44
TRBJ2-7	17.1964	18.0081	12.0853	1.2781e-31	7.7779e-30
RPS6KA3	17.1871	50.9255	14.8842	1.06802e-45	1.19699e-43
CLEC2B	17.1855	50.1723	15.3803	2.13391e-48	2.70108e-46
SAA1	17.1787	93.6799	4.43911	9.96466e-06	6.17722e-05
GPR171	17.1759	17.3426	15.8182	7.95705e-51	1.14149e-48
NFAM1	17.1732	32.9429	16.849	1.05148e-56	2.03473e-54
HLA-E	17.1564	161.785	12.3349	8.642e-33	5.55442e-31
IGKV2-29	17.1528	21.797	6.22216	7.01432e-10	7.86293e-09
MOXD1	17.1023	33.3171	12.4131	3.68407e-33	2.40228e-31
DCN	17.0929	112.868	7.28358	6.27564e-13	1.01596e-11
APOC1	17.0909	112.092	8.08763	1.6306e-15	3.52856e-14
IGKV6D-21	17.0723	16.8675	9.06344	5.84106e-19	1.74279e-17
IGKV1-39	17.0623	18.569	8.52996	4.91516e-17	1.24431e-15
OASL	17.0523	49.1722	8.19731	6.94544e-16	1.55942e-14
PCED1B-AS1	17.0503	30.5152	14.3153	1.1282e-42	1.09951e-40
LINC02446	16.9979	14.0174	14.3986	4.12022e-43	4.12759e-41
FAM78A	16.9893	30.5391	19.8813	3.79705e-75	2.10584e-72
TRAV12-2	16.9709	15.0513	17.2723	3.51297e-59	8.04186e-57
OSMR	16.9538	70.4595	10.932	1.88684e-26	9.19426e-25
NT5E	16.9434	48.2639	12.6146	4.02395e-34	2.71609e-32
CLEC5A	16.9089	26.6829	13.1771	7.25639e-37	5.53709e-35
TRAV21	16.9062	15.1824	16.6934	8.37582e-56	1.5484e-53
PLSCR1	16.8977	76.8351	12.2749	1.65825e-32	1.05073e-30
SFRP4	16.8951	95.4618	6.22495	6.89517e-10	7.7326e-09
STK17B	16.8869	63.0584	14.647	1.98892e-44	2.11037e-42
ADAP2	16.7784	49.3355	19.3184	1.31299e-71	6.14207e-69
PIM1	16.7699	73.5941	11.0404	6.41296e-27	3.17088e-25
DAPK1	16.7568	40.1519	12.7835	6.16323e-35	4.32842e-33
SH3KBP1	16.7434	64.1297	15.2783	7.74199e-48	9.53062e-46
LY86	16.7243	58.4769	14.1631	7.04988e-42	6.59575e-40
ENPP2	16.6922	47.0611	10.0859	6.42682e-23	2.56863e-21
AL365361.1	16.6759	16.1207	17.2009	9.23797e-59	2.05358e-56
HNRNPA1P21	16.6736	23.5252	13.3774	7.29102e-38	5.78507e-36
PPP1R16B	16.6633	28.0182	13.5189	1.41674e-38	1.15828e-36
CTSK	16.6605	140.714	7.35807	3.6983e-13	6.18638e-12
HLA-H	16.6567	96.7555	8.86781	3.04655e-18	8.52274e-17
CCDC80	16.648	81.5642	8.16524	8.92292e-16	1.97945e-14
TMEM176A	16.6459	72.976	8.36016	1.92086e-16	4.57031e-15
OSCAR	16.6439	37.6686	15.4377	1.03131e-48	1.32096e-46
DSE	16.6376	36.9473	19.0289	8.31415e-70	3.36292e-67
HERC5	16.6209	41.0765	10.5542	7.60427e-25	3.40899e-23
COL11A1	16.6042	82.8294	4.95433	8.42575e-07	6.16948e-06
SLAMF1	16.6036	15.6798	17.3138	1.9982e-59	4.69411e-57
AC090559.1	16.5958	24.4286	20.3007	8.18048e-78	5.50096e-75
IGLV10-54	16.5307	39.7917	5.80888	8.27776e-09	8.03955e-08
LHFPL2	16.5286	69.7831	15.7546	1.80288e-50	2.53895e-48
ITK	16.5002	14.7195	17.7312	6.64136e-62	1.75137e-59
FN1	16.4943	168.44	6.45574	1.62714e-10	1.97637e-09
IGHV3-64	16.4742	26.1514	7.20293	1.10657e-12	1.74214e-11
RASAL3	16.4711	33.4139	14.1598	7.3325e-42	6.84825e-40
FASLG	16.4605	13.5368	19.0445	6.64876e-70	2.70967e-67
LGALS2	16.3925	32.7278	10.1826	2.60601e-23	1.06368e-21
CCDC69	16.3871	48.1399	11.6746	9.8344e-30	5.55143e-28
KLHL6	16.375	18.2688	22.0383	4.14198e-89	5.18191e-86
POU2AF1	16.3691	18.7037	11.5602	3.2322e-29	1.77791e-27
SLC2A5	16.3648	17.1473	18.1033	3.85763e-64	1.14655e-61
PIK3R5	16.3635	25.4854	22.767	5.95347e-94	9.70523e-91
XAF1	16.3599	30.5312	12.9616	8.3551e-36	6.09865e-34
SP140	16.3484	17.2578	18.587	4.39556e-67	1.48719e-64
CXCL1	16.3383	18.1201	9.12574	3.43028e-19	1.03963e-17
FBN1	16.3351	86.6539	7.64729	4.5415e-14	8.37266e-13
CARD16	16.3311	39.2428	12.8958	1.75237e-35	1.26368e-33
HMOX1	16.3009	91.483	10.1267	4.39481e-23	1.77096e-21
LRRC15	16.2783	88.3038	5.87733	5.55765e-09	5.50809e-08
PIM2	16.2759	72.5244	11.1352	2.4766e-27	1.24865e-25
CTSL	16.2752	115.55	12.4539	2.35953e-33	1.55175e-31
TRAV8-3	16.2717	14.9132	16.6248	2.08491e-55	3.72625e-53
LAT2	16.2686	41.1231	17.994	1.76016e-63	5.03668e-61
RTP4	16.2673	54.7233	8.14754	1.02427e-15	2.25919e-14
CD300LF	16.264	25.1967	20.4537	8.5866e-79	6.24222e-76
PLTP	16.2566	98.5377	9.40438	3.05682e-20	1.01572e-18
CASP14	16.2246	22.2288	5.04488	5.32476e-07	4.02432e-06
AKNA	16.2245	44.6035	16.4778	1.45915e-54	2.50787e-52
MXRA5	16.2137	108.871	7.83095	1.15623e-14	2.27507e-13
GLIPR1	16.1936	47.2949	15.5254	3.38255e-49	4.45999e-47
PLAUR	16.193	67.9088	10.8634	3.71783e-26	1.77466e-24
IL12RB1	16.1846	17.9258	19.6773	7.37816e-74	3.85355e-71
AL671277.1	16.1765	45.5653	6.54821	9.00574e-11	1.12668e-09
PSAT1	16.1534	42.4438	5.57188	3.18449e-08	2.86237e-07
JAML	16.1432	20.4629	16.4721	1.57312e-54	2.69514e-52
KLRB1	16.1422	26.8737	12.7085	1.42086e-34	9.78704e-33
PDCD1	16.1388	17.7179	13.7676	7.7405e-40	6.57832e-38
ZNF683	16.1143	20.3331	13.1476	1.01465e-36	7.66628e-35
TRBV5-1	16.112	16.458	14.817	2.45352e-45	2.71584e-43
TRAF1	16.0618	37.1356	15.4477	9.08282e-49	1.17175e-46
TRBV6-5	16.0605	15.461	15.5248	3.40807e-49	4.48265e-47
SOCS1	16.0561	37.5801	10.7841	8.11918e-26	3.81467e-24
PLCB2	16.0558	33.2576	17.8529	1.24039e-62	3.4045e-60
SERPINA1	16.0434	92.1732	5.08458	4.34424e-07	3.32578e-06
ST8SIA4	16.042	32.8785	22.2135	2.87366e-90	4.06819e-87
BTN3A2	16.0166	63.8807	12.7346	1.0632e-34	7.38008e-33
GFPT2	16.0121	48.7881	12.02	2.56872e-31	1.54744e-29
TRAV12-3	15.9897	13.594	16.8614	8.91151e-57	1.7307e-54
TRAV12-1	15.9721	14.0007	16.4829	1.36441e-54	2.35256e-52
RGL1	15.951	52.0888	14.7011	1.02428e-44	1.10869e-42
IL6R	15.9428	37.4935	14.0116	4.30825e-41	3.85635e-39
GIMAP8	15.9285	42.2868	15.2264	1.48846e-47	1.7994e-45
CD8B	15.8503	25.7337	10.8427	4.56176e-26	2.16406e-24
FCGR2B	15.8343	24.5433	18.699	9.03017e-68	3.15446e-65
SPIB	15.8336	13.4689	10.0995	5.66489e-23	2.26916e-21
CD28	15.8336	18.0698	18.7842	2.70137e-68	9.8191e-66
PPP1R18	15.8062	86.9516	14.9738	3.50887e-46	4.00771e-44
SYK	15.7907	62.8087	12.305	1.19658e-32	7.61792e-31
CD79B	15.7616	33.1768	8.87198	2.94208e-18	8.23904e-17
LUM	15.7611	162.954	6.24052	6.26428e-10	7.06781e-09
ADCY7	15.75	22.6912	18.7093	7.80614e-68	2.7447e-65
LSP1	15.743	77.1241	10.2212	1.81278e-23	7.46708e-22
MAF	15.7224	54.2427	15.2682	8.79899e-48	1.0758e-45
PSMB8-AS1	15.7177	49.6645	12.7381	1.02228e-34	7.10522e-33
PSTPIP1	15.7148	21.5135	15.2189	1.63517e-47	1.96352e-45
IGHD	15.7037	32.8049	5.97021	3.21537e-09	3.3023e-08
P2RX7	15.6504	28.7935	18.7177	6.93104e-68	2.45304e-65
IGKV3-7	15.6312	23.6405	8.63193	2.14379e-17	5.59237e-16
MX2	15.6283	36.5137	12.6603	2.42629e-34	1.6564e-32
CD209	15.6255	16.588	16.0737	2.91398e-52	4.41579e-50
SMIM25	15.6187	21.9115	13.0775	2.25288e-36	1.68094e-34
GPX3	15.6155	86.1551	7.01647	4.02102e-12	5.94925e-11
TNFRSF17	15.6127	20.5096	9.80649	8.39738e-22	3.1241e-20
AC015911.7	15.6091	18.1728	15.5727	1.85125e-49	2.47122e-47
RNASE1	15.5723	126.977	8.30813	2.90301e-16	6.76647e-15
KCNAB2	15.5666	34.7609	17.6532	1.9416e-61	4.99763e-59
VNN2	15.5549	16.1747	16.3939	4.40882e-54	7.38869e-52
P2RY8	15.5299	27.628	13.9366	1.05086e-40	9.25238e-39
EBI3	15.529	31.3467	12.5919	5.17237e-34	3.48251e-32
TRAT1	15.5226	12.9207	16.2044	5.301e-53	8.36283e-51
SH2D2A	15.5141	28.1764	11.8134	2.29596e-30	1.33962e-28
CD300C	15.5129	24.5426	18.9705	1.9116e-69	7.56152e-67
AXL	15.5085	76.3883	12.3494	7.38272e-33	4.76212e-31
TRBJ2-3	15.5067	16.2169	11.628	1.59882e-29	8.95009e-28
LOX	15.4952	71.6371	8.34929	2.09433e-16	4.95238e-15
PDGFRA	15.4863	51.2674	9.95166	2.22553e-22	8.66941e-21
ZAP70	15.4852	19.6088	12.7084	1.4233e-34	9.79132e-33
EOMES	15.4681	14.3569	16.06	3.48111e-52	5.231e-50
EMP3	15.4592	88.0091	11.0495	5.85518e-27	2.90042e-25
ZEB2	15.4532	30.345	19.2992	1.73199e-71	7.96361e-69
MPP1	15.4358	46.7314	17.6942	1.10507e-61	2.89991e-59
TRAF3IP3	15.4311	21.2837	15.6058	1.21282e-49	1.63931e-47
OAS3	15.4225	84.2161	7.88785	7.52464e-15	1.51344e-13
EGFR	15.4121	38.4605	7.84307	1.05538e-14	2.09118e-13
SLC9A9	15.412	29.1658	18.9644	2.0846e-69	8.18565e-67
KRT16	15.4104	42.7729	4.06859	5.07574e-05	0.000278798
IGKV1D-39	15.4093	11.1663	9.55184	8.29906e-21	2.89718e-19
CLMP	15.3981	57.8793	10.3853	3.83563e-24	1.64809e-22
HLA-DQB1-AS1	15.3762	25.8572	12.7307	1.11065e-34	7.68966e-33
MS4A7	15.3737	71.732	6.75034	2.40847e-11	3.23543e-10
SIGLEC9	15.3463	23.8973	22.4401	8.99975e-92	1.38329e-88
GNG2	15.3373	39.0647	15.5537	2.35983e-49	3.14231e-47
PRNP	15.3245	104.272	9.39943	3.19283e-20	1.0583e-18
HEG1	15.3003	68.7865	11.4483	1.02568e-28	5.52881e-27
NCF1C	15.2866	21.7418	14.9156	7.23119e-46	8.15533e-44
TNC	15.283	95.3612	5.85355	6.38558e-09	6.29155e-08
FBLN2	15.2797	101.558	7.21568	1.01203e-12	1.59985e-11
G0S2	15.2739	66.4353	5.61571	2.49158e-08	2.27374e-07
NCOA7	15.2733	57.0982	9.5157	1.14409e-20	3.94283e-19
EPB41L2	15.2681	59.4818	12.1118	9.62451e-32	5.89033e-30
LGMN	15.2639	107.668	13.2379	3.62081e-37	2.79462e-35
LINC01857	15.2574	18.7008	14.0303	3.45028e-41	3.11428e-39
TCN2	15.2384	65.3331	12.2316	2.65069e-32	1.66585e-30
CCL4L2	15.2279	38.5625	10.2973	8.84249e-24	3.69612e-22
DAB2	15.2136	73.1295	12.1985	3.78789e-32	2.35576e-30
SGK1	15.2053	56.2721	11.9392	6.07194e-31	3.60537e-29
ITM2C	15.1941	93.0335	8.00255	3.14012e-15	6.57811e-14
MMP2	15.1893	136.559	6.75676	2.30836e-11	3.1084e-10
FLI1	15.1766	36.5692	17.9542	3.05569e-63	8.65178e-61
CPXM2	15.1697	56.3877	8.79495	5.59231e-18	1.53727e-16
TNFRSF9	15.166	12.3286	21.4992	1.45154e-85	1.59362e-82
TRAV9-2	15.1606	13.4526	16.0901	2.35145e-52	3.58353e-50
ALDH1A1	15.1582	61.6341	8.25631	4.37057e-16	1.00179e-14
RUBCNL	15.1438	20.2446	18.8742	7.52546e-69	2.8203e-66
FSTL1	15.1375	113.798	8.83722	3.93346e-18	1.09187e-16
ADAMTS2	15.1135	74.2173	8.17095	8.53455e-16	1.89878e-14
SLC37A2	15.0939	40.9555	11.0509	5.77292e-27	2.8623e-25
PARVG	15.0711	26.4885	17.3128	2.02567e-59	4.73796e-57
PRRX1	15.0607	78.5374	8.5578	3.92183e-17	1.00323e-15
SOAT1	15.0536	62.2616	12.8344	3.4893e-35	2.47313e-33
PDPN	15.0306	58.0506	9.37019	4.12596e-20	1.35177e-18
MMP3	15.0231	53.1151	6.33989	3.37851e-10	3.9451e-09
MFAP5	15.0218	72.8547	6.78835	1.87207e-11	2.56129e-10
PPP1R14C	15.0019	28.4394	5.74399	1.20302e-08	1.14403e-07
MFNG	14.9897	43.7318	13.5148	1.487e-38	1.21388e-36
IGF2BP2	14.9807	19.0162	9.20887	1.67801e-19	5.24827e-18
PLCL2	14.9803	29.5836	15.9719	1.09184e-51	1.60922e-49
TNFSF8	14.9532	20.9355	19.4973	9.97238e-73	5.06108e-70
CCL22	14.9522	34.0419	9.67246	2.82136e-21	1.01592e-19
S1PR4	14.9439	22.1209	11.6969	7.7903e-30	4.41609e-28
IL16	14.8978	28.6837	15.5789	1.71013e-49	2.29422e-47
CHRDL1	14.8893	37.6683	6.65373	4.5437e-11	5.89989e-10
CDK6	14.8686	36.0486	9.56278	7.52874e-21	2.63682e-19
MIR155HG	14.8576	17.0627	17.1839	1.16239e-58	2.56278e-56
SULF1	14.8503	101.405	6.86675	1.10903e-11	1.55692e-10
TRBV9	14.8377	14.5925	14.9739	3.50741e-46	4.00771e-44
ARHGAP31	14.8352	48.2224	15.4237	1.23137e-48	1.56974e-46
CEMIP	14.8151	34.9973	8.25391	4.454e-16	1.02004e-14
FABP5	14.8128	54.4099	7.30066	5.56118e-13	9.0575e-12
SFRP1	14.7963	73.8288	3.70733	0.000220149	0.00107216
NMI	14.7935	64.3699	12.7058	1.46385e-34	1.00574e-32
NCF1	14.7823	17.7864	18.0393	9.3848e-64	2.71433e-61
EPYC	14.7395	24.5142	7.29249	5.89265e-13	9.55975e-12
GVINP1	14.7303	13.7421	18.277	3.41768e-65	1.08791e-62
HERC6	14.7269	51.6839	7.62429	5.37943e-14	9.81988e-13
MYO1G	14.723	22.7226	16.3293	1.03109e-53	1.68087e-51
NRP2	14.7198	49.8915	11.9536	5.21303e-31	3.10221e-29
LPAR5	14.7177	32.4997	16.5498	5.63312e-55	9.90325e-53
PYHIN1	14.7122	13.4275	17.1463	1.93281e-58	4.20961e-56
CXCL12	14.7049	88.9127	8.0176	2.79769e-15	5.8952e-14
TRBV4-2	14.6978	12.621	14.6741	1.42767e-44	1.53606e-42
TLR6	14.6947	21.2497	16.3344	9.64407e-54	1.57694e-51
USP30-AS1	14.6756	18.8231	13.8537	2.80426e-40	2.42537e-38
PLXDC2	14.67	77.465	9.17998	2.15272e-19	6.66328e-18
CCND2	14.6548	54.3803	11.7496	4.48771e-30	2.57378e-28
SYT11	14.6467	43.5305	15.1786	2.71459e-47	3.2025e-45
NRROS	14.6372	34.8588	17.1516	1.80008e-58	3.95254e-56
XCL2	14.6061	17.5374	13.036	3.60571e-36	2.67549e-34
GAS1	14.5964	68.3871	7.83183	1.14857e-14	2.26166e-13
UNC13D	14.5958	40.7866	9.35972	4.52204e-20	1.47704e-18
DDX60	14.5907	65.6995	8.34007	2.25355e-16	5.31253e-15
TNFAIP2	14.5833	89.7952	8.65046	1.84204e-17	4.83152e-16
VCAN	14.5647	99.4356	6.5353	9.78542e-11	1.21997e-09
FAM49A	14.5636	36.5227	14.3698	5.83882e-43	5.7634e-41
CXCR4	14.5422	112.098	8.59709	2.84905e-17	7.36864e-16
CARD6	14.5373	32.8976	16.3133	1.27281e-53	2.06242e-51
DEPP1	14.5327	94.3795	7.42451	2.29862e-13	3.91938e-12
CD72	14.5324	24.8469	15.7854	1.21372e-50	1.71825e-48
DRAM1	14.5313	65.8304	12.4264	3.18808e-33	2.08645e-31
STAB1	14.5232	54.1147	12.2472	2.23922e-32	1.41055e-30
TMEM119	14.5095	78.9371	7.80361	1.41991e-14	2.76358e-13
ABI3	14.5075	50.6793	13.9494	9.0354e-41	8.00772e-39
ITGB7	14.5006	17.0328	17.601	3.97143e-61	1.00304e-58
DEFB1	14.4947	40.1222	4.85093	1.41013e-06	9.96843e-06
DOK3	14.4827	33.5803	18.1869	1.20292e-64	3.65607e-62
IFI27	14.481	111.355	4.7382	2.44532e-06	1.66391e-05
CYP7B1	14.4464	35.0655	10.4444	2.18269e-24	9.50002e-23
SOCS3	14.4439	94.0768	8.12245	1.24494e-15	2.72136e-14
HSD17B11	14.4373	67.9079	10.9231	2.05982e-26	1.0019e-24
MERTK	14.4191	36.4137	15.9533	1.38966e-51	2.03147e-49
STAT4	14.4111	18.8474	16.9983	1.42136e-57	2.89635e-55
CCDC88A	14.4044	32.9054	13.7227	1.31262e-39	1.10334e-37
CXCL16	14.4039	100.103	10.4729	1.66099e-24	7.28829e-23
RIPOR2	14.3995	20.7978	13.2668	2.60037e-37	2.01861e-35
PLIN2	14.3965	75.3268	9.09621	4.41636e-19	1.33025e-17
NCCRP1	14.3924	35.2539	4.78703	1.92928e-06	1.33592e-05
CDH3	14.3746	64.5957	5.39154	8.58588e-08	7.26922e-07
SLC38A5	14.3505	32.6695	10.1144	4.93038e-23	1.98232e-21
SH2B3	14.3499	63.61	16.7076	6.9345e-56	1.28637e-53
TRAV2	14.3337	11.7527	16.6307	1.9291e-55	3.45927e-53
CTSB	14.3122	153.213	11.4898	6.69026e-29	3.62446e-27
RAB8B	14.3101	59.67	16.4936	1.18413e-54	2.04828e-52
LIMD2	14.306	46.593	9.03172	7.65061e-19	2.2589e-17
ACAP1	14.2811	25.3208	12.6339	3.25247e-34	2.21201e-32
FOXC1	14.2712	43.4	5.56236	3.35815e-08	3.0044e-07
TNFAIP8	14.269	34.4609	16.4403	2.39479e-54	4.06404e-52
UBASH3A	14.2606	14.0922	16.5461	5.91714e-55	1.03687e-52
IL27RA	14.2536	60.6179	8.00665	3.0429e-15	6.38688e-14
TRBV3-1	14.2241	14.1173	14.2556	2.31911e-42	2.23582e-40
HPSE	14.2186	23.5301	17.8397	1.48976e-62	4.06817e-60
CD40LG	14.2182	15.664	13.9736	6.77562e-41	6.02481e-39
LY6D	14.2023	17.4397	5.20388	2.33676e-07	1.86014e-06
NFATC2	14.1867	39.5415	14.1017	1.4702e-41	1.35662e-39
APOBEC3D	14.1613	29.7167	13.7383	1.09178e-39	9.19141e-38
TBC1D10C	14.1554	27.0376	11.4664	8.50708e-29	4.60409e-27
PAG1	14.1508	25.9607	17.0008	1.37297e-57	2.81909e-55
RAB42	14.1472	34.8307	14.5631	5.55548e-44	5.79191e-42
IGHD2-2	14.0962	9.09026	10.4228	2.682e-24	1.15982e-22
UBASH3B	14.0798	17.8515	15.0032	2.43464e-46	2.79859e-44
IGHA2	14.068	116.613	3.26116	0.00114442	0.00477544
HIF1A	14.0619	98.1648	8.10466	1.42914e-15	3.11138e-14
TRBV2	14.0474	13.4204	14.5647	5.45353e-44	5.70774e-42
CRISPLD2	14.0468	72.6346	8.09882	1.49535e-15	3.24762e-14
ZBED2	14.0444	10.7746	15.4652	7.27401e-49	9.452e-47
ZBP1	14.0325	15.4143	12.581	5.8341e-34	3.92314e-32
PLA2G4A	14.0286	27.124	9.40456	3.05211e-20	1.01478e-18
CCN4	14.0018	52.2628	8.18741	7.50471e-16	1.67929e-14
CFI	13.9863	48.2571	9.53543	9.603e-21	3.33077e-19
IGHD3-9	13.9735	13.5035	8.29956	3.1068e-16	7.20714e-15
ADGRE2	13.9646	14.9835	23.901	1.3635e-101	4.58441e-98
ABI3BP	13.9576	31.3042	9.1951	1.88975e-19	5.88315e-18
DDR2	13.9325	50.7419	10.0855	6.45007e-23	2.57409e-21
KRT5	13.928	79.0088	3.20602	0.00138553	0.00567202
ADAM28	13.9186	21.7408	15.2858	7.04656e-48	8.71441e-46
LAMC2	13.9065	63.5445	5.39806	8.28747e-08	7.03539e-07
DERL3	13.9015	48.5353	8.13271	1.1496e-15	2.51911e-14
IGKV1D-13	13.8855	25.3343	5.76721	1.0528e-08	1.00812e-07
SKAP2	13.8757	56.2172	11.5767	2.72182e-29	1.51107e-27
MDFIC	13.8463	61.8671	12.856	2.73885e-35	1.9567e-33
SELE	13.8393	27.7805	8.72324	1.01258e-17	2.73047e-16
SERPINF1	13.8336	122.371	7.15979	1.49545e-12	2.32244e-11
CCR8	13.828	12.6769	16.0807	2.65952e-52	4.04156e-50
CRTAM	13.8234	12.853	18.8232	1.55372e-68	5.72492e-66
AC004585.1	13.8188	15.748	14.474	1.64821e-43	1.6889e-41
PRKCQ	13.8187	15.6761	14.4288	2.85443e-43	2.8973e-41
TRAV19	13.797	16.0118	14.193	4.92406e-42	4.67186e-40
TRAV17	13.7915	11.9106	16.3282	1.04623e-53	1.70039e-51
ADAM12	13.773	70.6169	6.81563	1.56121e-11	2.15295e-10
TRBV18	13.7666	12.2514	15.215	1.71873e-47	2.05926e-45
MLKL	13.7592	32.8927	17.0326	8.95485e-58	1.85998e-55
JAK2	13.7578	48.7255	14.1263	1.09655e-41	1.01707e-39
LTA	13.7452	13.0748	15.7123	3.10415e-50	4.31501e-48
CAPN6	13.7255	23.0819	5.72875	1.31271e-08	1.24175e-07
PTGS1	13.7213	46.6684	11.2154	1.10309e-27	5.63549e-26
COL12A1	13.7161	112.541	5.6117	2.54824e-08	2.32269e-07
PLEKHA2	13.7069	57.4555	11.5691	2.94516e-29	1.62834e-27
IGHD6-25	13.6823	9.65013	9.71458	1.93054e-21	7.0602e-20
FGD2	13.6807	16.0168	21.3671	1.05869e-84	1.05469e-81
LINC01094	13.6639	26.4338	18.1641	1.65371e-64	4.99792e-62
TRAV8-6	13.6617	12.7411	15.7106	3.17099e-50	4.39657e-48
MAFB	13.6324	91.8477	10.4687	1.72993e-24	7.58461e-23
CASP4	13.6307	55.4408	13.9024	1.57685e-40	1.37708e-38
LRMP	13.6292	19.2681	15.2876	6.8894e-48	8.53969e-46
FMO1	13.629	31.0974	9.35776	4.60029e-20	1.49986e-18
FAM171A1	13.6286	52.3362	6.99963	4.51133e-12	6.63999e-11
GZMM	13.6271	25.3498	8.86065	3.23459e-18	9.0253e-17
FYN	13.6143	50.3016	12.6922	1.70318e-34	1.16719e-32
PROM1	13.5936	46.2814	4.11505	4.16684e-05	0.000232434
OAS1	13.5895	78.0726	6.51754	1.09665e-10	1.3584e-09
TRBJ2-1	13.589	15.5907	10.5048	1.22294e-24	5.40586e-23
CASP10	13.5808	26.3316	15.5824	1.6357e-49	2.19985e-47
TMEM273	13.5726	28.409	14.4923	1.31923e-43	1.35956e-41
CXCL8	13.5714	26.7879	6.87508	1.04868e-11	1.47877e-10
VGLL1	13.5651	24.125	4.45315	9.34567e-06	5.82033e-05
PDE4B	13.5524	52.2853	6.78626	1.89822e-11	2.59179e-10
PLCG2	13.552	29.2507	12.847	3.02812e-35	2.15192e-33
FCN1	13.5485	14.1281	14.1677	6.67039e-42	6.25157e-40
IFNAR2	13.5386	45.8545	15.9072	2.52356e-51	3.66912e-49
MEDAG	13.5311	40.5702	8.47778	7.49048e-17	1.86038e-15
KRT6B	13.5233	50.9436	3.59705	0.000336485	0.00157789
SLC28A3	13.5184	22.0047	7.14675	1.63742e-12	2.52904e-11
MSC	13.5108	45.4866	9.63531	3.93787e-21	1.40386e-19
SIGLEC7	13.4939	18.0103	21.857	6.50118e-88	7.60299e-85
IGHV1-67	13.4922	14.3608	9.43211	2.39526e-20	8.04842e-19
IGHJ1	13.4834	19.9769	6.99285	4.72494e-12	6.93163e-11
ITM2A	13.4588	66.9663	6.86521	1.1205e-11	1.57262e-10
OPTN	13.4506	90.6129	11.2468	8.02462e-28	4.12708e-26
PLEKHG1	13.4453	40.3905	10.9144	2.24659e-26	1.08979e-24
IFNG	13.4361	7.21852	17.333	1.53975e-59	3.649e-57
AKR1B1	13.4296	72.6961	10.2061	2.08979e-23	8.5753e-22
LIPA	13.4291	95.353	11.8279	1.97042e-30	1.15344e-28
DPYSL3	13.4228	95.4892	7.44109	2.04032e-13	3.49001e-12
NABP1	13.4201	22.9425	17.5856	4.90423e-61	1.23284e-58
RASA3	13.4025	61.5594	12.2514	2.13904e-32	1.35061e-30
FNDC3B	13.3879	65.319	11.4171	1.4121e-28	7.55874e-27
TRDV1	13.3808	10.6107	14.1533	7.93481e-42	7.39794e-40
TRBJ2-2P	13.3789	13.1471	10.656	2.83629e-25	1.30634e-23
MME	13.3679	35.241	7.94152	5.0061e-15	1.02868e-13
GGTA1P	13.3622	29.9958	13.0126	4.7008e-36	3.48326e-34
TMEM150B	13.3587	13.9101	19.2574	3.15615e-71	1.42679e-68
AHR	13.3444	82.0366	8.82415	4.38622e-18	1.21192e-16
OSM	13.3296	23.0875	11.3039	4.49223e-28	2.33266e-26
KLK6	13.3169	29.1577	4.26841	2.14253e-05	0.000125623
LPCAT2	13.3001	41.7233	12.6215	3.72715e-34	2.52209e-32
HSPA7	13.3	35.7815	8.81062	4.90928e-18	1.35297e-16
IGKV2-28	13.2953	11.515	8.79908	5.40377e-18	1.48772e-16
SNX10	13.2953	63.5022	9.22077	1.51415e-19	4.74746e-18
RFTN1	13.291	66.1084	10.8114	6.20673e-26	2.93149e-24
TRBV6-1	13.2809	12.0093	14.7621	4.83187e-45	5.294e-43
TOX	13.2809	17.6097	12.4623	2.1519e-33	1.41694e-31
TRAV4	13.2721	13.647	14.1744	6.16062e-42	5.80414e-40
MRAS	13.2721	54.3194	9.17529	2.24137e-19	6.90589e-18
OSBPL3	13.2598	36.4509	12.1775	4.75048e-32	2.9442e-30
KRT6A	13.2489	21.7143	4.24618	2.36246e-05	0.000137173
TM6SF1	13.2426	24.2548	19.1143	2.45395e-70	1.03135e-67
FMO2	13.237	33.9962	6.90048	8.83872e-12	1.25657e-10
HVCN1	13.2316	27.5009	17.2487	4.83643e-59	1.10246e-56
U62317.1	13.226	34.4656	6.55896	8.403e-11	1.05495e-09
ANTXR2	13.2259	47.1255	12.9617	8.34928e-36	6.09865e-34
RGS2	13.2239	75.7167	5.96801	3.25761e-09	3.34185e-08
AC015911.3	13.215	10.8662	19.2221	5.23352e-71	2.30773e-68
NFE2L3	13.2086	60.5417	7.96734	4.1111e-15	8.54562e-14
LPL	13.1992	57.0493	5.55948	3.4124e-08	3.05041e-07
SIRPB2	13.1977	16.2141	24.0843	7.73997e-103	3.46983e-99
CCL7	13.1858	10.4165	10.4904	1.40456e-24	6.18835e-23
AC015911.8	13.1784	11.6192	17.908	5.79197e-63	1.62284e-60
ABCA1	13.1625	47.1308	12.1327	7.69348e-32	4.71925e-30
BICC1	13.1612	40.7265	10.1415	3.82893e-23	1.54673e-21
TRAV29DV5	13.1597	10.3876	16.8782	7.11187e-57	1.39124e-54
APOL4	13.1577	38.1999	9.47095	1.70029e-20	5.78185e-19
EGR2	13.1489	51.8583	7.38605	3.02851e-13	5.10566e-12
ICAM3	13.1452	13.5741	15.5913	1.46039e-49	1.96901e-47
GAB3	13.1403	18.5836	22.8267	2.37531e-94	3.9932e-91
APOE	13.1383	142.656	5.72583	1.33477e-08	1.26119e-07
ARHGAP15	13.1292	20.2861	17.2998	2.41769e-59	5.6304e-57
FTH1P22	13.1265	13.0696	15.3823	2.08228e-48	2.64194e-46
TRBV10-3	13.115	11.7648	14.4148	3.38168e-43	3.40039e-41
LRRC8C	13.1082	31.8105	14.2391	2.82829e-42	2.71697e-40
IL1R1	13.1063	71.9972	7.53504	1.03347e-13	1.82582e-12
PARP15	13.0799	11.2019	18.0507	8.01676e-64	2.34386e-61
STAP1	13.069	14.5419	13.7465	9.92533e-40	8.38215e-38
TRBV5-6	13.0676	10.6711	15.7154	2.9846e-50	4.17038e-48
TNFSF4	13.0649	32.489	11.4937	6.42554e-29	3.48456e-27
ROBO1	13.0563	43.9922	9.78698	1.00255e-21	3.7221e-20
FAT1	13.0541	67.4888	6.66453	4.23426e-11	5.52477e-10
TRAV8-4	13.054	11.5425	16.2911	1.70375e-53	2.74416e-51
QKI	13.0539	54.1702	13.7107	1.51011e-39	1.26539e-37
IGHV1OR15-9	13.0459	14.8118	8.98055	1.1804e-18	3.43618e-17
POU2F2	13.0348	20.2077	15.9809	9.71906e-52	1.43639e-49
SMCO4	13.0189	72.9266	7.94708	4.79842e-15	9.8789e-14
ANKRD44	12.9997	23.3457	18.5319	9.55655e-67	3.17348e-64
TRAV8-2	12.9997	10.8836	16.6416	1.66892e-55	3.0128e-53
SLC16A1	12.99	59.3089	6.71963	2.94954e-11	3.92659e-10
RAB7B	12.9734	35.3003	9.17666	2.21512e-19	6.83676e-18
PECAM1	12.9674	94.7986	9.85182	5.55656e-22	2.10064e-20
OTULINL	12.964	45.4698	9.88221	4.209e-22	1.60587e-20
LRP1	12.9569	89.5563	8.01629	2.8259e-15	5.94652e-14
BCL11B	12.9461	17.2455	11.7815	3.21215e-30	1.85608e-28
IGLV3-16	12.9374	13.7335	8.77633	6.5272e-18	1.78242e-16
TRGV10	12.9312	12.0213	14.3598	6.58762e-43	6.47875e-41
PADI2	12.9312	67.2877	4.45043	9.46278e-06	5.88577e-05
SUCNR1	12.9308	13.3749	16.0366	4.7169e-52	7.04863e-50
PRKD3	12.9277	47.8592	10.6745	2.3698e-25	1.09336e-23
TRANK1	12.9265	46.7159	12.5487	8.33199e-34	5.57497e-32
NRP1	12.9265	69.7675	10.8597	3.85849e-26	1.84017e-24
COL5A2	12.9246	127.998	5.50397	4.64219e-08	4.08058e-07
ANKRD22	12.9231	45.6858	7.55637	8.84731e-14	1.57861e-12
MCOLN2	12.9182	22.8718	13.5635	8.43986e-39	6.93177e-37
GBP3	12.9164	70.8835	7.12574	1.89453e-12	2.90448e-11
CSTA	12.9082	51.2458	5.28762	1.50061e-07	1.22666e-06
PRKX	12.908	51.2706	8.09674	1.51961e-15	3.29766e-14
THEMIS	12.8882	10.7571	17.1112	3.10369e-58	6.65203e-56
IGHV1-12	12.8843	16.79	7.93557	5.23796e-15	1.07386e-13
GREM1	12.8838	41.6771	7.3442	4.08254e-13	6.789e-12
PLA2G2A	12.8712	37.5497	4.31782	1.72137e-05	0.000102405
RBMS1	12.8571	54.5112	12.5038	1.36535e-33	9.03446e-32
FCGR2C	12.8391	20.7697	13.4608	2.7796e-38	2.24859e-36
AC007991.2	12.8298	6.92765	13.3415	1.10197e-37	8.70504e-36
MAML2	12.8234	43.5937	9.07505	5.29054e-19	1.58469e-17
VNN1	12.8215	14.0061	12.7949	5.42564e-35	3.82039e-33
CGAS	12.8212	34.9744	11.9738	4.20474e-31	2.51331e-29
LCN2	12.8139	47.3379	3.77916	0.000166007	0.00082952
B3GNT5	12.7803	20.5429	9.56552	7.34746e-21	2.57669e-19
TESPA1	12.7709	14.4862	15.2561	1.02397e-47	1.24627e-45
PFKP	12.77	74.6279	5.90727	4.66257e-09	4.68399e-08
GSTP1	12.766	130.325	4.81257	1.7028e-06	1.18827e-05
TREM2	12.7363	86.4159	7.75029	2.11579e-14	4.04097e-13
GAL3ST4	12.7337	57.1401	11.5173	5.03457e-29	2.74407e-27
MIR4645	12.6933	17.6476	10.4849	1.48099e-24	6.51973e-23
MMP19	12.6924	39.5166	10.9619	1.40225e-26	6.84534e-25
HLA-DPA3	12.6855	10.0298	14.9411	5.27207e-46	5.98346e-44
RAP2B	12.6614	72.1529	13.2562	2.93713e-37	2.2702e-35
CCL21	12.653	58.5888	3.96854	7.71146e-05	0.00041017
CTHRC1	12.6423	120.914	6.11686	1.33442e-09	1.44527e-08
AL645929.1	12.6353	32.069	9.9158	3.09396e-22	1.19348e-20
RNF19B	12.6275	86.4725	13.7563	8.84208e-40	7.49084e-38
LIX1L	12.6071	61.045	12.1419	6.97003e-32	4.28525e-30
NFIL3	12.5974	74.6025	7.51588	1.18799e-13	2.08377e-12
HLA-C	12.5898	185.169	7.31807	4.91553e-13	8.07931e-12
LBR	12.5803	67.2783	9.17563	2.23486e-19	6.88979e-18
TBX21	12.58	11.459	16.3827	5.10862e-54	8.50846e-52
KCNA3	12.5691	10.5959	16.8905	6.03138e-57	1.18851e-54
IGHV3-71	12.5549	12.8316	9.37908	3.81676e-20	1.25659e-18
GYPC	12.5492	57.8465	9.37124	4.08804e-20	1.34016e-18
CERKL	12.5453	32.2565	13.3186	1.43463e-37	1.12504e-35
CHST2	12.5239	30.2115	9.45898	1.88994e-20	6.39844e-19
TBXAS1	12.5169	35.9358	14.0032	4.76453e-41	4.25769e-39
CCDC71L	12.5141	57.903	10.7288	1.39439e-25	6.47778e-24
ACP5	12.4833	97.6229	6.39272	2.42481e-10	2.88149e-09
ANTXR1	12.4826	101.368	6.31212	4.01835e-10	4.64584e-09
AC008760.2	12.4797	16.4784	10.1414	3.82974e-23	1.54673e-21
CD1C	12.4629	23.9304	8.4727	7.80348e-17	1.93454e-15
CX3CL1	12.4473	66.5629	5.59148	2.85412e-08	2.58529e-07
INHBA	12.447	70.4645	6.38266	2.58339e-10	3.05374e-09
ANKH	12.4447	67.4999	8.74766	8.27662e-18	2.24307e-16
PLEKHF1	12.4446	44.2164	8.005	3.08153e-15	6.46544e-14
COL3A1	12.4298	195.011	4.62849	4.13266e-06	2.72152e-05
IGHD3-22	12.423	9.61455	8.56715	3.63525e-17	9.32579e-16
LILRA5	12.4122	15.4304	16.7832	2.53478e-56	4.78459e-54
IRAK2	12.409	27.4323	13.4044	5.33975e-38	4.27466e-36
CD109	12.4084	52.1373	6.78381	1.92944e-11	2.63242e-10
IL33	12.4009	37.9604	6.09105	1.55995e-09	1.6697e-08
CD300E	12.4005	12.6447	14.6625	1.64631e-44	1.76073e-42
CD82	12.3841	85.221	6.65154	4.60926e-11	5.9807e-10
SECTM1	12.3717	71.636	5.85546	6.31457e-09	6.22615e-08
PSMB8	12.3586	113.816	7.12343	1.92514e-12	2.9472e-11
FILIP1L	12.3559	61.011	8.34673	2.13739e-16	5.04975e-15
IL6	12.3539	18.6771	8.01261	2.90697e-15	6.1135e-14
IGHV1-45	12.3503	18.1766	7.37331	3.3173e-13	5.56983e-12
GJB2	12.3458	78.6646	4.55082	5.95242e-06	3.82497e-05
EFEMP1	12.3215	90.6475	5.18704	2.55248e-07	2.02139e-06
LAP3	12.3188	110.884	11.3126	4.11224e-28	2.14571e-26
IFIT1	12.3181	79.5883	4.58243	5.13441e-06	3.33508e-05
ARSB	12.3006	40.1959	14.7314	7.05707e-45	7.68507e-43
TRAV3	12.294	9.84663	16.0595	3.50229e-52	5.24816e-50
AC133065.3	12.2911	24.1297	12.8166	4.25886e-35	3.00669e-33
DIO2	12.2787	44.2985	6.52985	1.01337e-10	1.26047e-09
APOBEC3A	12.2762	10.8497	12.0336	2.22293e-31	1.34064e-29
ERAP1	12.2614	73.1707	10.833	5.01859e-26	2.37868e-24
AC138207.5	12.2532	37.3097	13.101	1.72593e-36	1.29496e-34
THBS2	12.2493	120.017	5.10059	4.00038e-07	3.07567e-06
TRBV5-4	12.2304	10.57	15.4444	9.47685e-49	1.21675e-46
MMP13	12.2197	55.4072	4.01627	6.32371e-05	0.000341522
FOXN2	12.2137	41.416	13.3082	1.61665e-37	1.26593e-35
RAB27A	12.2125	55.7357	12.7553	8.43688e-35	5.89442e-33
BACH1	12.2117	55.8218	11.9034	8.87319e-31	5.23401e-29
CPNE8	12.2073	26.3796	13.0737	2.35072e-36	1.75151e-34
FMNL3	12.182	48.615	14.9354	5.65854e-46	6.40856e-44
GUCY1A1	12.181	56.4298	7.21617	1.00862e-12	1.59494e-11
MAP3K5	12.1768	50.2402	9.98186	1.68492e-22	6.59216e-21
TRBV11-2	12.1627	10.2054	14.759	5.01867e-45	5.47635e-43
TRBV12-4	12.1599	10.9162	13.6765	2.2543e-39	1.87728e-37
RASGEF1B	12.1577	27.2424	13.3427	1.0875e-37	8.6034e-36
GAS7	12.1577	50.0243	8.54755	4.26211e-17	1.08409e-15
TRAV14DV4	12.1553	9.65248	16.4519	2.05431e-54	3.49726e-52
TNFRSF21	12.1536	78.9889	6.58598	7.05753e-11	8.97133e-10
CCRL2	12.1462	22.9352	15.9583	1.30296e-51	1.91513e-49
PTK2B	12.1389	51.5129	11.9661	4.56029e-31	2.71979e-29
EMB	12.1353	61.8561	6.66771	4.14702e-11	5.41883e-10
CCL11	12.1339	22.2672	9.84024	6.17559e-22	2.31999e-20
MFHAS1	12.1066	43.8999	12.2501	2.16916e-32	1.36802e-30
ADD3	12.1007	69.8425	7.83519	1.11986e-14	2.20997e-13
IL1RN	12.0968	46.944	7.21828	9.93791e-13	1.57334e-11
SERPINB8	12.0875	34.7131	14.6646	1.60323e-44	1.71808e-42
NLRP3	12.0828	18.4139	17.7663	4.09546e-62	1.1016e-59
VGLL3	12.0823	24.084	11.721	6.05625e-30	3.45862e-28
TNF	12.0791	24.0945	8.90641	2.20445e-18	6.23177e-17
MOB3B	12.0786	28.615	10.0537	8.669e-23	3.43162e-21
PLS3	12.0747	81.933	7.6922	3.25852e-14	6.10997e-13
ATP6V1B2	12.0716	82.8482	14.0729	2.07603e-41	1.90584e-39
LY75	12.0704	24.1865	12.0717	1.47884e-31	8.96907e-30
GPR18	12.057	11.6896	14.6521	1.87036e-44	1.9885e-42
SLC2A6	12.0539	30.317	9.72808	1.70906e-21	6.2758e-20
PLAC8	12.0507	13.1229	12.8362	3.42065e-35	2.42767e-33
STK10	12.0442	53.001	15.1871	2.44019e-47	2.89785e-45
FAP	12.038	58.304	6.95862	5.96441e-12	8.63692e-11
MIAT	12.038	14.7583	14.9584	4.25248e-46	4.84674e-44
SCPEP1	12.0327	100.332	7.44346	2.00574e-13	3.43305e-12
NID2	12.0158	54.4707	7.5119	1.22284e-13	2.14071e-12
HS3ST3B1	12.0055	19.9397	14.5169	9.77525e-44	1.01129e-41
A2ML1	12.0011	13.5078	5.84946	6.53948e-09	6.43376e-08
NRN1	12.0003	52.7743	7.48141	1.52515e-13	2.64241e-12
AMPD3	11.9985	35.0239	15.3273	4.17511e-48	5.21124e-46
FCMR	11.9866	56.521	6.89788	8.99487e-12	1.2781e-10
RELB	11.9798	64.7306	9.05148	6.46721e-19	1.92428e-17
ELMO1	11.9602	35.342	13.1165	1.44572e-36	1.08775e-34
ASS1	11.9579	98.1508	4.23996	2.42778e-05	0.000140708
NNMT	11.9456	103.236	6.23366	6.53491e-10	7.35157e-09
CD19	11.9279	11.9393	9.31865	6.47331e-20	2.08152e-18
PKP1	11.9167	40.665	4.24254	2.4005e-05	0.000139276
TRBV6-6	11.9108	10.2063	15.3305	4.01033e-48	5.0172e-46
IGKV3OR2-268	11.9059	16.2122	8.19654	6.9876e-16	1.56758e-14
NLRC3	11.9037	21.5179	15.637	8.14761e-50	1.11246e-47
FLVCR2	11.9034	24.7486	15.7297	2.4838e-50	3.47965e-48
TMEM140	11.8945	75.0212	13.8808	2.03624e-40	1.77252e-38
KCNN4	11.8858	56.9071	4.86805	1.29574e-06	9.21421e-06
CPM	11.8591	46.4988	8.57042	3.53985e-17	9.10277e-16
RGS18	11.8554	14.0231	19.6746	7.66346e-74	3.96407e-71
VIM	11.8496	160.59	7.37585	3.25768e-13	5.47143e-12
PLEKHO1	11.8412	64.5791	9.60844	5.00913e-21	1.77634e-19
WFDC21P	11.8412	23.322	6.39237	2.43016e-10	2.88721e-09
GNA15	11.8323	50.8313	8.13668	1.11465e-15	2.4465e-14
IGHV3OR16-9	11.8307	13.1816	8.40102	1.38665e-16	3.34964e-15
SAA2	11.8242	30.4338	5.05665	5.01371e-07	3.80312e-06
TRAV16	11.8235	9.94098	15.8946	2.96917e-51	4.29381e-49
C5orf46	11.8231	33.1086	5.83897	6.9511e-09	6.80986e-08
MET	11.8214	41.338	6.51118	1.14233e-10	1.41186e-09
LINC01614	11.815	61.2433	5.2321	2.01418e-07	1.61893e-06
TLR10	11.8097	11.5236	14.348	7.60304e-43	7.46374e-41
PTPRO	11.8082	14.3706	22.1612	6.37637e-90	8.79547e-87
SLC9A6	11.7904	37.9028	11.0131	8.42086e-27	4.14463e-25
TACC1	11.785	60.0939	7.63665	4.91164e-14	9.01797e-13
ALDH1A3	11.7844	37.8938	7.15429	1.55383e-12	2.40753e-11
SLC43A3	11.7816	63.8566	7.82705	1.1906e-14	2.33929e-13
ECM2	11.781	49.2472	7.60077	6.39342e-14	1.15223e-12
ALDH1L2	11.7734	35.3445	9.06437	5.79494e-19	1.72999e-17
IGFBP3	11.7692	104.786	6.97734	5.25166e-12	7.6688e-11
AL139020.1	11.7681	10.1286	8.89162	2.49589e-18	7.02611e-17
P2RY6	11.7677	24.882	10.566	6.78079e-25	3.04745e-23
CRYBG3	11.7611	25.0836	10.312	7.69357e-24	3.2259e-22
ADPRH	11.7556	41.6698	15.7144	3.02183e-50	4.21146e-48
PLBD1	11.7417	78.1541	7.0447	3.31368e-12	4.94762e-11
CORO1C	11.721	89.3718	11.3783	2.10086e-28	1.11129e-26
AKT3	11.7193	45.6638	7.88937	7.43876e-15	1.49766e-13
RSPO3	11.7004	20.8219	10.2928	9.23394e-24	3.85077e-22
CALD1	11.681	104.762	7.6143	5.78927e-14	1.05216e-12
TRGV7	11.6705	11.5552	20.8115	4.28844e-81	3.49547e-78
RND3	11.6638	75.9655	6.42689	1.95395e-10	2.35262e-09
ARAP2	11.6392	26.3861	13.8552	2.75437e-40	2.38605e-38
TOMM20P2	11.639	9.20131	18.6772	1.22904e-67	4.26565e-65
IGHV3OR16-13	11.6066	12.4426	9.09278	4.54768e-19	1.36751e-17
APOBEC3H	11.601	14.0115	15.1947	2.2162e-47	2.63767e-45
TRIM69	11.6001	50.4877	13.3312	1.24044e-37	9.77023e-36
IRF5	11.5981	43.6987	12.4287	3.10899e-33	2.03717e-31
GIMAP1	11.582	26.8942	12.1044	1.04197e-31	6.36973e-30
SDCBP	11.5635	112.375	9.67891	2.66222e-21	9.61188e-20
ADM	11.5581	43.7154	5.70401	1.51175e-08	1.41931e-07
ANGPTL2	11.5574	87.5173	6.54824	9.004e-11	1.12668e-09
CMTM7	11.5503	55.2922	6.54605	9.13146e-11	1.14161e-09
AL133371.2	11.5501	18.4352	14.7003	1.03397e-44	1.11693e-42
MTHFD1L	11.535	47.1613	7.83409	1.12922e-14	2.22681e-13
CCDC82	11.5233	29.3478	12.7904	5.70319e-35	4.01058e-33
LDHB	11.5198	117.71	4.67623	3.29333e-06	2.20249e-05
CR2	11.5179	10.1957	7.83691	1.10547e-14	2.18313e-13
TYMP	11.5142	102.967	6.09616	1.5125e-09	1.62279e-08
S100B	11.4933	38.763	4.31469	1.74552e-05	0.000103725
PLAGL1	11.4925	26.2115	10.3249	6.80956e-24	2.86641e-22
IFNGR1	11.4692	109.635	10.5315	9.46176e-25	4.21013e-23
AC243960.1	11.464	11.9652	13.8617	2.55152e-40	2.2139e-38
NR3C1	11.4618	59.4638	9.51779	1.12314e-20	3.87559e-19
LACC1	11.4616	38.5535	14.2763	1.8081e-42	1.75258e-40
LINC01436	11.4574	23.6811	5.48471	5.16202e-08	4.50659e-07
COL6A3	11.4541	124.62	5.13571	3.3356e-07	2.59128e-06
LBH	11.4535	83.4899	9.39435	3.33831e-20	1.10244e-18
FCRLA	11.4145	10.8937	10.5484	8.03557e-25	3.59336e-23
TMEM45A	11.4117	52.0037	6.03033	2.24718e-09	2.35377e-08
FXYD5	11.4092	108.598	6.27147	5.17321e-10	5.8974e-09
GLYATL2	11.3946	44.8412	3.30209	0.000991259	0.00419425
OLFML2B	11.393	92.6852	6.61231	5.95021e-11	7.61049e-10
BHLHE41	11.3858	72.7576	6.24036	6.27052e-10	7.07188e-09
UCHL1	11.3777	49.0323	4.88588	1.18612e-06	8.48968e-06
BTLA	11.3771	8.80919	15.2825	7.34499e-48	9.06264e-46
GLS	11.3765	63.6363	9.28266	8.85524e-20	2.82884e-18
IGHD3-10	11.3741	6.8204	8.83135	4.13101e-18	1.14317e-16
TRAV26-1	11.3489	8.9715	16.7256	5.46285e-56	1.02397e-53
GFI1	11.3445	12.3231	16.2882	1.76928e-53	2.8412e-51
STK17A	11.3284	60.3026	12.3973	4.37875e-33	2.84836e-31
SRPX	11.3268	63.0419	6.39556	2.38178e-10	2.83286e-09
CARD8-AS1	11.3167	27.7821	18.9637	2.10436e-69	8.20335e-67
EDN1	11.3163	51.7227	5.84797	6.59669e-09	6.48767e-08
CYLD	11.3019	54.1944	13.5082	1.60401e-38	1.30742e-36
SLC6A14	11.2962	19.1544	5.05384	5.08643e-07	3.85503e-06
GM2A	11.295	101.71	10.7213	1.50122e-25	6.96804e-24
TMEM200A	11.2937	30.0925	11.2622	6.86281e-28	3.54651e-26
PAQR8	11.2863	35.3155	12.4322	2.99305e-33	1.96358e-31
GPR132	11.2724	28.424	11.1152	3.02772e-27	1.51657e-25
FLNA	11.27	137.24	6.94896	6.3683e-12	9.18963e-11
IL18R1	11.2659	15.4897	17.0565	6.49332e-58	1.36986e-55
GRAP2	11.2652	13.8868	16.0291	5.20179e-52	7.75168e-50
CD200	11.264	49.9872	10.0522	8.79165e-23	3.47762e-21
TTC7A	11.255	56.1221	11.1393	2.37631e-27	1.20147e-25
CD1E	11.2519	17.954	8.94798	1.55399e-18	4.4777e-17
AC098613.1	11.23	16.4546	16.4241	2.96267e-54	5.01194e-52
CXCL5	11.2257	7.57182	8.18886	7.41978e-16	1.66176e-14
DDX58	11.2233	81.4735	6.9659	5.67641e-12	8.24206e-11
TRAV1-2	11.2123	9.26632	15.4471	9.15229e-49	1.17789e-46
IL4R	11.2103	70.5341	9.15258	2.7247e-19	8.33303e-18
UPP1	11.1994	35.983	9.72711	1.72402e-21	6.32643e-20
IRAK3	11.1936	22.9095	8.68269	1.41404e-17	3.74912e-16
TRBC1	11.1865	9.54661	16.1768	7.60266e-53	1.18549e-50
GSDMC	11.1836	17.2276	6.9329	7.10064e-12	1.01972e-10
IFFO1	11.1729	32.0487	12.9702	7.58073e-36	5.57122e-34
LAMB3	11.1643	69.364	4.36122	1.41772e-05	8.56649e-05
PTX3	11.1611	21.909	5.44022	6.58806e-08	5.67058e-07
IGLV5-37	11.1575	14.5619	6.61461	5.86182e-11	7.50636e-10
AC136428.1	11.1571	10.5021	9.1319	3.25385e-19	9.89508e-18
ELF4	11.1535	67.1934	10.7808	8.37984e-26	3.9337e-24
DOCK4	11.1532	31.6603	13.2209	4.39643e-37	3.38355e-35
HLA-G	11.1512	33.2202	7.43577	2.11992e-13	3.62272e-12
FGF7	11.1505	24.7698	9.45417	1.97189e-20	6.67168e-19
COL15A1	11.1424	92.1861	7.20043	1.12613e-12	1.7719e-11
BANK1	11.1401	10.9754	11.0706	4.73796e-27	2.36003e-25
RIN3	11.1398	37.8142	12.8695	2.354e-35	1.68399e-33
NCF1B	11.1306	12.3743	16.4011	4.01285e-54	6.74611e-52
ARHGAP26	11.1223	28.949	10.7441	1.20116e-25	5.60917e-24
SERPINE2	11.1183	52.2234	6.28752	4.68276e-10	5.37244e-09
BTN2A2	11.1142	38.515	14.2803	1.72242e-42	1.67255e-40
TSPAN33	11.0986	64.6416	7.04803	3.23884e-12	4.83856e-11
RECQL	11.0975	66.5956	9.17308	2.28445e-19	7.03057e-18
GPRIN3	11.0908	27.3358	8.35151	2.05761e-16	4.87841e-15
GPC6	11.0897	36.2229	6.90402	8.63021e-12	1.22953e-10
TRIM21	11.0826	79.6472	10.44	2.27582e-24	9.88932e-23
NFKBIE	11.0804	68.3769	9.33284	5.71968e-20	1.84691e-18
TRBV4-1	11.0773	11.2277	12.0144	2.7275e-31	1.63942e-29
PI16	11.0766	29.7873	4.57936	5.20886e-06	3.37894e-05
SPON1	11.0669	69.3366	5.00922	6.38514e-07	4.76613e-06
TLE4	11.0628	28.5772	11.8051	2.50591e-30	1.46054e-28
GAPT	11.061	24.9764	10.9924	1.03477e-26	5.07908e-25
FSCN1	11.0553	90.5232	5.69319	1.60782e-08	1.50268e-07
UBE2L6	11.0546	122.782	6.65658	4.45998e-11	5.79539e-10
HAS2	11.0358	24.1572	9.3626	4.40969e-20	1.44209e-18
IGHV3OR16-8	11.0156	10.999	9.49388	1.38817e-20	4.74447e-19
MIR4539	11.0059	8.46967	9.24372	1.24139e-19	3.91454e-18
ETV5	10.9889	45.0473	8.62434	2.28109e-17	5.93967e-16
SLC18B1	10.9792	59.5656	7.94249	4.96898e-15	1.02144e-13
FOXO1	10.973	53.4881	9.67182	2.83758e-21	1.02107e-19
CDH11	10.9718	71.2398	6.01299	2.49267e-09	2.59273e-08
SEMA7A	10.9573	36.3529	9.49741	1.34554e-20	4.60461e-19
TMEM156	10.9566	16.7855	8.59402	2.92133e-17	7.55195e-16
ITGA5	10.9481	84.0799	8.5284	4.97747e-17	1.25772e-15
CD80	10.9336	10.5887	20.9364	6.68067e-82	5.70466e-79
IGKV1OR2-6	10.9306	14.6153	7.02664	3.75048e-12	5.5735e-11
PLPP3	10.9259	77.2929	8.99049	1.08518e-18	3.16587e-17
LGI2	10.9221	17.4965	14.2389	2.83693e-42	2.72042e-40
HLA-DPB2	10.9218	18.0068	9.22264	1.48984e-19	4.67876e-18
ZFP36L2	10.9148	124.59	7.19431	1.17539e-12	1.84401e-11
VIM-AS1	10.9118	24.3223	7.14922	1.60954e-12	2.48955e-11
KCNJ5	10.8991	21.0908	13.2371	3.65442e-37	2.81652e-35
C1GALT1	10.8977	41.7837	8.69972	1.22924e-17	3.2867e-16
TNFSF14	10.891	9.56382	19.1225	2.18104e-70	9.23867e-68
MICB	10.8905	43.9688	7.29842	5.65033e-13	9.18879e-12
PTGIS	10.8896	47.2444	6.41026	2.17075e-10	2.59968e-09
BIN1	10.8885	39.1696	8.34851	2.10741e-16	4.98113e-15
ITGB2-AS1	10.8765	15.2468	11.7397	4.98064e-30	2.85345e-28
NLRP1	10.8709	26.0445	12.8788	2.12067e-35	1.52111e-33
PALD1	10.8617	45.7606	10.8875	2.93221e-26	1.41345e-24
SEMA4D	10.8612	40.691	15.2239	1.53669e-47	1.85353e-45
ATP11B	10.8431	55.6833	7.34845	3.96073e-13	6.5946e-12
CYBA	10.8321	88.4616	5.56294	3.34735e-08	2.99624e-07
ADAMTS1	10.827	58.8488	5.77229	1.02251e-08	9.81386e-08
TIMP2	10.8248	133.059	6.65917	4.38504e-11	5.70628e-10
GALM	10.8208	62.9973	7.75809	1.99613e-14	3.82285e-13
GNB4	10.8204	64.6818	7.5691	8.06198e-14	1.44087e-12
LYSMD2	10.8079	50.4496	9.20338	1.75949e-19	5.49352e-18
TRGC2	10.8059	13.3341	11.7902	2.93092e-30	1.70088e-28
VPREB3	10.8031	20.12	6.89976	8.88165e-12	1.26234e-10
LIMS1	10.7982	71.7192	12.3273	9.39384e-33	6.00893e-31
RENBP	10.7948	48.0517	7.4883	1.45094e-13	2.52026e-12
PSMB10	10.7907	77.7351	8.04421	2.27999e-15	4.85759e-14
CRYAB	10.7905	74.3701	3.54089	0.00041587	0.00191068
TRAV41	10.7898	9.10831	14.7674	4.52825e-45	4.98163e-43
STAT5A	10.7734	70.4615	8.43602	1.04779e-16	2.56091e-15
TUBB6	10.7729	79.8424	6.8651	1.12135e-11	1.5734e-10
TCF7	10.7659	29.9065	9.2369	1.31698e-19	4.14802e-18
TRAV23DV6	10.7607	8.23171	15.2205	1.60361e-47	1.92993e-45
GJA5	10.7602	54.6208	7.50629	1.2736e-13	2.22522e-12
FBLN5	10.7544	69.9864	6.23134	6.62915e-10	7.45135e-09
AC124319.1	10.7535	77.6379	7.9987	3.23421e-15	6.76731e-14
FKBP5	10.7512	65.8727	5.52507	4.13101e-08	3.65476e-07
BACE2	10.7452	66.6561	6.14146	1.14928e-09	1.25511e-08
STARD4	10.7376	21.817	14.621	2.73691e-44	2.88696e-42
AC135068.2	10.735	10.5058	9.42481	2.55425e-20	8.56662e-19
AC022034.1	10.7347	38.6396	6.05328	1.95838e-09	2.06725e-08
CEMIP2	10.7332	66.3797	8.17357	8.36189e-16	1.8619e-14
CLEC12A	10.7279	10.0755	16.3478	8.08369e-54	1.33396e-51
ABCC4	10.7256	25.5174	8.05957	2.02529e-15	4.34246e-14
FCRL3	10.7151	8.44952	12.9568	8.82264e-36	6.43121e-34
TRBV30	10.7119	10.2266	12.7313	1.10334e-34	7.6489e-33
PLOD2	10.709	71.155	6.03857	2.13903e-09	2.24705e-08
LIF	10.7062	29.7412	6.90907	8.34102e-12	1.19117e-10
LXN	10.7037	76.5335	8.21369	6.10904e-16	1.37911e-14
TLR3	10.7034	29.8378	10.5508	7.85496e-25	3.51552e-23
CCNYL1	10.6954	49.6405	12.6451	2.87192e-34	1.95567e-32
SP100	10.692	57.9736	12.9621	8.30938e-36	6.08179e-34
SFMBT2	10.6759	34.3867	9.70747	2.0585e-21	7.49755e-20
FCRL6	10.663	10.8425	15.7584	1.71678e-50	2.42404e-48
UBE2E3	10.6585	76.9323	6.18926	8.58439e-10	9.52374e-09
RDH10	10.6448	59.6159	4.57056	5.42802e-06	3.51011e-05
CSGALNACT1	10.6442	35.0769	9.67538	2.74815e-21	9.90218e-20
TOR4A	10.6404	28.9185	14.0266	3.6066e-41	3.24449e-39
EN1	10.6256	29.1664	3.96524	7.81735e-05	0.000415433
RARRES2	10.6127	91.3693	5.07413	4.5839e-07	3.4988e-06
SLC39A14	10.6105	72.4712	8.65575	1.764e-17	4.63812e-16
AC145098.1	10.6088	15.972	16.8234	1.48107e-56	2.83252e-54
SLC16A3	10.6048	51.6604	6.36023	2.97438e-10	3.49214e-09
IGHV5-78	10.5941	15.3546	6.61889	5.70123e-11	7.30768e-10
SLFN12	10.5887	28.9594	10.8679	3.5588e-26	1.70569e-24
FNBP1	10.5865	72.2023	11.3145	4.03112e-28	2.10746e-26
NLRC4	10.5677	17.0419	22.9349	4.48358e-95	8.3172e-92
MYCBP2	10.5645	54.771	9.53942	9.26821e-21	3.2188e-19
SPATS2L	10.5445	67.9132	9.30136	7.52564e-20	2.41269e-18
SLC6A6	10.5381	64.9968	8.71744	1.06226e-17	2.85583e-16
SERPINB5	10.5364	39.3581	3.6698	0.000254661	0.00122516
ROR1	10.5336	18.7994	11.0302	7.09749e-27	3.50612e-25
ARHGAP18	10.5268	67.8203	10.7705	9.2772e-26	4.34357e-24
QPCT	10.5191	50.7954	5.86171	6.08874e-09	6.01008e-08
MAL	10.5176	14.9236	8.25162	4.53501e-16	1.03771e-14
BST1	10.5078	29.9192	13.3278	1.29101e-37	1.01537e-35
OMD	10.5053	46.754	4.8284	1.57561e-06	1.10482e-05
DDX60L	10.5028	39.7088	9.07957	5.09082e-19	1.52656e-17
PARP9	10.4981	80.6125	7.82658	1.19489e-14	2.346e-13
RUNX2	10.4978	38.0607	8.39782	1.42254e-16	3.43171e-15
RAI14	10.4951	71.117	8.83455	4.02208e-18	1.11532e-16
RAB32	10.493	90.3619	8.52138	5.26855e-17	1.32877e-15
KAT2B	10.4903	41.8083	10.8201	5.69865e-26	2.69626e-24
MIR3142HG	10.4844	10.9489	12.7634	7.71391e-35	5.39632e-33
ANPEP	10.4836	74.5669	3.64951	0.000275365	0.00131541
KYNU	10.4783	17.5512	7.07397	2.70954e-12	4.07499e-11
IGHV3-35	10.4748	12.8095	8.71885	1.04996e-17	2.82419e-16
FIBIN	10.474	70.8847	5.2147	2.20754e-07	1.76512e-06
SGPP1	10.4713	55.0143	7.33893	4.23853e-13	7.02452e-12
WWTR1	10.4692	71.6897	7.61897	5.59403e-14	1.01874e-12
SERPINB9P1	10.4679	21.5116	9.54544	8.78496e-21	3.05835e-19
OLFM4	10.4674	26.7134	3.3037	0.000985641	0.00417219
PML	10.4651	62.2126	12.0721	1.47285e-31	8.94282e-30
CD33	10.4622	14.2965	22.0586	3.04466e-89	3.89977e-86
2021-09-06	10.458	67.6919	9.50201	1.29171e-20	4.42606e-19
AC103563.1	10.4467	10.9377	8.04194	2.32007e-15	4.93518e-14
ADGRL2	10.4454	49.0041	6.82465	1.46997e-11	2.03548e-10
PAPLN	10.443	31.0243	9.42907	2.4601e-20	8.26114e-19
TNS3	10.442	77.2566	8.75105	8.04732e-18	2.18312e-16
KCNJ2	10.441	21.2251	11.5167	5.06762e-29	2.75929e-27
PELI1	10.435	64.0996	7.87943	8.01995e-15	1.60686e-13
CD200R1	10.4337	10.5234	20.0945	1.6869e-76	1.03123e-73
CXCL2	10.4261	22.0896	6.31222	4.01584e-10	4.64394e-09
PTPRE	10.4173	35.6041	12.7109	1.38343e-34	9.54142e-33
NCR3	10.4126	10.2397	12.2523	2.11701e-32	1.33827e-30
CD93	10.407	82.5621	7.48649	1.4701e-13	2.55033e-12
DSC2	10.4032	55.6947	4.90781	1.06353e-06	7.66423e-06
COL8A2	10.3986	78.831	4.8408	1.48231e-06	1.04402e-05
TGFBR1	10.3965	77.479	7.42679	2.26125e-13	3.85811e-12
ATP11A	10.3927	36.177	8.95098	1.51521e-18	4.37062e-17
SDS	10.3905	46.7774	7.3122	5.12473e-13	8.40006e-12
SLC39A8	10.3835	57.5708	5.66415	1.89583e-08	1.75207e-07
LAMA4	10.3826	69.6619	7.83317	1.13707e-14	2.24148e-13
MBNL1	10.3814	82.6486	12.2237	2.88526e-32	1.80693e-30
ACOT9	10.3685	56.1041	9.72964	1.68521e-21	6.19246e-20
COL1A2	10.3665	182.914	3.91715	9.52567e-05	0.000498485
SPRED1	10.3628	58.8271	8.85575	3.36976e-18	9.38787e-17
JAZF1	10.3565	48.4396	12.0641	1.60402e-31	9.71733e-30
TMSB4XP8	10.3441	73.581	5.93128	4.04815e-09	4.10507e-08
C1QTNF1	10.3435	57.3362	6.8065	1.65916e-11	2.28393e-10
TNFAIP6	10.3377	63.4941	6.55292	8.73656e-11	1.09479e-09
ADIPOQ	10.3349	35.3834	3.51213	0.000462992	0.00210578
OLFML1	10.3184	45.9478	8.27401	3.80161e-16	8.75103e-15
CD70	10.3166	11.2934	12.8523	2.85644e-35	2.0353e-33
CHST3	10.3161	44.5963	6.64418	4.8358e-11	6.25654e-10
BTG3	10.3155	67.0196	5.89748	4.93847e-09	4.93902e-08
PRR5L	10.3128	29.3283	12.9542	9.08846e-36	6.616e-34
TRAV13-2	10.3094	11.0485	13.1511	9.75232e-37	7.37884e-35
TNFRSF11B	10.3072	29.8933	5.68116	1.72162e-08	1.60153e-07
IGKV1D-12	10.3067	11.1846	7.39975	2.74568e-13	4.64778e-12
MYO1E	10.3059	59.3858	9.94784	2.30516e-22	8.9731e-21
RNASE2	10.3053	18.5299	11.5595	3.25306e-29	1.78756e-27
CPNE5	10.2976	25.1907	9.12475	3.45954e-19	1.04732e-17
CCL17	10.2907	22.7997	6.87671	1.0372e-11	1.46334e-10
SPATA20P1	10.2836	12.449	12.2027	3.62122e-32	2.25471e-30
AC004847.1	10.2781	11.5738	17.2443	5.13188e-59	1.16487e-56
RRAGD	10.2484	39.6441	7.27935	6.46595e-13	1.04425e-11
SSPN	10.2458	49.8769	7.85774	9.44827e-15	1.87765e-13
APOL2	10.2447	83.6249	8.70828	1.14557e-17	3.06907e-16
RGCC	10.2425	90.901	7.40431	2.65724e-13	4.50516e-12
KBTBD8	10.2393	11.3708	20.913	9.46873e-82	7.95906e-79
UBA7	10.2343	73.3476	7.62679	5.28146e-14	9.64431e-13
EPHB2	10.2282	22.5168	12.1572	5.91245e-32	3.64755e-30
CD36	10.2177	50.8533	3.92339	9.28559e-05	0.000487154
FHL1	10.2175	53.9998	5.41889	7.40055e-08	6.31836e-07
RASGRP3	10.2134	26.651	14.4219	3.10203e-43	3.1309e-41
MEF2C	10.2133	39.1534	10.7318	1.35489e-25	6.29972e-24
MAP4K4	10.2074	75.0591	9.09525	4.45283e-19	1.34048e-17
DSC3	10.2074	29.5968	4.22184	2.62806e-05	0.000151532
CDCA7	10.2059	31.5124	5.13347	3.3746e-07	2.62e-06
CPXM1	10.1985	76.3209	4.64366	3.84576e-06	2.54316e-05
GCH1	10.1957	58.6838	8.32489	2.54205e-16	5.95923e-15
CD58	10.1953	60.2618	11.7038	7.24728e-30	4.12566e-28
MAN2B1	10.1921	89.4132	9.90953	3.27718e-22	1.26198e-20
B3GNT3	10.1881	28.8791	4.75132	2.29496e-06	1.56854e-05
FOXN3	10.1859	52.3795	10.4546	1.97994e-24	8.63853e-23
P2RY12	10.1801	14.4964	11.3074	4.33251e-28	2.25626e-26
GXYLT2	10.1801	52.4497	5.67046	1.82933e-08	1.69411e-07
SERPINE1	10.178	91.1492	4.72467	2.61038e-06	1.76683e-05
FOSL1	10.1701	26.5299	6.00182	2.66445e-09	2.76314e-08
DTX4	10.1591	47.2444	6.1804	9.06286e-10	1.00133e-08
PAM	10.1503	85.3359	6.48333	1.36488e-10	1.67141e-09
IGLV3-12	10.1485	11.5005	7.32956	4.53058e-13	7.48088e-12
KLK5	10.148	40.3013	2.91118	0.00367499	0.0135811
TRBV24-1	10.1453	8.29583	14.1505	8.20348e-42	7.6352e-40
CEACAM21	10.1343	16.4889	12.2309	2.66833e-32	1.67498e-30
HSPG2	10.1276	86.1619	5.8231	7.62271e-09	7.43826e-08
ATF3	10.1244	64.717	4.82957	1.56652e-06	1.09887e-05
DPYSL2	10.122	79.1166	7.90045	6.8395e-15	1.38427e-13
DTX3L	10.1205	94.7351	8.79065	5.79585e-18	1.58997e-16
POSTN	10.1203	159.555	3.70267	0.000224177	0.00109011
PDZK1IP1	10.1025	78.7253	3.14498	0.00170655	0.00685177
CFLAR	10.0974	51.204	14.2281	3.22961e-42	3.08597e-40
CLIC4	10.0936	123.044	7.47409	1.60804e-13	2.77798e-12
CD1A	10.0917	11.7869	7.2622	7.29799e-13	1.1709e-11
VAMP5	10.0731	96.9236	6.79284	1.81705e-11	2.48981e-10
CCDC3	10.0614	51.8536	6.76222	2.22634e-11	3.0085e-10
PRELP	10.0576	63.4349	4.50956	7.20964e-06	4.57694e-05
RECK	10.0568	37.9104	8.98358	1.15057e-18	3.35117e-17
TMEM37	10.0538	47.9625	6.92797	7.34123e-12	1.0523e-10
SP140L	10.0502	38.8397	9.16377	2.47483e-19	7.58902e-18
C21orf91	10.0249	45.7503	9.07746	5.18333e-19	1.55344e-17
IGKV1D-27	10.0173	11.4337	6.04477	2.06097e-09	2.16928e-08
TMEM173	10.0147	79.8988	8.91922	1.97968e-18	5.62594e-17
PTPRM	10.0111	51.3514	8.59053	3.00548e-17	7.76201e-16
RGS16	10.0102	79.4086	5.96964	3.22629e-09	3.31225e-08
FCRL5	10.0071	7.7434	12.2063	3.48137e-32	2.17015e-30
GNGT2	10.0069	17.7426	17.6447	2.18039e-61	5.58553e-59
ATP11C	9.98594	46.6649	9.85038	5.62987e-22	2.12536e-20
TRG-AS1	9.98348	9.24328	18.132	2.58542e-64	7.72696e-62
AC004687.1	9.97918	13.793	9.35993	4.5138e-20	1.47524e-18
RASGRP1	9.97257	37.1189	5.71966	1.38269e-08	1.30359e-07
STAT2	9.95826	94.9864	12.3853	4.99221e-33	3.23178e-31
NEXN	9.95194	38.5893	8.51643	5.4838e-17	1.38047e-15
AL590764.1	9.9442	12.7291	17.0225	1.0265e-57	2.11578e-55
IGLV1-41	9.93355	15.2374	5.16141	2.91819e-07	2.29211e-06
AP001434.1	9.92162	10.6099	12.6516	2.67252e-34	1.82219e-32
IGLJ2	9.91734	10.3472	8.18034	7.93095e-16	1.77108e-14
CCL20	9.91592	14.1574	7.0967	2.31634e-12	3.51273e-11
RCBTB2	9.91252	47.7351	12.2192	3.02982e-32	1.89526e-30
GMIP	9.9017	63.288	11.2979	4.77539e-28	2.47731e-26
NCK1	9.89719	70.2326	11.4474	1.03431e-28	5.56974e-27
RESF1	9.89644	72.7609	8.35849	1.94653e-16	4.62524e-15
S1PR1	9.89514	62.8167	6.57305	7.67257e-11	9.67996e-10
COL8A1	9.89398	72.4046	4.76013	2.19891e-06	1.50729e-05
IGKV2D-24	9.891	12.6901	6.75954	2.26623e-11	3.0578e-10
CTSZ	9.88906	150.648	7.12508	1.9033e-12	2.91627e-11
CLEC2D	9.88884	31.9979	10.7004	1.84026e-25	8.51968e-24
CPED1	9.88435	25.1695	8.55641	3.96659e-17	1.01275e-15
IL34	9.88134	40.2175	4.91242	1.03936e-06	7.49912e-06
TCF7L1	9.87121	58.9762	4.95411	8.43484e-07	6.17529e-06
SAMD4A	9.86989	24.8371	12.0466	1.93509e-31	1.16966e-29
CLCN4	9.86968	16.8496	8.95109	1.51376e-18	4.36879e-17
MFGE8	9.86871	90.9271	4.67758	3.27212e-06	2.18912e-05
ITGAV	9.86089	96.3019	7.0314	3.63025e-12	5.40379e-11
DYSF	9.85256	45.4588	9.87557	4.47246e-22	1.70156e-20
CCN5	9.85002	47.8612	4.38514	1.27296e-05	7.7563e-05
VASH1	9.84507	50.079	9.70961	2.01918e-21	7.36433e-20
SLC41A2	9.832	43.0957	8.03341	2.4776e-15	5.24951e-14
SGMS2	9.82865	37.4777	7.55552	8.90188e-14	1.58782e-12
ADH1B	9.8275	37.1213	3.41877	0.00065265	0.00287292
TMEM158	9.82651	45.7658	4.34767	1.50655e-05	9.05672e-05
PLD1	9.82366	24.1162	10.4922	1.38093e-24	6.0892e-23
CAV2	9.8227	47.7384	7.41837	2.40236e-13	4.08979e-12
AP000851.1	9.81915	15.1685	5.32677	1.21735e-07	1.00736e-06
MBP	9.81708	29.5754	10.0832	6.593e-23	2.62919e-21
AC018755.4	9.81297	15.5698	11.5644	3.09347e-29	1.70508e-27
FCGBP	9.81018	34.067	4.71106	2.78714e-06	1.87985e-05
SAA2-SAA4	9.80546	22.0604	4.82616	1.59302e-06	1.11659e-05
ACSL1	9.80386	85.192	5.27577	1.59823e-07	1.30034e-06
MAP3K14	9.80321	43.8153	10.6964	1.91386e-25	8.8452e-24
PHACTR2	9.79408	40.2476	10.4119	2.97814e-24	1.28375e-22
SGTB	9.79327	29.087	16.8389	1.20384e-56	2.32121e-54
FABP7	9.79114	19.4815	3.20081	0.00141055	0.00576567
ITGA11	9.78872	58.9946	4.67553	3.30441e-06	2.20907e-05
IGHV3-19	9.78769	11.8486	8.19906	6.85086e-16	1.54085e-14
CILP	9.78394	88.7807	3.2467	0.0012036	0.00499565
PIGR	9.76984	41.1876	2.93255	0.00343324	0.0127896
MIR4538	9.75891	7.82299	8.68325	1.40758e-17	3.73382e-16
ADA	9.75692	42.8224	8.92729	1.84969e-18	5.28442e-17
LRRK1	9.75462	26.0329	12.8479	3.00044e-35	2.13507e-33
SLFN12L	9.7463	8.01462	18.7524	4.23594e-68	1.51918e-65
SNAI1	9.72889	45.9307	7.2784	6.50968e-13	1.05037e-11
GPR68	9.7288	48.1111	7.3891	2.96308e-13	5.00163e-12
IGKV1-33	9.72566	10.1424	6.53732	9.65889e-11	1.20531e-09
PARP8	9.72522	33.872	7.92995	5.46689e-15	1.11866e-13
LINC00861	9.69739	7.94497	13.9253	1.20233e-40	1.05687e-38
FAM126A	9.69601	23.4259	11.0483	5.9239e-27	2.93176e-25
CD1D	9.69526	18.8904	12.9375	1.09679e-35	7.97336e-34
PARP4	9.69402	80.0557	8.49761	6.38396e-17	1.59661e-15
HIVEP2	9.6915	48.5373	9.19873	1.83144e-19	5.71154e-18
TMEM51	9.6897	66.7053	9.6625	3.08535e-21	1.10801e-19
TRAV5	9.68663	8.29751	14.8985	8.94177e-46	1.00424e-43
KLHL5	9.67765	65.7543	7.63333	5.03336e-14	9.21942e-13
PROS1	9.67186	51.3247	6.82106	1.50565e-11	2.08328e-10
GLRX	9.67146	50.9305	7.22302	9.61278e-13	1.52411e-11
LATS2	9.66806	51.5233	9.82069	7.37947e-22	2.76068e-20
ASAP1	9.66798	67.3409	9.26834	1.0028e-19	3.19023e-18
TBC1D2B	9.6646	57.702	11.3508	2.78357e-28	1.46809e-26
MZB1	9.66302	60.897	3.72511	0.000205377	0.00100719
CCDC88B	9.66214	26.4329	8.68821	1.35136e-17	3.59357e-16
SELP	9.65494	31.4824	5.65761	1.96737e-08	1.81413e-07
PCOLCE2	9.65305	20.5222	5.65438	2.00356e-08	1.84592e-07
KIF21B	9.62834	16.8736	12.275	1.65625e-32	1.0507e-30
IGHV3-52	9.62538	10.4385	9.09206	4.5756e-19	1.37513e-17
BBOX1	9.6245	25.0521	4.5027	7.44218e-06	4.71399e-05
CARD17	9.62401	7.16984	11.7866	3.04348e-30	1.7624e-28
MEI1	9.62397	12.597	12.4494	2.47854e-33	1.62803e-31
TMEM123	9.62054	127.674	5.93424	3.97802e-09	4.03852e-08
IGKV2D-30	9.61382	9.58833	7.09245	2.38529e-12	3.6136e-11
PAPSS2	9.6137	72.5015	4.13226	3.87136e-05	0.000216992
AF127936.1	9.60753	10.0312	18.8981	5.36067e-69	2.03086e-66
RN7SL138P	9.6055	25.2864	11.4661	8.53262e-29	4.61327e-27
NFE4	9.60175	6.72055	5.19362	2.46592e-07	1.9563e-06
ZNF267	9.59247	43.5713	14.1723	6.31116e-42	5.93558e-40
LILRB3	9.59145	10.7407	22.5312	2.2304e-92	3.52902e-89
JRKL	9.58866	44.663	7.86155	9.18051e-15	1.82714e-13
HTRA4	9.58723	8.43802	16.7521	3.83374e-56	7.21119e-54
LILRB5	9.58674	11.0122	14.2699	1.95246e-42	1.88572e-40
XRN1	9.58597	50.8666	11.419	1.3847e-28	7.41947e-27
MMP14	9.58509	141.45	4.89262	1.14705e-06	8.22759e-06
FAM89A	9.58108	34.3241	7.0978	2.29875e-12	3.48741e-11
S100A2	9.57829	41.6795	3.15163	0.00166854	0.0067121
GPX8	9.57325	76.0832	6.35962	2.98568e-10	3.50464e-09
TOX2	9.56142	18.5212	9.94653	2.33295e-22	9.06817e-21
PLSCR4	9.54936	51.7147	7.21207	1.03801e-12	1.63851e-11
TMSB4X	9.54176	200.853	6.14244	1.14247e-09	1.24792e-08
TNFRSF10A	9.537	48.6039	9.19524	1.88737e-19	5.87915e-18
ITGB1	9.52099	128.726	6.29605	4.44116e-10	5.10942e-09
TRBV12-3	9.52056	6.63084	16.0286	5.23671e-52	7.78216e-50
SIRPB1	9.51343	7.93122	17.1434	2.0106e-58	4.36139e-56
PARP12	9.51032	67.7908	8.54832	4.23547e-17	1.07833e-15
IGLC6	9.50907	13.2866	6.76518	2.18312e-11	2.95232e-10
GPR141	9.50615	12.7901	11.7247	5.82633e-30	3.33085e-28
VPS13C	9.50573	49.1179	8.32057	2.6306e-16	6.15821e-15
FAM20C	9.5027	74.4935	5.93999	3.84516e-09	3.90955e-08
IGLVI-70	9.50089	10.3876	5.54294	3.74123e-08	3.32666e-07
RDX	9.4847	71.8823	7.58728	7.05802e-14	1.26649e-12
ATP10D	9.46472	39.0459	9.53346	9.77268e-21	3.38308e-19
CLIP4	9.4642	32.1028	7.30624	5.34601e-13	8.72554e-12
NCEH1	9.46103	61.2039	6.90051	8.83693e-12	1.25657e-10
IGKV1D-43	9.44973	10.9559	6.32833	3.63179e-10	4.22251e-09
TRBV7-6	9.44903	8.01555	14.4058	3.77173e-43	3.78552e-41
ASPN	9.44723	104.031	3.01646	0.00261763	0.0100586
AC103563.3	9.44444	8.15031	8.65288	1.80594e-17	4.74145e-16
EOGT	9.44211	47.8702	10.6183	4.08999e-25	1.85989e-23
GJB3	9.44142	16.8179	5.06076	4.90927e-07	3.73021e-06
TRAV25	9.43694	6.66124	15.9538	1.38161e-51	2.02521e-49
AC118754.1	9.43123	42.9512	6.03753	2.15242e-09	2.26067e-08
TRIM38	9.42828	53.3958	10.8893	2.87794e-26	1.38853e-24
CALB2	9.42313	45.001	3.53198	0.000429965	0.00196921
ARHGAP4	9.422	50.9984	6.67125	4.05204e-11	5.30761e-10
LILRA4	9.42174	14.6769	9.60478	5.17546e-21	1.8317e-19
CASS4	9.41862	11.1806	18.5636	6.10866e-67	2.04113e-64
MYO5A	9.40646	47.9809	10.1135	4.9687e-23	1.99624e-21
KCNE3	9.40578	27.6227	13.6855	2.02934e-39	1.6952e-37
AC147651.4	9.39377	19.1943	13.6318	3.80385e-39	3.1579e-37
COL5A1	9.3926	113.17	4.17814	3.17754e-05	0.000180544
GABRE	9.38825	15.0849	6.6625	4.29086e-11	5.59194e-10
HRH1	9.38277	26.937	10.4284	2.54331e-24	1.1025e-22
PKD2	9.3822	54.3398	8.46333	8.41401e-17	2.07443e-15
AC060766.1	9.38002	32.8081	8.92489	1.88743e-18	5.38367e-17
TGFB2	9.37882	40.5604	4.67659	3.28762e-06	2.19922e-05
TNFRSF10B	9.37375	66.5899	8.73967	8.84126e-18	2.39127e-16
LPAR6	9.3725	62.9932	8.86526	3.1123e-18	8.70214e-17
PRXL2C	9.37225	52.4481	11.7716	3.56119e-30	2.05115e-28
TCN1	9.36979	36.6111	2.63139	0.00862547	0.028749
IGLV5-48	9.36683	7.31311	9.70348	2.13385e-21	7.75102e-20
FAM83B	9.36194	26.731	5.4223	7.26442e-08	6.21101e-07
CDC42EP3	9.358	45.0351	6.96951	5.53889e-12	8.05978e-11
MARCKS	9.35718	122.584	6.52784	1.02655e-10	1.27597e-09
DACT1	9.35245	45.7249	6.45159	1.67062e-10	2.0269e-09
KIRREL1	9.35179	59.9401	6.47074	1.479e-10	1.80377e-09
IGKV1D-17	9.35153	14.0615	5.43772	6.67844e-08	5.73736e-07
TMEM71	9.34823	15.7236	8.4427	9.93079e-17	2.43166e-15
MFSD1	9.34763	90.7943	11.1711	1.72461e-27	8.76081e-26
TDO2	9.34428	16.2139	7.93811	5.13742e-15	1.05405e-13
ARRB2	9.33519	71.6657	11.1192	2.91087e-27	1.4594e-25
ADAMTSL4	9.32987	26.6565	8.49819	6.35431e-17	1.58994e-15
FTLP3	9.32798	39.5224	7.95879	4.38834e-15	9.07283e-14
C1orf54	9.32373	59.0308	10.0596	8.20989e-23	3.25467e-21
SLC11A1	9.32225	18.3216	11.3969	1.73673e-28	9.23215e-27
MAPRE2	9.32003	60.3349	8.04534	2.26021e-15	4.81928e-14
NINJ2	9.31754	44.1317	7.59708	6.56895e-14	1.18347e-12
PLA1A	9.31703	26.7521	7.15795	1.51473e-12	2.34898e-11
XCL1	9.30194	10.7244	12.1608	5.68414e-32	3.51476e-30
EPHA4	9.29839	26.1507	7.72335	2.5859e-14	4.90001e-13
MITF	9.29806	33.0902	9.21906	1.53658e-19	4.81433e-18
LAMC1	9.28698	102.916	6.39128	2.44678e-10	2.90567e-09
INTS6L	9.28478	23.0249	10.854	4.08018e-26	1.94245e-24
CH25H	9.28364	25.5975	7.34347	4.10379e-13	6.81802e-12
MFAP4	9.28015	88.3663	3.4714	0.000538329	0.00241373
AC011462.1	9.27468	89.0463	7.21426	1.0222e-12	1.61452e-11
2021-09-01	9.27027	34.6817	7.62212	5.46588e-14	9.96754e-13
ADAMTS5	9.25761	26.416	8.17858	8.04087e-16	1.79414e-14
EML4	9.25555	69.5239	9.5513	8.3389e-21	2.90921e-19
IFITM1	9.25087	154.049	3.79555	0.000155549	0.000781243
TTYH3	9.2506	90.5318	6.93944	6.79297e-12	9.77882e-11
XIRP1	9.2499	7.23068	11.5335	4.2584e-29	2.3281e-27
P2RY14	9.23784	15.3745	14.6042	3.36409e-44	3.53466e-42
GLT8D2	9.2325	56.618	5.67485	1.78435e-08	1.65416e-07
TCF4	9.227	44.315	8.31986	2.64555e-16	6.19053e-15
ANKRD33B	9.22639	11.9578	14.4596	1.96335e-43	2.00418e-41
A2M	9.22287	142.841	5.48184	5.24423e-08	4.57317e-07
LINC02188	9.21679	15.3075	4.46278	8.94244e-06	5.58991e-05
HBEGF	9.21677	44.0737	7.33907	4.2344e-13	7.022e-12
AP000851.2	9.20974	14.0281	5.73184	1.2897e-08	1.22106e-07
FOXCUT	9.20106	13.5307	4.25546	2.26821e-05	0.000132234
HLA-U	9.19753	19.781	7.78254	1.66269e-14	3.21171e-13
GPX7	9.1975	64.8696	5.67946	1.73827e-08	1.61506e-07
EMP1	9.1967	94.8731	5.77185	1.02507e-08	9.83492e-08
EHF	9.19614	82.1297	3.14352	0.00171504	0.00688267
CAV1	9.19051	88.2923	5.415	7.55886e-08	6.44636e-07
TRBV27	9.18844	7.18866	14.7651	4.65419e-45	5.10973e-43
TRAV26-2	9.18193	6.98121	14.6931	1.12961e-44	1.21781e-42
FUT4	9.16978	23.9036	13.0396	3.46093e-36	2.57161e-34
EPHB6	9.16448	22.7057	6.15694	1.04592e-09	1.14876e-08
AC034105.1	9.16142	8.58907	8.61581	2.44568e-17	6.35901e-16
TRAV22	9.15471	6.28301	16.5053	1.01563e-54	1.77392e-52
AC134879.2	9.13719	10.0601	7.95069	4.66788e-15	9.63596e-14
DENND3	9.13399	26.2847	13.7117	1.49221e-39	1.25234e-37
IL10	9.13339	9.98404	18.9891	1.46584e-69	5.84123e-67
TMIGD3	9.1332	33.3215	8.85149	3.49187e-18	9.71798e-17
HEPH	9.13227	45.6551	6.82927	1.42532e-11	1.97824e-10
STAC	9.12545	12.6924	7.46007	1.77942e-13	3.05735e-12
TRAM2	9.11966	70.6167	9.32895	5.91718e-20	1.90954e-18
TRAV24	9.11716	6.59402	15.4941	5.04054e-49	6.56565e-47
SLC12A6	9.1125	36.2589	11.9164	7.7298e-31	4.56959e-29
NR1H3	9.11167	58.0022	8.79056	5.79996e-18	1.59029e-16
ATM	9.11159	36.5731	11.3224	3.71854e-28	1.94784e-26
IFIT5	9.11121	67.2577	7.47159	1.63736e-13	2.8259e-12
HLA-J	9.10587	28.3484	6.72603	2.82773e-11	3.77283e-10
KDELC2	9.09778	69.1701	8.06222	1.98437e-15	4.26152e-14
DPEP2	9.0919	15.9896	13.8908	1.80823e-40	1.57659e-38
PNOC	9.08995	8.18277	11.9902	3.52894e-31	2.11406e-29
DUSP2	9.08723	52.4264	5.73105	1.29554e-08	1.22616e-07
TRBV13	9.07743	6.27273	14.5134	1.01985e-43	1.05305e-41
EPHA2	9.07529	47.4373	7.31752	4.93503e-13	8.10888e-12
ME2	9.06058	50.8575	8.84841	3.58282e-18	9.96595e-17
LY9	9.05366	8.27687	14.2098	4.02693e-42	3.83421e-40
ICAM2	9.05101	34.0791	9.26802	1.0056e-19	3.19725e-18
HMCN1	9.04914	32.4292	6.25413	5.75924e-10	6.53224e-09
ACTR3	9.04438	93.7817	9.9424	2.42342e-22	9.41304e-21
SNAI2	9.04314	69.6505	5.56766	3.2605e-08	2.92385e-07
IGHV3OR15-7	9.04184	10.6948	8.06853	1.8901e-15	4.06557e-14
WDFY1	9.03903	78.657	10.7367	1.29136e-25	6.01992e-24
MCTP1	9.03836	19.7846	12.6258	3.55475e-34	2.41149e-32
PTPN14	9.03822	41.7475	7.43757	2.09266e-13	3.57842e-12
SLC36A1	9.03036	40.3492	10.342	5.7941e-24	2.46598e-22
TIGAR	9.02964	46.9835	10.6376	3.39e-25	1.55075e-23
ZEB1	9.02802	48.4023	6.97796	5.22928e-12	7.63818e-11
ADGRG5	9.02761	9.88343	13.0112	4.77155e-36	3.52597e-34
NPC2	9.02072	125.558	6.70714	3.20224e-11	4.24304e-10
ITPRIP	9.01884	53.1995	8.15031	1.00246e-15	2.21653e-14
GUCY1B1	9.0123	51.6007	8.0533	2.12577e-15	4.55018e-14
CLECL1	9.01013	10.3425	16.0618	3.39969e-52	5.12296e-50
C7	9.00736	35.2484	3.63929	0.000286393	0.00136343
RAB33A	8.99942	16.4229	12.8875	1.924e-35	1.38559e-33
ERAP2	8.99822	50.2128	4.18734	3.05348e-05	0.000174028
ITGB6	8.98401	67.9232	3.32598	0.00091087	0.00388405
ALPL	8.97497	53.7991	4.50131	7.49001e-06	4.74373e-05
COL22A1	8.9677	15.5988	6.04751	2.02743e-09	2.13565e-08
MBNL3	8.96458	24.3854	8.68432	1.39518e-17	3.70642e-16
MID1	8.95228	24.0557	6.58876	6.93149e-11	8.81528e-10
RASGRP2	8.94942	15.9154	9.24079	1.27328e-19	4.01274e-18
SACS	8.94265	24.4769	10.5225	1.03153e-24	4.57479e-23
MAP3K8	8.94043	44.1992	6.83694	1.35412e-11	1.88233e-10
LPIN1	8.93959	40.9114	7.08188	2.56578e-12	3.86852e-11
CSGALNACT2	8.92888	72.5719	9.98766	1.59708e-22	6.26213e-21
SLC22A3	8.92596	11.6242	10.3817	3.9693e-24	1.70281e-22
RNF150	8.92259	19.5405	7.65602	4.25821e-14	7.8747e-13
HTRA3	8.91487	100.263	3.62	0.000308335	0.00145825
TNFRSF13C	8.91055	14.4025	7.92877	5.51595e-15	1.12827e-13
CX3CR1	8.9072	36.0821	4.87998	1.22139e-06	8.72706e-06
ADAMTS4	8.90408	46.4656	6.18813	8.64414e-10	9.58607e-09
GALNT5	8.89611	32.3427	4.42995	1.03897e-05	6.42073e-05
DHRS9	8.8887	10.9373	8.76829	6.9772e-18	1.90241e-16
GALNT15	8.8881	28.6925	6.19291	8.39455e-10	9.32659e-09
CTTNBP2NL	8.87223	56.2977	10.376	4.19107e-24	1.79509e-22
SLIT3	8.8582	43.8308	6.07971	1.67046e-09	1.77808e-08
MAN1A1	8.85482	86.9132	4.66076	3.54547e-06	2.35559e-05
IGHV1OR21-1	8.84991	8.24158	8.81656	4.67262e-18	1.28973e-16
SLC8A1	8.84834	12.305	21.033	1.57985e-82	1.41649e-79
RAB31	8.8461	105.602	4.27546	2.07689e-05	0.000122107
MIR4537	8.83737	7.28124	8.13896	1.09507e-15	2.40843e-14
TRBJ2-2	8.83589	9.26505	9.1929	1.92589e-19	5.99221e-18
ME1	8.8345	52.3276	4.31173	1.76863e-05	0.000105017
IL15	8.83313	11.7402	18.042	9.03563e-64	2.62746e-61
KLK7	8.82815	24.6318	3.38626	0.000734165	0.00320058
SIGLEC8	8.82358	22.2056	8.7222	1.02135e-17	2.75274e-16
ELK3	8.81958	83.347	8.81466	4.7469e-18	1.30889e-16
LOXL2	8.81362	78.872	5.05855	4.96511e-07	3.76785e-06
IGLV2-28	8.81094	10.919	7.2401	8.52654e-13	1.35909e-11
LACTB	8.80945	58.3177	9.12558	3.43486e-19	1.04044e-17
TRAV20	8.79131	7.1787	14.8651	1.35338e-45	1.50738e-43
ORM2	8.78509	20.1088	3.40538	0.000685132	0.00300411
AL591468.1	8.77975	5.08312	17.3918	6.91806e-60	1.66145e-57
LILRA6	8.77858	10.5075	16.9379	3.1952e-57	6.43779e-55
GPR155	8.77379	25.3202	11.702	7.39084e-30	4.1985e-28
HORMAD1	8.76888	11.5234	4.35453	1.46093e-05	8.80784e-05
LRIG3	8.75942	42.2773	6.52608	1.03821e-10	1.29017e-09
MAP7D3	8.75693	24.2244	9.6646	3.02778e-21	1.08879e-19
KIAA1549L	8.74349	23.0127	7.29946	5.60886e-13	9.12687e-12
TREM1	8.73963	15.831	8.76502	7.16879e-18	1.95267e-16
MYO7A	8.73871	16.4287	8.33822	2.28686e-16	5.38397e-15
TNS1	8.72961	71.4079	6.63636	5.08868e-11	6.56476e-10
COL10A1	8.72786	101.278	2.80603	0.00510611	0.0181408
AC046185.3	8.71059	22.3211	8.90265	2.27521e-18	6.42167e-17
CPA4	8.70927	17.7418	5.20847	2.28104e-07	1.81848e-06
KLRG1	8.70128	15.0689	12.9343	1.13705e-35	8.24379e-34
KIFC3	8.68939	32.7383	8.35873	1.94286e-16	4.61856e-15
LYVE1	8.68428	17.2585	7.65391	4.32507e-14	7.99283e-13
RCAN1	8.6818	64.2469	4.68571	3.14739e-06	2.10856e-05
AC008105.3	8.67473	12.3809	12.1576	5.88507e-32	3.63483e-30
KIT	8.67287	49.1982	3.81351	0.000144804	0.000731649
AP1S2	8.66796	55.8009	9.39412	3.34518e-20	1.10403e-18
FCGR1CP	8.65935	10.5951	16.1905	6.35047e-53	9.96006e-51
NOTCH1	8.65083	58.6038	7.1591	1.50265e-12	2.33294e-11
FGD5	8.64675	45.3081	6.46138	1.56983e-10	1.90892e-09
MGAT3	8.64626	19.0346	7.10534	2.18204e-12	3.32159e-11
KLF4	8.63524	62.3857	5.00789	6.4282e-07	4.79096e-06
C15orf48	8.61121	81.525	3.33227	0.000890761	0.00380675
NXN	8.61059	55.8713	5.48949	5.02793e-08	4.39523e-07
ERO1A	8.6095	71.4538	6.90146	8.78064e-12	1.24997e-10
AC025857.2	8.60353	32.5041	7.91897	5.94247e-15	1.21137e-13
PCDHGC3	8.59702	40.938	6.55579	8.5767e-11	1.07576e-09
BMP6	8.59122	22.7418	7.11388	2.05686e-12	3.14082e-11
LAMB1	8.58549	98.3667	5.74224	1.21515e-08	1.15495e-07
PRKACB	8.58286	65.1694	3.83667	0.000131977	0.000672587
TRAJ3	8.57896	7.54013	10.4623	1.83868e-24	8.03832e-23
CNN3	8.57529	131.965	5.50554	4.60211e-08	4.04799e-07
P3H2	8.56571	25.5307	6.63478	5.14121e-11	6.62141e-10
TNFSF10	8.56356	120.438	3.85484	0.000122672	0.000629041
MAP1B	8.55502	51.6876	5.48268	5.21997e-08	4.55349e-07
MPZL2	8.55472	58.1133	5.01568	6.17891e-07	4.62503e-06
CALU	8.5413	127.492	6.31117	4.0421e-10	4.6723e-09
KLF13	8.5274	68.0693	7.43212	2.17635e-13	3.71797e-12
SAT1	8.52514	141.016	6.08024	1.66513e-09	1.77276e-08
PNRC1	8.52457	102.124	7.63413	5.00357e-14	9.17736e-13
ZC3H12D	8.50182	8.35163	16.7883	2.36564e-56	4.49689e-54
TRBV7-3	8.49253	11.2356	11.414	1.45861e-28	7.79217e-27
NUGGC	8.49248	6.92273	14.6544	1.81723e-44	1.93583e-42
LUZP1	8.49174	52.4267	10.1612	3.18334e-23	1.29539e-21
TMEM106A	8.48069	43.4741	9.5498	8.4506e-21	2.94626e-19
IL7	8.46785	10.6101	14.7029	1.0015e-44	1.08622e-42
AMOTL1	8.46731	50.1826	5.91767	4.38595e-09	4.42427e-08
NOD2	8.45931	29.708	7.33544	4.34516e-13	7.19237e-12
AC022706.1	8.45886	18.8164	10.6159	4.18455e-25	1.89488e-23
CDCP1	8.45494	69.1607	5.26148	1.72422e-07	1.39796e-06
RAB23	8.4549	40.0601	7.60596	6.15483e-14	1.11333e-12
CD244	8.44928	7.7054	17.0479	7.28437e-58	1.52479e-55
EPAS1	8.44417	94.0641	5.98725	2.90591e-09	3.00223e-08
UTRN	8.44408	64.9115	6.5074	1.1703e-10	1.44431e-09
MATK	8.43955	19.2326	6.86062	1.15558e-11	1.61764e-10
DIPK1A	8.43681	52.8639	7.9894	3.47296e-15	7.25559e-14
TNFRSF4	8.43232	33.3285	6.5684	7.90682e-11	9.94751e-10
ANP32E	8.42768	94.3176	4.73284	2.50947e-06	1.70389e-05
ACVRL1	8.42499	53.0176	8.6534	1.79822e-17	4.72348e-16
XDH	8.4168	20.4995	4.81069	1.71857e-06	1.1985e-05
TPST1	8.41531	53.9998	7.78444	1.63925e-14	3.16985e-13
JCAD	8.41439	53.489	7.0051	4.34575e-12	6.40855e-11
RAB29	8.40948	68.4763	5.97759	3.07754e-09	3.16739e-08
TRAV36DV7	8.40308	6.60729	14.5534	6.25468e-44	6.50826e-42
AL671883.2	8.40118	28.338	8.0177	2.79555e-15	5.89299e-14
LINC02195	8.39763	7.2085	12.8713	2.30595e-35	1.65181e-33
AC093278.2	8.39688	27.2988	10.3297	6.51091e-24	2.75146e-22
ADAM17	8.39054	61.639	7.75497	2.04317e-14	3.90875e-13
BASP1	8.37687	89.3207	4.74932	2.31728e-06	1.58279e-05
SEC23A	8.36886	63.3847	7.80421	1.41354e-14	2.75318e-13
BMP1	8.36452	56.0773	6.47099	1.47663e-10	1.80128e-09
ITGB8	8.36284	32.1879	4.95469	8.41033e-07	6.15986e-06
IFI6	8.35874	170.965	2.62387	0.0088168	0.0293163
XG	8.35828	28.0077	6.84137	1.3146e-11	1.82834e-10
GBGT1	8.35669	29.9037	9.25684	1.10801e-19	3.50834e-18
AL844908.1	8.35303	18.7899	8.44839	9.48794e-17	2.32747e-15
CALHM5	8.35186	22.292	10.4078	3.09747e-24	1.33412e-22
TRBV14	8.35101	6.91896	13.4019	5.49344e-38	4.39116e-36
IGHV3-62	8.34572	8.31093	7.88784	7.52554e-15	1.51344e-13
NR4A3	8.34487	18.0886	6.57394	7.62852e-11	9.63343e-10
ZNF532	8.34164	57.4666	7.35558	3.76453e-13	6.28934e-12
KCNK13	8.34098	16.7958	9.4336	2.36405e-20	7.94852e-19
LINC01133	8.33678	15.8226	4.37818	1.31359e-05	7.97943e-05
CEP170	8.33465	42.9772	9.02273	8.25766e-19	2.4328e-17
NID1	8.32596	94.84	4.97248	7.68971e-07	5.66679e-06
PDE3B	8.32565	12.9399	10.1701	2.92995e-23	1.19318e-21
F2R	8.32255	89.8252	5.10947	3.82097e-07	2.94572e-06
SETX	8.3202	70.2017	9.45288	1.99447e-20	6.7396e-19
DIPK2A	8.31494	47.44	5.77413	1.0117e-08	9.72231e-08
IGLV2-34	8.29671	11.4489	6.51251	1.13261e-10	1.40101e-09
AFAP1-AS1	8.29313	8.28453	5.21357	2.22065e-07	1.77401e-06
AKAP12	8.2915	44.8476	5.36057	1.01505e-07	8.51615e-07
ARHGAP45	8.28882	57.9622	6.46229	1.56075e-10	1.89831e-09
ATP10A	8.28523	34.2879	7.82662	1.1945e-14	2.346e-13
IGKV2OR22-4	8.28441	12.9076	6.21937	7.13614e-10	7.99284e-09
S100A10	8.27626	145.652	4.0991	4.45986e-05	0.000247573
MYO9B	8.27195	76.8122	11.054	5.59327e-27	2.77579e-25
AC142381.1	8.26784	10.528	7.72401	2.57311e-14	4.8792e-13
AGAP2	8.2659	18.6022	10.5776	6.06217e-25	2.73133e-23
TNFSF9	8.25887	15.3617	9.39315	3.37372e-20	1.11277e-18
ATP2B4	8.25532	87.7071	6.2048	7.80404e-10	8.69925e-09
PSAP	8.25	198.198	6.48623	1.33992e-10	1.64384e-09
PRKCA	8.23925	17.4733	8.67475	1.50941e-17	3.9843e-16
CDC42SE2	8.23629	76.1979	10.6156	4.19807e-25	1.8994e-23
ETS2	8.23504	77.9348	6.43144	1.89843e-10	2.29152e-09
RAPGEF1	8.23423	80.9909	10.8731	3.38041e-26	1.62224e-24
FERMT2	8.2266	58.1316	6.84796	1.2579e-11	1.75402e-10
TNFSF15	8.21943	15.6157	7.71801	2.69048e-14	5.09279e-13
TENT5C	8.21905	64.2727	4.58116	5.16508e-06	3.35257e-05
DSG3	8.20907	26.4734	3.11213	0.00190645	0.00756338
SPHK1	8.20846	58.3539	4.89343	1.14245e-06	8.19894e-06
SLC9B2	8.20648	27.2483	7.86526	8.92675e-15	1.77942e-13
CBL	8.20263	47.209	9.92964	2.72476e-22	1.0553e-20
TNFRSF8	8.19579	9.75044	14.3862	4.78736e-43	4.77812e-41
PTPRJ	8.19212	55.7177	7.53128	1.06218e-13	1.87409e-12
PM20D2	8.18854	35.0147	4.61102	4.4883e-06	2.93988e-05
DCSTAMP	8.18344	8.17299	12.1375	7.30756e-32	4.48764e-30
STAMBPL1	8.18304	17.307	14.8617	1.41093e-45	1.56824e-43
MSL3	8.17751	54.5317	10.7947	7.31448e-26	3.4426e-24
LTBP2	8.1758	91.3059	4.65585	3.62929e-06	2.40742e-05
TIMD4	8.17304	8.45159	11.2303	9.48641e-28	4.85567e-26
FTL	8.17191	238.385	4.87623	1.24432e-06	8.88141e-06
CAMK1D	8.16936	44.9102	6.49975	1.22897e-10	1.5129e-09
DIAPH2	8.16743	34.5265	9.73315	1.6325e-21	6.00286e-20
TMEM47	8.16371	58.5576	4.42213	1.07662e-05	6.63432e-05
IGHV3-41	8.15944	10.1709	7.93156	5.4002e-15	1.10586e-13
CYP2S1	8.15891	28.3363	7.60306	6.28685e-14	1.13492e-12
TPP1	8.1487	115.147	8.26932	3.9447e-16	9.07265e-15
AL161785.1	8.14273	22.3772	7.28854	6.05935e-13	9.82426e-12
CRLF3	8.14147	52.0354	10.8796	3.16894e-26	1.52211e-24
ADGRL4	8.14059	66.9674	6.10129	1.46633e-09	1.57671e-08
VWF	8.13913	86.4765	5.33269	1.17926e-07	9.78251e-07
TRIM5	8.12744	53.3771	8.33672	2.3142e-16	5.44358e-15
AP002954.1	8.12453	9.66894	14.1058	1.40118e-41	1.29515e-39
KSR1	8.12263	24.0785	9.22941	1.40515e-19	4.41798e-18
ADAMTS12	8.12179	49.588	4.96429	8.01376e-07	5.88704e-06
LMO2	8.11917	50.9922	8.00424	3.09968e-15	6.49593e-14
STAC3	8.1187	32.7758	9.02618	8.01934e-19	2.36518e-17
RHBDF2	8.11277	54.3777	7.34233	4.13721e-13	6.87142e-12
GPR176	8.11222	37.6931	7.9024	6.73942e-15	1.36555e-13
DNAJB4	8.10081	55.1693	8.34506	2.16587e-16	5.11384e-15
MIR22HG	8.09953	49.1763	8.37808	1.66534e-16	3.98881e-15
TINAGL1	8.09941	59.3128	4.31809	1.71933e-05	0.000102304
2021-09-11	8.09855	82.7267	6.67	4.08549e-11	5.34622e-10
EVC	8.09813	48.0391	6.29837	4.37745e-10	5.04259e-09
SLC25A37	8.09451	53.8056	5.71449	1.42408e-08	1.34168e-07
RASGRF2	8.09096	24.1981	9.00144	9.89122e-19	2.89661e-17
CAMK2D	8.09024	57.3499	5.73535	1.26402e-08	1.19801e-07
IGHV3-47	8.08392	11.4047	7.50267	1.30746e-13	2.28142e-12
TRAV8-1	8.08359	6.84477	12.8301	3.65942e-35	2.59029e-33
PDGFC	8.07965	56.7776	5.9354	3.95092e-09	4.01253e-08
MSLN	8.07958	22.9771	2.53485	0.0113904	0.036789
SYNE1	8.07926	22.1886	11.2016	1.26786e-27	6.47113e-26
LTBP1	8.07723	72.2039	4.74847	2.32686e-06	1.58852e-05
FBLN1	8.07493	103.845	4.10539	4.34213e-05	0.000241561
PDGFRL	8.07089	70.4736	4.41802	1.09691e-05	6.74934e-05
EIF2AK2	8.06222	75.3229	7.23115	9.07945e-13	1.44337e-11
L1CAM	8.05521	15.9164	4.75158	2.29199e-06	1.5671e-05
CYP26B1	8.05479	20.5715	7.08877	2.44667e-12	3.69618e-11
ST3GAL5	8.05327	38.9574	7.22998	9.15448e-13	1.45444e-11
SH3BP1	8.04687	44.0861	7.56873	8.08358e-14	1.44425e-12
GEM	8.04594	72.073	4.37671	1.32229e-05	8.02775e-05
PAX5	8.04214	6.2477	9.17315	2.28295e-19	7.02997e-18
AC020916.1	8.03964	56.5964	5.17382	2.73521e-07	2.15721e-06
TWIST2	8.03858	32.0752	6.02571	2.31023e-09	2.41651e-08
CCNE1	8.03728	35.5205	4.24194	2.40683e-05	0.000139583
CARMIL2	8.03667	13.7463	8.11319	1.33772e-15	2.91351e-14
LMO4	8.03462	73.0488	4.01573	6.338e-05	0.000342225
CD1B	8.0343	7.6462	9.63612	3.90936e-21	1.39462e-19
GOLIM4	8.02749	80.0319	6.7751	2.04416e-11	2.77609e-10
CYP27A1	8.02514	88.1067	4.35906	1.43153e-05	8.64605e-05
EFHD2	8.01731	97.5832	6.07001	1.77093e-09	1.87944e-08
GNPTAB	7.99963	66.3872	8.39611	1.44212e-16	3.47583e-15
ADAMTS9	7.99135	27.8174	7.27234	6.79394e-13	1.09427e-11
IGLJ1	7.98771	6.60545	9.85994	5.1594e-22	1.95324e-20
PICALM	7.98755	108.487	8.47083	7.92141e-17	1.96197e-15
AC026369.3	7.98664	5.96143	14.0498	2.73332e-41	2.48381e-39
ITGBL1	7.98063	46.389	4.67051	3.38445e-06	2.25775e-05
SYNPO	7.97906	66.0664	6.57506	7.5736e-11	9.57531e-10
SCARA3	7.97715	73.4216	4.39491	1.21805e-05	7.44022e-05
ELL2	7.97471	67.283	5.66635	1.87243e-08	1.73194e-07
MALT1	7.97457	41.9689	10.1357	4.03941e-23	1.63019e-21
COL1A1	7.963	197.236	2.95916	0.00315238	0.0118658
ORM1	7.96201	22.1069	2.78402	0.00546322	0.0192658
ENG	7.96111	109.316	6.61255	5.94106e-11	7.6006e-10
STARD8	7.94787	30.7809	10.3287	6.57137e-24	2.77483e-22
IGLV4-3	7.94627	7.39575	6.67103	4.05796e-11	5.31407e-10
F3	7.94533	60.7368	3.82368	0.000139033	0.000705204
TNIP3	7.93923	4.87082	13.3997	5.63955e-38	4.50126e-36
AC104699.1	7.93132	8.73862	9.87216	4.61447e-22	1.75435e-20
XCR1	7.92829	6.63319	15.6466	7.20177e-50	9.88333e-48
RNF144A	7.92158	51.796	6.13785	1.17476e-09	1.28085e-08
NFKB1	7.92127	78.5375	8.63188	2.1446e-17	5.59237e-16
ACKR4	7.91936	14.6922	9.54539	8.78914e-21	3.05835e-19
HECA	7.91897	73.0367	9.59294	5.75286e-21	2.02938e-19
HLA-L	7.91575	23.4062	7.27772	6.54066e-13	1.05506e-11
MYD88	7.90991	92.137	9.1977	1.8478e-19	5.75924e-18
AC119044.1	7.89839	12.8151	11.9384	6.12484e-31	3.63277e-29
TRAJ1	7.89813	6.46728	10.4794	1.56097e-24	6.86061e-23
PTGES3P1	7.89603	66.8235	7.77579	1.74882e-14	3.366e-13
PXDC1	7.8865	76.2411	5.1325	3.39167e-07	2.63212e-06
ZNF831	7.88485	5.88154	15.4271	1.18023e-48	1.50811e-46
TRAV27	7.88425	6.16206	14.6413	2.13461e-44	2.25815e-42
SMCHD1	7.88268	58.6191	7.72594	2.53655e-14	4.81496e-13
TRIM29	7.87705	41.562	3.02595	0.0025375	0.00978968
KCNJ10	7.87136	6.0177	14.3647	6.20703e-43	6.11563e-41
IL18RAP	7.86879	6.49699	16.908	4.7733e-57	9.47544e-55
RBP5	7.86844	47.4575	3.96971	7.67414e-05	0.000408467
EPDR1	7.86635	46.2254	5.39072	8.62421e-08	7.29823e-07
CD47	7.86222	87.733	6.77392	2.06031e-11	2.79608e-10
SLC46A3	7.86206	57.7899	5.86235	6.06596e-09	5.98981e-08
COL6A2	7.84361	153.839	3.64956	0.000275317	0.00131536
CMTM3	7.84308	93.4654	5.80559	8.43691e-09	8.18525e-08
TRBV15	7.83759	6.37773	13.0694	2.47007e-36	1.8379e-34
C19orf38	7.83139	23.8608	8.69638	1.26346e-17	3.36815e-16
ATP6V0D2	7.83008	11.6838	8.42973	1.10201e-16	2.69105e-15
HHEX	7.82282	43.854	5.46742	5.67659e-08	4.935e-07
SPSB1	7.811	76.4651	5.59202	2.84551e-08	2.57879e-07
CD44	7.81006	118.038	4.33176	1.61766e-05	9.68762e-05
RNF166	7.80855	43.7403	8.47258	7.81103e-17	1.93552e-15
ZMYND15	7.80607	23.5239	9.16572	2.43365e-19	7.46836e-18
TRAV35	7.79496	5.68448	15.0545	1.28315e-46	1.49089e-44
RELT	7.79229	26.0484	9.92537	2.83395e-22	1.09601e-20
STK4	7.79196	62.5114	10.4568	1.93775e-24	8.46129e-23
IGHV3-63	7.78598	11.5233	7.18784	1.22974e-12	1.92423e-11
GSPT2	7.78335	38.0349	5.37318	9.48273e-08	7.9783e-07
AC104083.1	7.78269	56.8952	4.94788	8.70302e-07	6.35692e-06
TSHZ3	7.776	37.5823	6.9952	4.64958e-12	6.82666e-11
RBP4	7.77574	37.6619	3.00993	0.00267409	0.0102541
DZIP1	7.77339	24.1243	8.04224	2.3148e-15	4.92591e-14
MR1	7.77292	53.1436	7.30395	5.43339e-13	8.8601e-12
NMT2	7.76769	41.5025	7.77803	1.71981e-14	3.31253e-13
CD177	7.76488	15.1705	3.66511	0.00025931	0.00124508
BAG2	7.76097	26.0731	7.40248	2.69245e-13	4.56343e-12
IKBKE	7.75655	55.2876	6.69553	3.45583e-11	4.56202e-10
ZNFX1	7.74395	79.5088	7.10238	2.22721e-12	3.38269e-11
BCL2L14	7.73842	8.95914	7.96169	4.29225e-15	8.88099e-14
PTGFR	7.72291	11.3921	7.49421	1.39016e-13	2.41944e-12
AC090204.1	7.72158	14.5309	9.02295	8.24198e-19	2.42951e-17
NAMPT	7.71408	74.4124	5.44699	6.34875e-08	5.47863e-07
PIP4K2A	7.7097	71.2993	8.76018	7.46159e-18	2.02729e-16
IPCEF1	7.70833	8.95546	14.0175	4.01922e-41	3.60363e-39
FMO3	7.70308	18.6986	5.14017	3.25914e-07	2.53769e-06
SERPINB7	7.69734	8.91339	5.5853	2.95453e-08	2.66862e-07
TBC1D1	7.69457	64.0724	7.13511	1.77537e-12	2.73114e-11
ADGRF5	7.69296	55.6304	6.32565	3.69317e-10	4.28924e-09
TRAV10	7.6921	5.73543	15.4601	7.76384e-49	1.00642e-46
IGHV1-14	7.68941	8.16101	7.51918	1.15985e-13	2.03774e-12
IGKV2-26	7.68922	5.98692	8.28349	3.52756e-16	8.1376e-15
AC011352.3	7.68787	15.606	6.40168	2.29149e-10	2.72969e-09
PRTFDC1	7.68758	38.264	4.89353	1.14187e-06	8.19589e-06
ELF5	7.67627	37.9945	2.46014	0.0140449	0.0439995
SP110	7.67339	32.646	8.91457	2.05846e-18	5.84056e-17
ITPRIPL2	7.67233	74.5874	4.5742	5.33623e-06	3.45573e-05
F5	7.66847	10.3472	8.7189	1.04949e-17	2.82419e-16
SNTB1	7.66751	37.2923	5.92858	4.11292e-09	4.16605e-08
CD226	7.66096	6.788	21.2318	8.06965e-84	7.61605e-81
CNN2	7.65757	112.993	5.05468	5.06443e-07	3.83997e-06
AL731567.1	7.6556	9.28926	14.0679	2.20414e-41	2.02e-39
LRRK2	7.64709	19.0298	7.71286	2.79547e-14	5.28135e-13
CDKN2B	7.6455	58.4921	5.01466	6.21117e-07	4.6453e-06
ARHGAP28	7.64345	14.9662	10.468	1.74159e-24	7.62331e-23
PRRG1	7.64245	27.5618	7.51455	1.19953e-13	2.10332e-12
DGKA	7.63893	37.468	8.3685	1.79738e-16	4.28599e-15
ITGA6	7.63492	88.7602	3.95749	8.07154e-05	0.000427884
PIK3R6	7.63459	15.974	14.4196	3.19021e-43	3.21386e-41
CADM3	7.63407	14.7944	5.94548	3.72243e-09	3.79121e-08
SCARF1	7.62965	31.3842	10.0769	6.98571e-23	2.78167e-21
AC139530.1	7.62493	13.6877	11.2399	8.60581e-28	4.41333e-26
MYO10	7.61763	54.9072	4.83384	1.534e-06	1.07732e-05
EMILIN1	7.6118	90.5735	3.69356	0.000232261	0.00112636
LINC01943	7.60908	11.1736	13.8419	3.22638e-40	2.78151e-38
AGTPBP1	7.60683	45.4672	7.63294	5.04786e-14	9.24284e-13
TRAV39	7.60571	6.7511	14.2302	3.15065e-42	3.01588e-40
IGHD6-6	7.60507	4.09885	8.21947	5.83826e-16	1.3202e-14
ACKR1	7.60484	57.3175	2.57986	0.010016	0.0328248
PPARA	7.60038	24.107	8.58855	3.05431e-17	7.87679e-16
PLXNA1	7.60018	63.4631	7.33208	4.45001e-13	7.35914e-12
FERMT1	7.59986	15.5345	5.00284	6.59531e-07	4.90463e-06
TES	7.59708	89.8922	5.2677	1.66829e-07	1.35447e-06
HSPA6	7.59491	38.4419	4.61694	4.36453e-06	2.86474e-05
CHN1	7.59382	41.4505	6.6328	5.20794e-11	6.70415e-10
APOBEC3F	7.59026	33.9799	8.11571	1.3118e-15	2.86054e-14
LYL1	7.58745	25.1696	8.0614	1.99701e-15	4.28435e-14
ARPC2	7.5874	114.235	9.22082	1.51347e-19	4.74746e-18
SVEP1	7.58578	28.2563	5.92676	4.15747e-09	4.20642e-08
TRIM14	7.58384	78.9049	6.64734	4.73719e-11	6.13486e-10
SYNE3	7.58247	16.6942	10.6266	3.7735e-25	1.72325e-23
YBX3	7.58217	79.4672	4.20886	2.78104e-05	0.000159668
USB1	7.58053	55.9133	7.78722	1.60552e-14	3.10685e-13
TGFA	7.57907	29.497	4.84881	1.42496e-06	1.00693e-05
CNRIP1	7.57862	36.6261	7.81462	1.30728e-14	2.55732e-13
ZNF521	7.57859	46.65	4.81211	1.70666e-06	1.19081e-05
APBA2	7.57733	19.7322	6.35418	3.08943e-10	3.62089e-09
RIN2	7.57366	90.9772	5.68279	1.70568e-08	1.5878e-07
LINC00996	7.57202	6.43579	14.0518	2.66864e-41	2.43326e-39
FUOM	7.56991	43.9783	5.23345	1.99984e-07	1.60812e-06
DOK5	7.56132	22.7284	6.44365	1.75703e-10	2.12646e-09
PRG4	7.55981	17.3499	5.1947	2.45205e-07	1.94587e-06
P2RX1	7.55817	9.03549	10.9029	2.51675e-26	1.21755e-24
PPP3CC	7.5579	54.9061	9.03307	7.56355e-19	2.23442e-17
SIGLEC12	7.55462	5.60948	11.6499	1.2718e-29	7.14172e-28
TLN1	7.5544	115.152	8.81742	4.63928e-18	1.28118e-16
Z84484.1	7.54048	7.59807	12.316	1.06216e-32	6.78622e-31
EVA1A	7.53157	33.6028	6.32159	3.788e-10	4.39275e-09
MGAT1	7.52889	101.876	8.48307	7.17813e-17	1.78445e-15
BLK	7.52495	6.64041	8.95038	1.52284e-18	4.39028e-17
LINC00426	7.52266	6.73544	15.0745	1.00034e-46	1.16987e-44
ST5	7.51676	47.1416	7.52604	1.10342e-13	1.94304e-12
ZC3H12C	7.51353	16.2078	10.2804	1.03743e-23	4.31964e-22
LRCH1	7.50974	47.5167	9.51457	1.15568e-20	3.9802e-19
B3GNT7	7.50654	27.7165	4.91954	1.00303e-06	7.25744e-06
SPART	7.50419	64.3665	6.2546	5.74251e-10	6.51463e-09
TNFRSF10A-AS1	7.50298	29.0819	8.78096	6.28121e-18	1.71786e-16
FES	7.50277	42.678	6.70772	3.18999e-11	4.2289e-10
AC002091.1	7.50105	14.4387	11.5917	2.32951e-29	1.29701e-27
CCN2	7.49831	149.099	3.27187	0.00110238	0.00461399
U62317.4	7.4969	11.2553	7.04755	3.24945e-12	4.85306e-11
ARHGAP42	7.49611	23.2229	8.29705	3.16899e-16	7.34507e-15
NECAP2	7.49353	79.7885	11.4055	1.59031e-28	8.48735e-27
ITGA1	7.49157	43.4848	7.42047	2.36628e-13	4.03092e-12
MGAM2	7.49147	5.77193	6.9693	5.54681e-12	8.06694e-11
GALNT12	7.48919	18.3292	6.65747	4.43409e-11	5.76313e-10
IGFLR1	7.47972	18.5903	11.3124	4.11834e-28	2.1468e-26
HS3ST2	7.47672	16.4965	6.88926	9.53273e-12	1.34882e-10
UBE2E2	7.46239	60.8577	5.57682	3.09791e-08	2.78874e-07
TXNDC5	7.46088	31.2543	7.68151	3.52708e-14	6.60204e-13
GPAT3	7.45718	23.0122	6.52396	1.05241e-10	1.30691e-09
ST3GAL6	7.45595	23.6553	7.70041	3.06608e-14	5.76722e-13
SH3RF3	7.45489	25.5713	8.83577	3.98148e-18	1.10463e-16
COL4A4	7.45114	8.50373	11.5747	2.78016e-29	1.54028e-27
EGLN3	7.44991	53.62	3.72168	0.000208154	0.0010191
SLFN13	7.44649	26.3961	5.10197	3.97194e-07	3.05467e-06
[truncated: 12,520 more rows]

## Sheet: CESC
GeneSymbol	logFC	logCPM	LR	PValue	FDR
ELK3	28.5804	83.5767	9.77513	1.0452e-19	2.03573e-15
TIMM8B	-24.1425	106.476	-9.36887	2.0801e-18	1.40935e-14
ICAM1	40.2317	86.8199	9.36301	2.17079e-18	1.40935e-14
DPYD	31.7115	59.6884	9.24422	5.13987e-18	2.10549e-14
RAB8B	16.5516	52.1939	9.23726	5.40506e-18	2.10549e-14
SUSD6	19.5891	89.4441	9.10209	1.43063e-17	4.64408e-14
ASPSCR1	-20.8883	46.397	-9.06338	1.88795e-17	5.25308e-14
SLC25A10	-21.6436	75.574	-8.9479	4.30168e-17	1.0473e-13
UQCC3	-23.6132	83.6116	-8.90873	5.68072e-17	1.1667e-13
NDUFA7	-17.2599	39.2654	-8.90125	5.99015e-17	1.1667e-13
NTHL1	-24.3171	69.9731	-8.85659	8.21629e-17	1.45481e-13
LSM4	-20.3386	123.305	-8.81533	1.09934e-16	1.73165e-13
MCRIP2	-26.2409	58.0462	-8.80823	1.1558e-16	1.73165e-13
NDUFS3	-17.4913	97.8723	-8.7792	1.41777e-16	1.97243e-13
SNORC	-14.2208	11.3043	-8.75581	1.67113e-16	2.16991e-13
MRPL41	-25.2572	105.999	-8.62846	4.07187e-16	4.68208e-13
TUT1	-12.1431	51.3326	-8.62794	4.08663e-16	4.68208e-13
PRKCH	18.0132	51.1154	8.61757	4.39252e-16	4.75295e-13
ATP5F1D	-27.8783	108.513	-8.60732	4.71717e-16	4.83559e-13
RPS19BP1	-18.5106	91.67	-8.51947	8.67405e-16	8.27806e-13
CCDC183	-8.44528	9.09613	-8.51492	8.95116e-16	8.27806e-13
C12orf10	-15.7716	90.0412	-8.50611	9.51332e-16	8.27806e-13
FAS	24.4632	63.2478	8.50217	9.77539e-16	8.27806e-13
COX5B	-24.6638	143.688	-8.46287	1.28191e-15	1.02518e-12
PTGES2	-17.4974	99.0197	-8.45907	1.31588e-15	1.02518e-12
PIK3R2	-7.76516	10.2149	-8.45218	1.37979e-15	1.03362e-12
RNASEH2C	-20.1105	70.9428	-8.42267	1.6902e-15	1.18341e-12
NDUFS8	-21.585	98.5603	-8.42172	1.70126e-15	1.18341e-12
FMC1	-21.2441	54.1798	-8.4161	1.76818e-15	1.18353e-12
MRPL23	-24.0089	79.8134	-8.41165	1.82297e-15	1.18353e-12
EEF1G	-8.14407	7.0573	-8.40667	1.88634e-15	1.18517e-12
MRPL12	-25.9954	110.104	-8.38947	2.12253e-15	1.26442e-12
NDUFB8	-19.2746	91.638	-8.38413	2.20163e-15	1.26442e-12
NDUFA11	-23.1781	83.404	-8.38375	2.20724e-15	1.26442e-12
NDUFAF4	-18.7293	60.1845	-8.35266	2.73044e-15	1.51945e-12
OAS3	31.5824	97.6181	8.34496	2.87806e-15	1.52494e-12
LAMTOR4	-24.7137	117.383	-8.344	2.8969e-15	1.52494e-12
MRPS26	-20.746	126.864	-8.33348	3.11279e-15	1.59547e-12
SCAND1	-23.6755	100.793	-8.25713	5.23414e-15	2.61216e-12
UQCR10	-20.8715	143.112	-8.2535	5.36461e-15	2.61216e-12
ITGB1	30.8552	111.688	8.23482	6.08907e-15	2.89261e-12
NDUFA13	-24.4324	87.3615	-8.21201	7.10627e-15	3.25172e-12
OSMR	31.8113	81.0289	8.21051	7.17893e-15	3.25172e-12
SMIM26	-17.8323	106.526	-8.15509	1.04367e-14	4.61989e-12
NFKB1	18.6163	84.8267	8.14433	1.12213e-14	4.76996e-12
MR1	21.5467	53.6612	8.14374	1.12655e-14	4.76996e-12
DSE	24.6218	43.8561	8.12227	1.30166e-14	5.39415e-12
ETV2	-11.3617	19.0786	-8.11846	1.33535e-14	5.41845e-12
POLR2J	-21.0418	112.566	-8.09886	1.52328e-14	6.05489e-12
RNF31	14.9962	52.0957	8.09241	1.5906e-14	6.19603e-12
PCYT2	-17.5589	56.46	-8.08829	1.63516e-14	6.24471e-12
MYOF	28.7725	100.275	8.07824	1.74912e-14	6.55147e-12
TIMM10	-18.8716	114.077	-8.05216	2.08265e-14	7.65354e-12
ETS1	25.3317	67.4404	8.01648	2.64293e-14	9.53266e-12
ITPRIPL2	23.3209	65.7272	8.01367	2.69303e-14	9.53675e-12
PTDSS2	-17.0487	50.1597	-7.99357	3.07891e-14	1.07085e-11
ZNHIT1	-20.1744	86.9074	-7.9886	3.18244e-14	1.08744e-11
DCXR	-23.0956	110.126	-7.96686	3.67737e-14	1.21903e-11
FDX2	-16.7617	35.5428	-7.96623	3.69271e-14	1.21903e-11
IL6ST	17.8204	75.0585	7.96022	3.84294e-14	1.24748e-11
MMP14	28.2587	142.832	7.95703	3.92527e-14	1.25332e-11
SMIM4	-20.0869	49.4784	-7.95314	4.02796e-14	1.26536e-11
TRPT1	-14.8543	79.7151	-7.94905	4.13869e-14	1.27063e-11
COX6C	-22.4042	122.204	-7.94773	4.17519e-14	1.27063e-11
ANO6	16.6594	67.9682	7.94332	4.29904e-14	1.27854e-11
RABL6	-13.7669	84.7143	-7.94215	4.33249e-14	1.27854e-11
CKB	-37.147	118.51	-7.93662	4.49444e-14	1.30654e-11
ZNF3	-11.5332	59.0686	-7.93166	4.64441e-14	1.33028e-11
SAC3D1	-20.967	83.84	-7.90089	5.6935e-14	1.60713e-11
SNRPA	-15.7185	121.196	-7.8973	5.83007e-14	1.62218e-11
EXOSC4	-22.7916	94.3711	-7.83227	8.9499e-14	2.45188e-11
PTPN13	32.7405	70.9875	7.83034	9.06378e-14	2.45188e-11
ALKBH7	-23.6576	98.9528	-7.80755	1.05273e-13	2.80877e-11
RBL2	18.7364	69.5973	7.80546	1.06726e-13	2.80906e-11
TPRN	-19.192	55.5208	-7.79787	1.12173e-13	2.91305e-11
RAB27B	28.8301	59.8348	7.78918	1.18747e-13	3.0432e-11
RNF208	-24.0541	53.4437	-7.76854	1.35921e-13	3.43809e-11
NAA38	-22.6702	100.232	-7.76442	1.39632e-13	3.48668e-11
RPLP2	-29.3217	187.112	-7.75467	1.48823e-13	3.66123e-11
METTL26	-21.4746	104.534	-7.75307	1.50382e-13	3.66123e-11
SHH	-24.9176	9.69704	-7.73991	1.63877e-13	3.9048e-11
NDUFB2	-19.3408	94.9541	-7.73942	1.64396e-13	3.9048e-11
FAM136A	-14.3772	95.3062	-7.73204	1.72512e-13	4.04822e-11
EMC9	-18.3929	81.6705	-7.72948	1.75409e-13	4.06719e-11
RPL37A	-25.8938	145.153	-7.72425	1.81489e-13	4.15866e-11
NDUFAF8	-21.2492	90.442	-7.71778	1.89307e-13	4.28737e-11
TOR1AIP1	11.1548	62.9766	7.70848	2.01127e-13	4.4991e-11
NDUFB11	-23.2685	142.56	-7.70684	2.03276e-13	4.4991e-11
FKBP2	-21.8534	124.146	-7.69466	2.20038e-13	4.81537e-11
PTOV1	-17.1851	101.324	-7.69227	2.23485e-13	4.83645e-11
NR3C1	19.1893	61.6095	7.68449	2.35069e-13	5.03126e-11
SLIRP	-18.9959	93.0751	-7.67044	2.57526e-13	5.42751e-11
BOLA2B	-10.9269	14.8577	-7.66947	2.59156e-13	5.42751e-11
ZNF267	10.5171	43.8835	7.66212	2.71801e-13	5.63177e-11
NDUFA2	-20.6652	120.99	-7.66017	2.75264e-13	5.6435e-11
TSSC4	-16.9244	88.8972	-7.65331	2.87768e-13	5.8384e-11
MPST	-20.9726	72.2174	-7.64921	2.95523e-13	5.93393e-11
FASTK	-15.991	102.44	-7.63612	3.21653e-13	6.39269e-11
MRPL21	-18.3762	86.5561	-7.62198	3.52451e-13	6.93403e-11
ATP5MC1	-19.039	114.712	-7.61385	3.71439e-13	7.12803e-11
MZT2B	-23.7317	123.252	-7.61259	3.74487e-13	7.12803e-11
VEGFB	-17.6544	117.317	-7.61194	3.76058e-13	7.12803e-11
TBC1D2B	14.7166	52.0206	7.61157	3.76951e-13	7.12803e-11
C15orf61	-10.0626	28.4082	-7.60822	3.85204e-13	7.21407e-11
ZNHIT2	-18.9465	76.6816	-7.59563	4.17782e-13	7.74965e-11
RANGRF	-20.5223	66.182	-7.59143	4.29263e-13	7.88751e-11
PTPRC	27.6213	45.3808	7.58876	4.3671e-13	7.94935e-11
C12orf73	-10.9071	41.0909	-7.57828	4.67213e-13	8.42585e-11
APOL6	25.6088	73.3859	7.56555	5.07079e-13	9.0609e-11
ROMO1	-25.6843	148.351	-7.5605	5.23819e-13	9.27492e-11
RNFT2	-15.1466	17.3484	-7.55676	5.36573e-13	9.3383e-11
RP9	-12.5835	53.6907	-7.55664	5.36987e-13	9.3383e-11
COA4	-16.7216	97.739	-7.55198	5.53303e-13	9.53689e-11
NDUFV1	-16.6907	115.856	-7.54978	5.61178e-13	9.58778e-11
AC011448.1	-8.08274	14.895	-7.54674	5.72225e-13	9.69149e-11
GIT2	7.10536	30.1722	7.54279	5.8692e-13	9.8547e-11
CENPV	-32.362	47.9517	-7.53742	6.0751e-13	1.01132e-10
CHCHD10	-28.3694	104.304	-7.5324	6.27394e-13	1.03557e-10
ATP5ME	-24.4925	149.8	-7.52064	6.76497e-13	1.10724e-10
COX8A	-19.6403	182.358	-7.50189	7.62776e-13	1.23805e-10
ANAPC11	-20.1914	102.336	-7.49752	7.84416e-13	1.26265e-10
M6PR	20.385	92.0301	7.48339	8.58533e-13	1.36444e-10
NDUFB9	-20.7613	128.762	-7.48236	8.6419e-13	1.36444e-10
UQCR11	-20.8454	107.628	-7.48155	8.68668e-13	1.36444e-10
PLEKHJ1	-17.1105	82.1721	-7.47672	8.9588e-13	1.39592e-10
NUDT14	-20.1925	82.4323	-7.47378	9.12857e-13	1.41109e-10
STK24	20.2103	71.1111	7.46957	9.37735e-13	1.43813e-10
EPG5	10.4822	39.3459	7.46568	9.61261e-13	1.46269e-10
UQCRFS1	-15.8435	98.0984	-7.46436	9.69364e-13	1.46359e-10
SYNE2	17.4846	63.5193	7.45083	1.05667e-12	1.58313e-10
POLR2I	-21.1487	103.484	-7.43484	1.16985e-12	1.73932e-10
CDC34	-17.0852	106.01	-7.42135	1.27463e-12	1.88076e-10
MRPS25	-16.5629	69.8688	-7.41296	1.34437e-12	1.96875e-10
COX6B1	-25.4226	174.545	-7.4088	1.3803e-12	2.00413e-10
MCAT	-15.5874	71.1914	-7.4078	1.38911e-12	2.00413e-10
PELP1	-14.7961	88.2242	-7.40339	1.42846e-12	2.04575e-10
COPS9	-21.2321	95.7736	-7.39867	1.47189e-12	2.09255e-10
LSM7	-21.2967	113.396	-7.39711	1.48654e-12	2.09806e-10
BUD23	-14.6798	81.5653	-7.39129	1.54238e-12	2.16121e-10
HCFC2	9.35128	32.2356	7.38305	1.62503e-12	2.26077e-10
RECQL	20.0101	61.9261	7.37537	1.70598e-12	2.35655e-10
UQCRQ	-22.5074	141.464	-7.37249	1.7373e-12	2.38291e-10
ZNF444	-15.5061	54.3692	-7.36254	1.85012e-12	2.51992e-10
C9orf16	-21.2133	114.845	-7.35255	1.97055e-12	2.64184e-10
PARP9	22.6885	87.5725	7.35163	1.982e-12	2.64184e-10
ELF1	19.9115	87.335	7.3509	1.99122e-12	2.64184e-10
NDUFA3	-22.1945	98.297	-7.35069	1.9939e-12	2.64184e-10
GADD45GIP1	-25.2037	115.199	-7.34624	2.05071e-12	2.69876e-10
SSNA1	-17.4548	131.346	-7.33885	2.14853e-12	2.80851e-10
RPL27A	-24.8036	147.707	-7.33308	2.22811e-12	2.89313e-10
BRAT1	-12.9141	75.5144	-7.3284	2.29477e-12	2.95995e-10
PAXX	-19.1127	115.305	-7.32564	2.33499e-12	2.983e-10
METTL2B	-10.6021	48.464	-7.32508	2.34327e-12	2.983e-10
BACH1	17.8373	65.5082	7.32112	2.40248e-12	3.03851e-10
ARHGEF6	15.4141	28.335	7.31485	2.4992e-12	3.14044e-10
VDR	20.6834	72.2138	7.3061	2.64056e-12	3.2968e-10
ZNF511	-14.7734	64.3019	-7.29813	2.77622e-12	3.43712e-10
KLHL20	13.6364	53.2035	7.29744	2.78824e-12	3.43712e-10
RSAD1	-12.5356	62.0163	-7.29581	2.81695e-12	3.45067e-10
TMEM35B	15.8913	56.7226	7.27388	3.23265e-12	3.93515e-10
NDUFA4	-16.0216	116.718	-7.26702	3.37457e-12	4.08239e-10
SDHAF2	-14.2351	66.2736	-7.26566	3.40345e-12	4.09192e-10
ATP5MD	-21.2335	138.267	-7.25233	3.69981e-12	4.42093e-10
PPAN	-16.591	48.0717	-7.24867	3.78541e-12	4.49563e-10
ZNF580	-16.1257	68.7402	-7.24167	3.95474e-12	4.66827e-10
EGLN2	-15.4464	55.0251	-7.24053	3.98314e-12	4.67347e-10
TXNL4A	-14.5135	78.895	-7.23009	4.25161e-12	4.93611e-10
CISD3	-19.1245	78.9097	-7.22986	4.25767e-12	4.93611e-10
PET117	-13.0377	53.3612	-7.22058	4.5114e-12	5.19932e-10
RASA1	15.9001	60.4795	7.21425	4.69319e-12	5.37701e-10
RPS15	-25.1675	160.158	-7.20731	4.90059e-12	5.5818e-10
ZNF593	-17.1884	42.6078	-7.19458	5.30501e-12	6.00731e-10
PPP1R16A	-16.4231	55.358	-7.19087	5.42901e-12	6.11219e-10
RPL9	-22.5055	150.905	-7.18954	5.474e-12	6.12742e-10
HIVEP1	12.1913	39.6155	7.18811	5.52291e-12	6.14684e-10
FGR	18.6	38.8848	7.18404	5.66464e-12	6.26876e-10
BBX	14.0849	56.8091	7.18187	5.74146e-12	6.31787e-10
OXLD1	-16.1443	88.3442	-7.17982	5.81514e-12	6.32807e-10
ST5	19.7355	58.3869	7.17967	5.82029e-12	6.32807e-10
PRR5	-15.2286	42.1491	-7.17891	5.84819e-12	6.32807e-10
CD320	-24.7575	85.9036	-7.17762	5.89507e-12	6.33883e-10
GCAT	-22.7752	63.4856	-7.17554	5.97183e-12	6.33883e-10
RPS21	-26.5076	194.623	-7.17549	5.97364e-12	6.33883e-10
NDUFB7	-23.7176	162.296	-7.17509	5.98832e-12	6.33883e-10
SAT2	-18.331	88.7608	-7.17272	6.07718e-12	6.37808e-10
ATP5MC2	-15.2239	134.74	-7.17236	6.09089e-12	6.37808e-10
HSPG2	25.9404	65.6973	7.16693	6.29989e-12	6.56166e-10
PIK3CD	18.6401	48.4352	7.1584	6.6421e-12	6.88129e-10
HIGD2A	-20.7181	144.005	-7.15538	6.76801e-12	6.97464e-10
PET100	-19.0478	83.4666	-7.15289	6.87301e-12	7.04556e-10
COX5A	-17.359	141.492	-7.15005	6.99524e-12	7.13331e-10
ZNF771	-8.94974	16.9449	-7.14893	7.04394e-12	7.14556e-10
TMEM258	-15.1931	105.741	-7.14166	7.36866e-12	7.43624e-10
ATP5PO	-18.5399	107.293	-7.13781	7.54604e-12	7.57599e-10
JAK1	13.1693	101.234	7.11857	8.50014e-12	8.49011e-10
QTRT1	-17.1747	85.585	-7.11616	8.62766e-12	8.57352e-10
ATP5MG	-17.1764	118.845	-7.11482	8.69914e-12	8.58545e-10
DDX60	28.9224	66.1059	7.11429	8.72783e-12	8.58545e-10
ITGA2	34.4339	77.4957	7.10612	9.17934e-12	8.98422e-10
CYLD	13.1512	52.4364	7.09484	9.8409e-12	9.58356e-10
PEBP1	-16.8974	156.657	-7.093	9.95347e-12	9.64497e-10
NDUFV2	-15.3684	57.0444	-7.08531	1.04363e-11	1.0059e-09
RPL23A	-21.4961	160.637	-7.08383	1.05322e-11	1.0059e-09
ATP10D	18.4676	44.8039	7.08377	1.05356e-11	1.0059e-09
PROM2	33.9575	112.533	7.08127	1.06994e-11	1.01654e-09
DUS1L	-14.8799	95.5647	-7.0802	1.07701e-11	1.0183e-09
RPS28	-25.425	155.246	-7.07092	1.14029e-11	1.07292e-09
NDUFB10	-18.4456	138.736	-7.06205	1.20425e-11	1.12766e-09
PPP1R18	23.8033	99.2533	7.05503	1.25732e-11	1.17171e-09
MRPL34	-15.2012	101.589	-7.05364	1.26814e-11	1.17617e-09
CDKN2AIPNL	-16.3388	83.4416	-7.05222	1.2792e-11	1.18081e-09
LIPA	20.2728	82.4847	7.04969	1.29925e-11	1.19365e-09
HEG1	29.2129	59.1688	7.04879	1.30643e-11	1.19462e-09
TMEM256	-21.169	111.921	-7.04143	1.36679e-11	1.24397e-09
PTCD1	-8.8903	31.3353	-7.03737	1.40131e-11	1.26946e-09
MAP3K5	19.9222	71.1195	7.0311	1.45616e-11	1.31304e-09
B3GAT3	-15.9143	93.6468	-7.02562	1.50592e-11	1.35165e-09
XRN1	15.1802	57.6883	7.02437	1.51752e-11	1.35582e-09
SFXN4	-14.9252	83.7405	-7.02355	1.52516e-11	1.35642e-09
RPL36	-27.2502	169.808	-7.01724	1.58524e-11	1.39753e-09
LUZP1	16.0484	55.4208	7.01719	1.58574e-11	1.39753e-09
ANKRD39	-11.0621	33.6946	-7.00826	1.67478e-11	1.46936e-09
FGD6	17.7063	45.2882	7.00675	1.69033e-11	1.47576e-09
NDUFV3	-10.906	63.8777	-7.00608	1.69724e-11	1.47576e-09
SKAP2	13.6893	63.5858	7.00163	1.74399e-11	1.50362e-09
PRR7	-17.9989	37.5294	-7.00156	1.74472e-11	1.50362e-09
TNFAIP3	25.9507	79.3451	6.99206	1.84905e-11	1.58652e-09
ATXN1L	14.2285	58.9928	6.99054	1.86631e-11	1.5943e-09
ARL6IP4	-10.5662	23.6433	-6.97991	1.99137e-11	1.69371e-09
ATP5MPL	-16.1542	101.108	-6.96853	2.1344e-11	1.80746e-09
FIS1	-18.7954	116.309	-6.96396	2.19463e-11	1.85042e-09
IPO4	-10.1197	29.0454	-6.96263	2.21247e-11	1.85743e-09
ASCL2	-29.6765	53.5858	-6.95185	2.3624e-11	1.97478e-09
MRPL57	-14.3855	98.8745	-6.94622	2.4448e-11	2.03493e-09
NDUFC2	-17.8736	89.2366	-6.94084	2.52595e-11	2.09353e-09
AGPAT2	-24.577	120.69	-6.93944	2.54757e-11	2.09935e-09
DIPK1B	-21.6694	22.6883	-6.93899	2.55453e-11	2.09935e-09
NDUFA8	-16.3467	133.205	-6.93383	2.63592e-11	2.15714e-09
MYL6B	-17.4685	87.0748	-6.92402	2.79749e-11	2.27978e-09
RBM10	-10.3739	104.969	-6.91557	2.94458e-11	2.38965e-09
TAOK3	13.4744	48.1482	6.91249	3.0001e-11	2.42417e-09
NUDT16L1	-13.457	79.0938	-6.91184	3.01201e-11	2.42417e-09
TMUB1	-14.748	102.428	-6.91075	3.03188e-11	2.43012e-09
RPL23	-19.6243	149.317	-6.90487	3.14171e-11	2.50783e-09
IL2RB	26.6378	51.8398	6.9007	3.22208e-11	2.56149e-09
LRCH1	11.9498	40.1079	6.88669	3.50705e-11	2.7767e-09
IL4R	24.7578	101.565	6.88301	3.58578e-11	2.82754e-09
SSH1	12.1577	48.2019	6.88146	3.61967e-11	2.84276e-09
C8orf59	-15.0193	84.7949	-6.87849	3.68513e-11	2.88254e-09
MTCH2	-12.0183	111.122	-6.87329	3.80266e-11	2.96258e-09
EIF4E2	-12.197	75.6712	-6.86644	3.96307e-11	3.07053e-09
CLIP1	17.4352	68.0762	6.86603	3.97275e-11	3.07053e-09
WDR44	14.5037	56.4367	6.86381	4.02649e-11	3.09976e-09
FAU	-20.0658	171.289	-6.86228	4.06384e-11	3.1162e-09
CENPX	-19.1443	113.088	-6.86117	4.09097e-11	3.1247e-09
ITGB6	38.0348	90.9045	6.85391	4.2739e-11	3.25167e-09
TEX264	-15.3495	75.0551	-6.85124	4.34333e-11	3.29164e-09
RPS9	-22.1192	165.015	-6.84853	4.41475e-11	3.33279e-09
FER	10.8762	27.4773	6.84531	4.50124e-11	3.38496e-09
ELF4	18.5805	89.4966	6.83974	4.65457e-11	3.48681e-09
GBP1	39.2686	99.7204	6.83189	4.8796e-11	3.64138e-09
NDUFAB1	-14.4376	118.115	-6.82429	5.10739e-11	3.79682e-09
RPL18	-23.7166	169.299	-6.82129	5.20026e-11	3.85116e-09
SF3B5	-18.7617	154.124	-6.81808	5.30141e-11	3.90138e-09
SOS2	13.23	59.5281	6.81786	5.3085e-11	3.90138e-09
C19orf24	-20.7863	93.456	-6.8171	5.33278e-11	3.90138e-09
CORT	-5.8387	10.0815	-6.81662	5.3482e-11	3.90138e-09
TMEM161A	-13.5197	80.826	-6.81214	5.49383e-11	3.99266e-09
RPL38	-23.4378	144.915	-6.80729	5.65594e-11	4.09519e-09
SPTLC1	18.527	88.6464	6.80164	5.85082e-11	4.22061e-09
SLC29A4	-19.5807	13.629	-6.79707	6.01314e-11	4.31272e-09
RPL36A	-23.8557	100.971	-6.7968	6.0228e-11	4.31272e-09
STARD10	-25.0268	92.6888	-6.79419	6.11791e-11	4.36478e-09
JMJD1C	13.8099	52.0567	6.78779	6.35671e-11	4.5186e-09
SS18L2	-14.9099	90.6576	-6.78582	6.43202e-11	4.55551e-09
LRRC8C	13.1192	31.2921	6.7847	6.47541e-11	4.56962e-09
PPP1R12A	11.3613	56.9007	6.78248	6.56172e-11	4.61381e-09
TMEM141	-18.7959	113.888	-6.77865	6.71382e-11	4.70378e-09
QKI	13.7814	52.1975	6.77785	6.74609e-11	4.70945e-09
IL15RA	21.2804	61.4128	6.77442	6.88573e-11	4.78976e-09
MRPL27	-15.6446	94.494	-6.7714	7.0113e-11	4.85975e-09
CDK17	11.7024	52.53	6.77011	7.06527e-11	4.8798e-09
POLR2H	-17.2903	109.993	-6.76767	7.16915e-11	4.93405e-09
SURF2	-19.1286	103.395	-6.76357	7.34688e-11	5.03856e-09
LSM8	-10.2609	62.3838	-6.76194	7.41882e-11	5.07005e-09
RCOR2	-25.7437	29.0639	-6.75917	7.54212e-11	5.13629e-09
ELP5	-13.0578	80.0687	-6.7529	7.82981e-11	5.31363e-09
SMIM27	-10.7435	33.8227	-6.75149	7.89592e-11	5.33989e-09
RPL19	-21.0992	195.028	-6.74811	8.05668e-11	5.42976e-09
KCNN1	-7.8493	4.29409	-6.74443	8.23511e-11	5.53087e-09
MIS18BP1	12.5551	60.4194	6.73634	8.64127e-11	5.78371e-09
STAT1	27.9199	131.002	6.73506	8.70773e-11	5.79446e-09
ATP5F1E	-18.6995	126.343	-6.73488	8.71682e-11	5.79446e-09
NAT8L	-16.9404	7.48994	-6.73243	8.8448e-11	5.85953e-09
TRIM22	29.4546	78.0488	6.72452	9.27091e-11	6.121e-09
ADAM17	20.1421	65.1944	6.72197	9.41256e-11	6.18045e-09
NDUFB1	-16.4085	103.678	-6.72176	9.42441e-11	6.18045e-09
SMDT1	-16.1129	99.7745	-6.72043	9.49932e-11	6.20867e-09
ANKRD54	-10.4025	62.6725	-6.70648	1.03194e-10	6.72211e-09
PTAFR	24.5944	64.0937	6.70299	1.05354e-10	6.83993e-09
C19orf73	-13.5669	30.7988	-6.69944	1.07598e-10	6.95407e-09
USE1	-13.8787	71.7673	-6.69908	1.07826e-10	6.95407e-09
BECN1	12.3253	70.3	6.69326	1.11615e-10	7.17468e-09
RAB31	28.2132	93.4357	6.68334	1.18365e-10	7.56696e-09
MRPL48	-12.683	62.8331	-6.68316	1.18495e-10	7.56696e-09
SEC23A	13.7483	59.2843	6.68129	1.19811e-10	7.626e-09
DPH7	-10.9733	64.7762	-6.6787	1.21663e-10	7.71869e-09
UBL5	-18.0903	133.93	-6.67804	1.22139e-10	7.72371e-09
TRIR	-19.026	148.454	-6.66792	1.29669e-10	8.17337e-09
DDX49	-14.7654	100.144	-6.66405	1.32671e-10	8.33556e-09
DPP7	-18.589	115.17	-6.6621	1.3421e-10	8.40519e-09
PPP1R35	-17.064	90.3766	-6.66041	1.3555e-10	8.46189e-09
NCBP2-AS2	-18.5337	107.307	-6.6583	1.37255e-10	8.54093e-09
GNG12	19.6279	104.619	6.65639	1.3881e-10	8.61022e-09
ATP5PF	-14.8608	121.797	-6.65529	1.39712e-10	8.63273e-09
B9D1	-15.7135	37.8079	-6.65487	1.4006e-10	8.63273e-09
UQCRB	-16.1344	93.7952	-6.64752	1.46267e-10	8.94614e-09
PMPCA	-11.6957	77.1216	-6.64745	1.46327e-10	8.94614e-09
WDR83	-12.5575	52.1996	-6.64723	1.46523e-10	8.94614e-09
FAM71E1	-17.776	31.3624	-6.6437	1.496e-10	9.10549e-09
NDE1	16.2298	69.0409	6.64293	1.50277e-10	9.11821e-09
POLRMT	-12.166	73.9225	-6.64063	1.52331e-10	9.21411e-09
NEMF	12.6549	44.9529	6.63396	1.58434e-10	9.55363e-09
AC010618.1	-16.9225	97.4331	-6.63204	1.60241e-10	9.63274e-09
GATD1	-13.467	74.0985	-6.63004	1.62139e-10	9.70162e-09
WASHC1	-17.9246	51.043	-6.62978	1.62383e-10	9.70162e-09
RPL31	-20.4977	150.147	-6.6272	1.64874e-10	9.82036e-09
COPE	-15.3628	126.68	-6.62647	1.65583e-10	9.83253e-09
SMCHD1	11.8551	58.3921	6.61823	1.73804e-10	1.02893e-08
TM7SF2	-23.1124	57.9262	-6.61582	1.76283e-10	1.04044e-08
COX6A1	-17.2661	149.735	-6.61354	1.7866e-10	1.05129e-08
ZNF358	-20.7393	94.1082	-6.6	1.93446e-10	1.13487e-08
TRAPPC6A	-22.9819	92.0028	-6.59793	1.95815e-10	1.14531e-08
TAP1	29.4181	131.388	6.59613	1.97897e-10	1.15173e-08
MYO18A	17.5253	59.1896	6.59595	1.98095e-10	1.15173e-08
DPM3	-22.1817	118.294	-6.59223	2.02464e-10	1.17363e-08
PEMT	-15.3006	77.9914	-6.58835	2.07131e-10	1.19712e-08
RFNG	-12.3158	77.9429	-6.58711	2.08637e-10	1.20043e-08
RPS13	-20.2562	160.63	-6.58687	2.08937e-10	1.20043e-08
IL1RAP	23.086	48.1978	6.58513	2.11078e-10	1.20588e-08
RPS19	-25.6785	183.132	-6.58509	2.11124e-10	1.20588e-08
NEDD4	14.6795	34.5125	6.58327	2.13384e-10	1.21523e-08
COL8A2	26.3521	57.4905	6.57917	2.18573e-10	1.24115e-08
RPL34	-21.1093	151.986	-6.57683	2.21588e-10	1.25461e-08
PARP14	19.6119	90.3091	6.57611	2.2252e-10	1.25508e-08
RPL26	-21.779	151.581	-6.57578	2.22959e-10	1.25508e-08
RPS3	-23.2388	167.854	-6.57247	2.27321e-10	1.27394e-08
TMEM147	-17.4052	119.562	-6.57224	2.27618e-10	1.27394e-08
KLHL28	9.93956	33.4312	6.56636	2.35583e-10	1.3134e-08
TAGAP	16.5058	26.6403	6.56605	2.36017e-10	1.3134e-08
ASH1L	13.7829	57.4121	6.56423	2.38535e-10	1.32363e-08
SWI5	-14.7553	88.2996	-6.56325	2.39905e-10	1.32745e-08
KAT2A	-14.7802	98.602	-6.55536	2.51222e-10	1.38431e-08
IMP4	-11.6161	90.6912	-6.55504	2.51697e-10	1.38431e-08
TMEM52	-19.5866	27.4469	-6.55462	2.52314e-10	1.38431e-08
DPCD	-16.4956	76.0711	-6.55354	2.53915e-10	1.38918e-08
CCDC167	-17.0309	111.324	-6.55278	2.55047e-10	1.39147e-08
RPL3	-19.5606	187.56	-6.55022	2.58889e-10	1.40849e-08
ITPR3	22.4488	91.897	6.54605	2.65257e-10	1.43911e-08
THYN1	-14.2346	85.1997	-6.54346	2.69299e-10	1.45698e-08
CHD9	11.5421	42.0593	6.5423	2.7112e-10	1.46277e-08
SMG1	11.5106	55.3051	6.53828	2.7755e-10	1.49333e-08
GPS1	-12.4119	93.4958	-6.53299	2.86252e-10	1.5359e-08
COX7A2	-18.0468	129.668	-6.53087	2.89804e-10	1.55069e-08
SAMD9L	25.1393	50.9833	6.52572	2.98623e-10	1.5935e-08
ATP2A2	16.1601	110.356	6.51953	3.09591e-10	1.64752e-08
FGF21	-3.23835	0.999817	-6.5187	3.11077e-10	1.65078e-08
DYNLRB1	-15.9887	125.193	-6.51825	3.119e-10	1.65078e-08
ECI1	-17.7383	100.208	-6.51617	3.15695e-10	1.66634e-08
RPL32	-23.3313	168.642	-6.50806	3.30935e-10	1.74206e-08
OSBPL8	12.7768	60.8511	6.50733	3.32335e-10	1.74454e-08
ABHD11	-20.7129	91.0099	-6.50689	3.33198e-10	1.74454e-08
GBP4	36.378	74.353	6.49941	3.4799e-10	1.81711e-08
NARF	-11.8287	70.0874	-6.49889	3.49031e-10	1.81767e-08
RFXANK	-17.3471	104.301	-6.49033	3.66821e-10	1.90415e-08
RPS6	-23.3357	203.726	-6.48994	3.67636e-10	1.90415e-08
C19orf53	-18.066	140.004	-6.48951	3.6857e-10	1.90415e-08
HERC3	14.5237	42.5063	6.48691	3.74157e-10	1.9279e-08
PSMG3	-18.0379	108.431	-6.48286	3.83055e-10	1.96854e-08
CDK5	-12.654	64.8517	-6.48151	3.86066e-10	1.97879e-08
CDC42SE1	16.4163	118.594	6.48104	3.87116e-10	1.97897e-08
MALSU1	-11.3345	60.6575	-6.47896	3.91796e-10	1.99765e-08
CUEDC2	-14.3693	112.635	-6.47646	3.97507e-10	2.02147e-08
AMPD3	16.0164	44.5012	6.47468	4.01642e-10	2.03718e-08
MSN	30.7748	132.571	6.47321	4.05073e-10	2.04925e-08
COX7C	-17.4871	150.488	-6.4721	4.07667e-10	2.05703e-08
RASSF5	21.6565	63.898	6.47112	4.10006e-10	2.0603e-08
ACOT8	-12.8034	61.8585	-6.47094	4.10431e-10	2.0603e-08
COPRS	-15.6017	104.099	-6.46871	4.15758e-10	2.07642e-08
RPS11	-23.4571	216.646	-6.4687	4.15775e-10	2.07642e-08
SLC25A1	-14.8473	119.112	-6.46667	4.20687e-10	2.09558e-08
XAF1	21.7901	37.4092	6.46618	4.21897e-10	2.09625e-08
RBMS1	13.7306	63.3781	6.46342	4.2868e-10	2.12453e-08
RPS14	-21.2691	159.231	-6.46154	4.3336e-10	2.14227e-08
ERAP1	17.5544	75.0819	6.4602	4.36741e-10	2.15352e-08
CCDC124	-15.9699	123.1	-6.45726	4.44208e-10	2.18481e-08
UBXN1	-13.2147	120.719	-6.45538	4.49073e-10	2.20317e-08
CUTA	-17.5529	134.056	-6.4494	4.64843e-10	2.27481e-08
NEURL2	-6.46368	11.6607	-6.44564	4.75061e-10	2.31899e-08
ECHS1	-16.165	143.842	-6.43879	4.94207e-10	2.40642e-08
ELOB	-21.0004	163.499	-6.4319	5.14229e-10	2.49767e-08
TINAGL1	29.8411	95.3299	6.43076	5.17601e-10	2.50779e-08
OTUD4	13.3416	61.9931	6.42813	5.25517e-10	2.53982e-08
TUSC2	-13.2309	77.4009	-6.42278	5.41968e-10	2.61285e-08
EEF1B2	-17.8571	156.652	-6.42137	5.4636e-10	2.62752e-08
CXCL9	49.4604	86.218	6.42003	5.50611e-10	2.64144e-08
IKBKG	11.6205	36.9054	6.41716	5.59784e-10	2.67885e-08
CARD6	23.5496	49.0384	6.41586	5.63985e-10	2.69234e-08
RPL14	-21.3251	129.361	-6.41533	5.65709e-10	2.69397e-08
HSD17B10	-16.0548	145.068	-6.4132	5.72673e-10	2.71649e-08
RPS24	-21.76	171.629	-6.41303	5.73228e-10	2.71649e-08
UFSP1	-14.4999	26.6007	-6.40939	5.85363e-10	2.76726e-08
PRDX2	-20.9341	146.4	-6.40881	5.87297e-10	2.76968e-08
POP7	-15.4314	119.859	-6.40807	5.89821e-10	2.77486e-08
KLK15	-1.70344	0.615337	-6.40665	5.94634e-10	2.79077e-08
TIMM17B	-14.8637	100.494	-6.40555	5.98414e-10	2.80176e-08
TIMM13	-19.8548	112.183	-6.39981	6.18489e-10	2.88881e-08
FAM173A	-18.0428	59.9009	-6.39845	6.23335e-10	2.9013e-08
KLHL2	15.4006	67.0926	6.39822	6.24143e-10	2.9013e-08
C8orf82	-14.8051	66.269	-6.39448	6.37685e-10	2.95719e-08
BCL9L	20.2926	52.087	6.38979	6.55091e-10	3.03069e-08
FYB1	22.9463	41.015	6.38392	6.77505e-10	3.12696e-08
SNRNP35	-10.8414	57.3697	-6.38285	6.81699e-10	3.13888e-08
RPL35A	-22.5286	174.604	-6.38099	6.88988e-10	3.16496e-08
PQBP1	-15.8113	115.911	-6.38001	6.92859e-10	3.17525e-08
ARHGAP21	16.2537	65.5829	6.37778	7.01782e-10	3.20859e-08
FAAP20	-11.5382	48.6477	-6.37515	7.12412e-10	3.24957e-08
ATP5MF	-18.5397	128.157	-6.37425	7.16093e-10	3.25872e-08
ZHX1-C8orf76	-7.84319	16.9088	-6.37322	7.20337e-10	3.2704e-08
SNTB2	10.471	49.5723	6.37223	7.24454e-10	3.28144e-08
RPS26	-20.7519	139.43	-6.37001	7.33712e-10	3.30964e-08
DNAJC13	12.2708	69.9815	6.36992	7.34079e-10	3.30964e-08
STX11	20.7845	36.6494	6.36568	7.52108e-10	3.3831e-08
PAFAH1B3	-19.1498	122.513	-6.36056	7.74474e-10	3.47567e-08
CMIP	16.9563	77.4011	6.35734	7.88863e-10	3.53211e-08
COPS6	-13.9617	120.251	-6.35632	7.93437e-10	3.54444e-08
RAB27A	12.7979	60.4377	6.3528	8.09589e-10	3.60832e-08
SERPING1	34.356	118.7	6.35215	8.12566e-10	3.61332e-08
SLC25A33	-13.4543	43.6154	-6.35003	8.2249e-10	3.64912e-08
PIP4K2C	11.5243	98.616	6.34871	8.28724e-10	3.66842e-08
CLPP	-14.8744	99.2655	-6.34461	8.4834e-10	3.74674e-08
DDT	-17.0571	94.3624	-6.34324	8.5501e-10	3.76765e-08
CXCL10	54.4465	114.563	6.34243	8.58936e-10	3.77641e-08
SPTY2D1OS	-4.44898	8.332	-6.33768	8.82542e-10	3.87146e-08
RPL7A	-20.928	198.005	-6.33222	9.10448e-10	3.9849e-08
SAMSN1	18.6715	37.04	6.32495	9.48965e-10	4.14115e-08
C16orf95	-7.27116	11.2972	-6.32468	9.504e-10	4.14115e-08
CHKA	-18.3734	54.5836	-6.32044	9.73647e-10	4.23297e-08
TMOD3	15.8753	80.8731	6.31219	1.02043e-09	4.42647e-08
CHCHD1	-12.98	107.632	-6.30918	1.038e-09	4.49269e-08
ROCK1	11.5708	52.6028	6.30219	1.08008e-09	4.66446e-08
RPL28	-23.0023	155.726	-6.30091	1.08794e-09	4.688e-08
NDUFA6	-15.5541	128.303	-6.29592	1.11924e-09	4.81224e-08
NRIP1	19.7632	57.901	6.29414	1.1306e-09	4.85037e-08
ERMAP	12.4756	46.1616	6.2888	1.16537e-09	4.98855e-08
FIBP	-11.5311	94.8139	-6.288	1.17064e-09	5.00012e-08
GPX4	-20.419	146.043	-6.2876	1.1733e-09	5.00052e-08
RPS5	-22.2213	163.49	-6.2868	1.17863e-09	5.01226e-08
CSKMT	-9.2676	27.0633	-6.28589	1.18472e-09	5.02718e-08
TRANK1	14.7972	39.6027	6.28294	1.20472e-09	5.10095e-08
DDX51	-8.37427	54.6827	-6.28194	1.21157e-09	5.11884e-08
RPS20	-21.7519	183.145	-6.28055	1.22113e-09	5.14091e-08
CCS	-14.1592	89.5468	-6.28042	1.22208e-09	5.14091e-08
CD53	27.0999	80.1789	6.28001	1.22486e-09	5.14152e-08
FBXL15	-14.807	55.6287	-6.27634	1.25059e-09	5.23824e-08
SERF2	-17.503	135.573	-6.27575	1.2548e-09	5.24458e-08
RPL35	-24.9068	191.77	-6.26875	1.30549e-09	5.44478e-08
DNAJC30	-11.5213	53.0305	-6.26518	1.3322e-09	5.54429e-08
SPATA2L	-14.1306	57.17	-6.26439	1.33817e-09	5.55725e-08
SMC4	20.8531	84.3708	6.26201	1.35627e-09	5.62046e-08
CRYBG3	17.2973	30.0536	6.2612	1.36245e-09	5.63407e-08
SEM1	-15.671	85.2158	-6.2601	1.37099e-09	5.65735e-08
FGF13	-5.49373	2.62087	-6.25917	1.37825e-09	5.67221e-08
COA3	-15.1339	115.207	-6.25874	1.38154e-09	5.67221e-08
ATP6V0B	-14.1736	120.852	-6.25851	1.38332e-09	5.67221e-08
SPEN	12.8842	71.796	6.25777	1.38917e-09	5.6758e-08
SMYD3	-11.1534	21.8339	-6.25766	1.39003e-09	5.6758e-08
SNU13	-13.6085	126.313	-6.25688	1.39616e-09	5.6889e-08
RPS3A	-20.2481	160.031	-6.25519	1.40952e-09	5.73137e-08
KLHDC9	-19.935	29.295	-6.25415	1.41786e-09	5.75328e-08
PIK3R4	11.8998	71.3104	6.25366	1.42177e-09	5.75715e-08
LRRC45	-15.9546	77.7918	-6.25239	1.43202e-09	5.78659e-08
CCDC12	-14.5466	78.1115	-6.25194	1.43566e-09	5.78931e-08
MAGEB6	-1.85263	0.356185	-6.25093	1.44386e-09	5.79786e-08
IMMP1L	-9.6002	50.4078	-6.2509	1.44412e-09	5.79786e-08
ZNF589	-12.5518	39.1855	-6.25058	1.44671e-09	5.79786e-08
DOCK9	15.3003	51.4764	6.24777	1.46988e-09	5.86932e-08
EVI2B	22.4919	49.394	6.24769	1.47057e-09	5.86932e-08
RPL36A-HNRNPH2	-2.5211	2.8288	-6.24537	1.48991e-09	5.93433e-08
ATP5IF1	-14.7013	128.132	-6.24135	1.52411e-09	6.05817e-08
GNPTAB	13.6229	67.8373	6.23997	1.53601e-09	6.09305e-08
RPS7	-17.815	149.945	-6.23409	1.58776e-09	6.28553e-08
CD109	31.5803	66.3709	6.23127	1.61325e-09	6.37347e-08
SIRT6	-11.5091	73.1386	-6.226	1.66177e-09	6.5519e-08
RPL12	-21.5606	176.652	-6.22449	1.67596e-09	6.59447e-08
SNRPE	-15.152	122.842	-6.22409	1.67976e-09	6.5961e-08
C12orf57	-21.4528	110.292	-6.21928	1.72586e-09	6.76349e-08
FPR3	23.4313	48.3292	6.21883	1.73019e-09	6.76656e-08
ITGB7	12.9259	22.3167	6.21849	1.73359e-09	6.76656e-08
WASHC4	10.6378	59.2228	6.21803	1.73808e-09	6.77053e-08
AURKAIP1	-17.4985	133.763	-6.21309	1.78698e-09	6.9471e-08
RPS10	-20.3049	150.84	-6.21159	1.80213e-09	6.99204e-08
NPRL2	-10.8207	60.8489	-6.21073	1.81087e-09	7.01198e-08
TLR2	19.7533	53.1705	6.20707	1.84852e-09	7.14359e-08
PCNX1	8.76051	39.8778	6.2061	1.8586e-09	7.1683e-08
TMA7	-17.8121	142.929	-6.20557	1.86414e-09	7.17548e-08
RPL24	-21.8209	175.039	-6.2047	1.87325e-09	7.19632e-08
KLHL5	18.002	56.173	6.20428	1.87772e-09	7.19928e-08
MRPS2	-14.5236	100.194	-6.20381	1.8827e-09	7.20418e-08
BTN3A1	20.3784	66.0489	6.20285	1.89282e-09	7.2287e-08
VPS37D	-19.0223	20.0239	-6.20247	1.89687e-09	7.23001e-08
UBA52	-19.1323	154.595	-6.19535	1.97419e-09	7.51002e-08
SYNJ1	8.76365	32.3946	6.18963	2.03856e-09	7.73976e-08
TAF10	-13.3326	72.9624	-6.18858	2.05061e-09	7.77039e-08
SUCLG1	-11.5214	99.6549	-6.18501	2.09208e-09	7.90418e-08
STAM2	9.28179	55.0026	6.18484	2.09404e-09	7.90418e-08
C4orf48	-29.2972	53.7113	-6.18316	2.11386e-09	7.95775e-08
MAP2K2	-14.1448	105.674	-6.18295	2.1164e-09	7.95775e-08
TNFAIP8	15.191	55.0481	6.18085	2.14135e-09	8.03604e-08
MRPL55	-15.4341	101.581	-6.17653	2.19377e-09	8.21695e-08
NCK1	18.9079	89.8566	6.1734	2.23262e-09	8.34639e-08
2021-09-07	10.2021	86.4022	6.17275	2.24072e-09	8.36064e-08
MMAB	-14.0597	61.58	-6.1699	2.27673e-09	8.47874e-08
TMEM140	14.7824	65.344	6.16891	2.28945e-09	8.5032e-08
MACROD1	-18.6757	80.1371	-6.1687	2.29203e-09	8.5032e-08
ABHD14A	-15.1541	47.4073	-6.16832	2.29702e-09	8.50554e-08
EGFR	30.5621	80.8079	6.16789	2.30251e-09	8.50967e-08
REEP3	13.8993	81.1526	6.16549	2.33357e-09	8.60813e-08
PFDN5	-15.7716	134.956	-6.1631	2.36501e-09	8.70761e-08
TBK1	9.3083	68.4381	6.15872	2.4236e-09	8.90649e-08
PTER	12.6503	48.805	6.15529	2.47041e-09	9.06143e-08
IL7R	21.9843	38.1628	6.15205	2.51554e-09	9.20963e-08
PSMD13	-13.2579	111.005	-6.1504	2.53889e-09	9.27766e-08
LCP2	18.537	40.8761	6.14691	2.58883e-09	9.44245e-08
MFSD3	-18.0423	73.9224	-6.14302	2.64551e-09	9.63115e-08
SPPL2B	-13.16	66.4973	-6.14112	2.67371e-09	9.70085e-08
BLOC1S1	-18.1965	102.595	-6.14099	2.67563e-09	9.70085e-08
STK17B	12.7405	61.7125	6.14073	2.6796e-09	9.70085e-08
TAB2	11.6931	88.2945	6.13669	2.74061e-09	9.90331e-08
BIRC6	10.3113	54.2868	6.13491	2.76787e-09	9.98331e-08
CYHR1	-10.8294	63.347	-6.13324	2.79381e-09	1.00582e-07
DOCK1	13.1832	67.4315	6.13042	2.83801e-09	1.01985e-07
OPN3	16.706	34.628	6.13003	2.84417e-09	1.02018e-07
SERGEF	-12.4695	49.4842	-6.12958	2.85124e-09	1.02084e-07
DNPH1	-17.5095	108.813	-6.12913	2.85849e-09	1.02156e-07
IFIH1	20.7881	74.7348	6.12852	2.86818e-09	1.02314e-07
HSPBP1	-15.8046	110.244	-6.12661	2.89885e-09	1.03111e-07
NLRC5	19.9542	61.5245	6.12647	2.90109e-09	1.03111e-07
RPL5	-18.3214	182.242	-6.12612	2.90671e-09	1.03122e-07
CSGALNACT2	12.276	57.3915	6.12364	2.9471e-09	1.04365e-07
RPL7	-20.3428	170.059	-6.12324	2.95365e-09	1.04407e-07
C18orf25	9.57344	51.3521	6.12235	2.96839e-09	1.04738e-07
STAT3	11.5074	109.751	6.1202	3.00404e-09	1.05804e-07
IQGAP1	13.4625	107.088	6.11769	3.04622e-09	1.07096e-07
LAMTOR5	-12.1848	108.684	-6.11382	3.11247e-09	1.09004e-07
CAMLG	-10.8649	89.2498	-6.11377	3.11333e-09	1.09004e-07
C1S	31.9986	101.832	6.11354	3.11727e-09	1.09004e-07
SHPK	-9.39538	30.1076	-6.1041	3.28512e-09	1.14667e-07
RNF111	9.95498	49.0687	6.10337	3.29843e-09	1.14926e-07
PHPT1	-19.1388	125.2	-6.10209	3.32199e-09	1.15373e-07
MALL	26.7555	44.6681	6.10203	3.32311e-09	1.15373e-07
TFIP11	10.432	62.8288	6.10144	3.33392e-09	1.15542e-07
ZNF775	-10.9857	31.9251	-6.09653	3.42607e-09	1.18525e-07
MBD3	-14.0599	82.8974	-6.09533	3.44886e-09	1.19102e-07
SELENOH	-13.7019	110.475	-6.09179	3.51722e-09	1.21145e-07
SYNPO	20.9583	65.3362	6.09152	3.52261e-09	1.21145e-07
IFNGR1	17.9363	122.73	6.09131	3.52669e-09	1.21145e-07
TM6SF1	7.23867	11.15	6.08818	3.5884e-09	1.23048e-07
PIN4	-12.7895	61.9107	-6.08695	3.61294e-09	1.23672e-07
CHMP2A	-16.7058	132.913	-6.08557	3.64058e-09	1.24399e-07
ITM2A	21.2507	44.1676	6.08025	3.7494e-09	1.27893e-07
RPL13A	-22.2689	210.592	-6.07872	3.7812e-09	1.28753e-07
CEP135	9.28627	30.5058	6.07635	3.8313e-09	1.30231e-07
ARL2BP	13.7073	35.5924	6.07585	3.84187e-09	1.30362e-07
PUS1	-11.4892	61.7734	-6.07462	3.86804e-09	1.3058e-07
MAT2B	11.7437	91.3496	6.07445	3.87177e-09	1.3058e-07
SPRN	-9.98494	29.9978	-6.07431	3.8746e-09	1.3058e-07
BTN3A3	21.1996	58.0114	6.07429	3.87511e-09	1.3058e-07
PALB2	10.0474	59.9964	6.07381	3.88548e-09	1.30704e-07
RPL13	-22.0057	161.019	-6.06706	4.03303e-09	1.35331e-07
UBR4	10.6448	63.4695	6.06671	4.04098e-09	1.35331e-07
FBXO11	11.8988	50.0958	6.06658	4.04389e-09	1.35331e-07
MICOS13	-17.1326	100.128	-6.06347	4.11386e-09	1.37437e-07
GADD45G	-24.2712	51.7578	-6.06134	4.16263e-09	1.38828e-07
ASAP1	13.3852	59.6649	6.05985	4.19694e-09	1.39733e-07
SNF8	-11.3121	86.1932	-6.05438	4.32569e-09	1.43732e-07
EIF2B4	-8.64817	69.5339	-6.05412	4.33181e-09	1.43732e-07
RPL8	-24.2917	212.653	-6.05344	4.34818e-09	1.4403e-07
MORC3	15.2415	65.3878	6.05248	4.37118e-09	1.44499e-07
APAF1	12.5702	37.3629	6.05223	4.37719e-09	1.44499e-07
EDF1	-19.3855	175.075	-6.04967	4.43941e-09	1.46305e-07
RACK1	-18.7261	162.641	-6.04876	4.46195e-09	1.4662e-07
2021-03-09	-10.5433	60.7654	-6.04867	4.46401e-09	1.4662e-07
ZNF532	15.795	60.5733	6.04801	4.4803e-09	1.46907e-07
MDH2	-14.9064	131.91	-6.04735	4.4967e-09	1.47197e-07
PUSL1	-13.1841	67.3723	-6.04573	4.53691e-09	1.48264e-07
RPL18A	-22.5188	152.195	-6.0451	4.55278e-09	1.48384e-07
NDUFA1	-17.8565	156.919	-6.04498	4.55583e-09	1.48384e-07
ELK4	11.2396	61.919	6.04149	4.64419e-09	1.50637e-07
CSF2RB	18.0575	31.7297	6.04139	4.64668e-09	1.50637e-07
FLI1	13.4059	24.6925	6.04134	4.64819e-09	1.50637e-07
UXT	-15.9273	125.429	-6.04062	4.66648e-09	1.50978e-07
RHBDD2	-14.4349	113.775	-6.04013	4.67908e-09	1.51025e-07
IFIT2	27.0171	58.7453	6.03997	4.68342e-09	1.51025e-07
PRADC1	-16.1159	89.6475	-6.03937	4.6989e-09	1.51273e-07
DOCK2	12.9609	20.3361	6.03721	4.75495e-09	1.52825e-07
SHISA8	-11.0838	8.53928	-6.03534	4.80428e-09	1.54157e-07
HMGN4	15.7354	115.7	6.03242	4.88195e-09	1.56391e-07
IFI16	32.3076	126.925	6.02906	4.97302e-09	1.59047e-07
JTB	-14.7932	150.952	-6.0253	5.07714e-09	1.62037e-07
LONP1	-13.6118	99.3707	-6.02508	5.08315e-09	1.62037e-07
PTK2B	16.0026	64.0922	6.02406	5.11177e-09	1.62683e-07
APOPT1	-11.2993	60.9626	-6.0236	5.12461e-09	1.62826e-07
INO80	8.953	62.4844	6.02258	5.15357e-09	1.63479e-07
GPR89A	-5.47009	21.1368	-6.02079	5.20441e-09	1.64823e-07
SNX6	12.0976	93.8845	6.01956	5.23985e-09	1.65676e-07
FBXO16	-9.00848	6.00793	-6.01796	5.28591e-09	1.66862e-07
PSMB3	-18.4907	159.178	-6.01645	5.33003e-09	1.67982e-07
LEPROT	11.0944	90.7783	6.01242	5.44943e-09	1.71468e-07
COX4I1	-17.0277	137.595	-6.00811	5.57971e-09	1.75284e-07
MTFP1	-13.8923	54.9175	-6.00632	5.63488e-09	1.76732e-07
ABHD12	-12.5823	103.543	-6.00589	5.64809e-09	1.76861e-07
MPP5	9.20333	52.5082	5.99948	5.85023e-09	1.82897e-07
RPLP0	-18.9972	190.665	-5.99754	5.91287e-09	1.84559e-07
PCBD1	-14.9269	109.242	-5.99667	5.94114e-09	1.85145e-07
APOL3	25.7727	62.3193	5.99487	6.00001e-09	1.86681e-07
PLSCR4	22.1634	51.9496	5.99404	6.02724e-09	1.87229e-07
NEK7	13.8473	75.1185	5.99365	6.04e-09	1.87327e-07
TP53RK	-9.15115	64.3037	-5.99182	6.10101e-09	1.88918e-07
POR	-15.1885	95.1157	-5.99108	6.12567e-09	1.89381e-07
JAK2	18.1969	47.9819	5.98883	6.20165e-09	1.91426e-07
DDRGK1	-14.3187	116.304	-5.98783	6.23551e-09	1.92166e-07
USP18	19.6837	60.1718	5.97927	6.53445e-09	2.01061e-07
SRRT	-8.29464	115.59	-5.97511	6.68488e-09	2.05365e-07
PTRHD1	-12.7858	74.8357	-5.97296	6.76401e-09	2.07377e-07
UBR2	9.61742	62.2407	5.97275	6.77167e-09	2.07377e-07
RPS25	-18.7427	174.959	-5.97166	6.81223e-09	2.08082e-07
CXCL11	43.3282	62.8407	5.97155	6.81606e-09	2.08082e-07
PRDM1	20.2017	57.1256	5.96847	6.93169e-09	2.11281e-07
EDC4	13.347	64.3632	5.967	6.98773e-09	2.12656e-07
HMBS	-12.9469	61.28	-5.96469	7.07619e-09	2.15012e-07
CITED1	-13.5556	7.09963	-5.96337	7.12753e-09	2.16108e-07
SNRNP25	-13.4458	86.1303	-5.96319	7.13445e-09	2.16108e-07
GIMAP7	22.7936	52.9741	5.96266	7.1552e-09	2.164e-07
MT3	-14.3051	6.47927	-5.96072	7.23118e-09	2.17927e-07
HERC1	9.02299	42.3802	5.96053	7.23894e-09	2.17927e-07
EPS15	8.09922	69.9617	5.96047	7.24128e-09	2.17927e-07
EFR3A	12.5761	81.7428	5.96024	7.25045e-09	2.17927e-07
CNPY2	-14.1113	77.668	-5.95972	7.27103e-09	2.18209e-07
RPL39	-19.2342	132.933	-5.95546	7.44162e-09	2.22985e-07
TALDO1	-17.5785	141.106	-5.95375	7.51154e-09	2.24735e-07
RPS15A	-17.2938	137.734	-5.95314	7.53648e-09	2.25135e-07
SAMD9	30.7062	72.7994	5.94929	7.6961e-09	2.29551e-07
MRPL52	-14.2185	94.5622	-5.94855	7.7271e-09	2.30123e-07
LY6G6E	-3.4615	0.97992	-5.94673	7.80417e-09	2.32064e-07
HES6	-32.6347	68.8055	-5.94543	7.85951e-09	2.33353e-07
PLAU	33.7701	119.402	5.94252	7.98531e-09	2.36727e-07
AKAP13	12.809	58.8562	5.93966	8.11065e-09	2.40078e-07
AC004475.1	-7.4695	65.7997	-5.93842	8.16529e-09	2.41328e-07
UBE2M	-14.0516	125.282	-5.93684	8.236e-09	2.43049e-07
ITGAV	16.9011	88.3459	5.9365	8.25124e-09	2.43131e-07
PTRH2	-11.5393	58.4418	-5.93509	8.31471e-09	2.44631e-07
TARBP2	-10.6643	69.582	-5.93368	8.37876e-09	2.46143e-07
FBRSL1	-10.2266	63.4177	-5.93192	8.45905e-09	2.48128e-07
HELB	5.14298	15.3227	5.93105	8.49905e-09	2.48926e-07
DNAJC4	-11.905	77.3023	-5.92975	8.55953e-09	2.50321e-07
ARAP2	14.9593	45.0141	5.92534	8.76715e-09	2.5599e-07
IFIT3	33.5947	95.808	5.92508	8.77966e-09	2.5599e-07
MFAP3	13.5076	39.1135	5.92436	8.81375e-09	2.566e-07
GTF3A	-15.7319	114.252	-5.92283	8.88713e-09	2.5835e-07
ZNF484	7.31233	23.8392	5.91862	9.09286e-09	2.63577e-07
TMEM9	-16.74	105.681	-5.9186	9.094e-09	2.63577e-07
DYNC1LI2	16.7345	69.2252	5.91701	9.17242e-09	2.65455e-07
BRINP2	-5.87473	1.601	-5.91592	9.22691e-09	2.66636e-07
AC124319.1	17.6677	74.3033	5.91517	9.26459e-09	2.67328e-07
YBEY	-15.8145	55.7516	-5.91176	9.43775e-09	2.71922e-07
ILK	12.0812	39.6064	5.91137	9.45737e-09	2.72085e-07
ALDH18A1	-12.5643	99.8353	-5.90897	9.58157e-09	2.75251e-07
C7orf50	-15.7126	85.3709	-5.90711	9.67849e-09	2.77626e-07
CTXN1	-29.1627	55.8786	-5.90654	9.70816e-09	2.78067e-07
SLC19A1	-12.9619	30.5576	-5.90548	9.76407e-09	2.79258e-07
SLC25A11	-11.9884	105.676	-5.90338	9.876e-09	2.82045e-07
BRI3	-14.0621	84.6001	-5.90172	9.96518e-09	2.84175e-07
COA6	-15.5691	103.313	-5.90114	9.99639e-09	2.84649e-07
TAF1A	10.8325	39.8888	5.90055	1.00283e-08	2.84852e-07
UROS	-10.1758	54.8802	-5.90047	1.00328e-08	2.84852e-07
TNKS2	12.1424	77.8573	5.89828	1.01523e-08	2.87827e-07
ZC3H7A	9.4584	62.6494	5.89746	1.01975e-08	2.88686e-07
ZNF692	-12.5109	76.7227	-5.89395	1.03935e-08	2.93809e-07
SOS1	9.00157	59.8416	5.8922	1.04918e-08	2.96159e-07
RPL27	-19.0146	181.031	-5.89153	1.05304e-08	2.96817e-07
ZNF581	-15.7704	79.7004	-5.88928	1.06588e-08	3.00003e-07
RPL29	-22.0732	177.437	-5.88798	1.07344e-08	3.01694e-07
ARHGAP25	14.1068	34.7675	5.88753	1.07603e-08	3.01987e-07
KIF9	-12.9333	21.2681	-5.8831	1.10211e-08	3.08413e-07
CREBBP	9.6662	66.2531	5.8829	1.10329e-08	3.08413e-07
SEC61B	-14.186	140.207	-5.88284	1.10368e-08	3.08413e-07
RICTOR	10.4886	42.3635	5.88176	1.11015e-08	3.09693e-07
CHST11	21.3477	50.2827	5.88154	1.11144e-08	3.09693e-07
MAP3K3	10.3956	54.7276	5.88051	1.11765e-08	3.10978e-07
PCDHGC3	20.411	30.0396	5.87892	1.12729e-08	3.13212e-07
ISOC2	-16.4833	87.8847	-5.87767	1.13492e-08	3.14535e-07
SLC16A11	-14.4173	16.637	-5.87761	1.13528e-08	3.14535e-07
PRPF6	-12.4375	127.582	-5.87703	1.13881e-08	3.15067e-07
BAD	-14.9248	102.385	-5.87232	1.16818e-08	3.22138e-07
RPSA	-21.2264	161.863	-5.8723	1.16827e-08	3.22138e-07
SNX22	-6.70636	14.1673	-5.87213	1.16934e-08	3.22138e-07
GIMAP6	16.1658	35.0486	5.86723	1.20066e-08	3.303e-07
H2AFX	-18.411	128.549	-5.86631	1.20667e-08	3.31486e-07
SNRPD2	-19.3021	155.889	-5.86517	1.21409e-08	3.33054e-07
COX7B	-16.3607	123.229	-5.86354	1.22483e-08	3.35529e-07
EPAS1	21.5547	103.926	5.86247	1.2319e-08	3.36971e-07
PATL1	11.6459	93.8993	5.86222	1.23356e-08	3.36971e-07
PRR22	-14.705	29.4877	-5.86011	1.24763e-08	3.40337e-07
RFTN1	18.1924	50.0204	5.8593	1.2531e-08	3.41352e-07
REM2	-6.20262	11.9568	-5.85583	1.27675e-08	3.47308e-07
ARL16	-13.2213	80.7594	-5.85425	1.28765e-08	3.49786e-07
SMIM7	-9.41838	65.46	-5.85293	1.29684e-08	3.51507e-07
FTO	8.61155	40.2517	5.85282	1.2976e-08	3.51507e-07
COX17	-14.4472	94.9486	-5.84822	1.33011e-08	3.59815e-07
JKAMP	9.28808	68.9709	5.84515	1.35223e-08	3.65289e-07
RNASEL	13.0823	43.4849	5.84488	1.35424e-08	3.65325e-07
SKI	13.0182	83.025	5.84231	1.37304e-08	3.69886e-07
CLTA	-13.6844	134.152	-5.84158	1.37845e-08	3.7083e-07
FKBP15	8.04073	58.7279	5.83374	1.43778e-08	3.86256e-07
STAT2	15.1005	100.812	5.83262	1.44643e-08	3.88046e-07
SIRPB2	7.72782	10.7545	5.83135	1.45631e-08	3.9016e-07
NCF2	21.5153	66.1834	5.82901	1.47475e-08	3.94556e-07
C1QBP	-14.9833	115.565	-5.82822	1.48101e-08	3.95454e-07
MED13L	11.1503	51.771	5.82802	1.48262e-08	3.95454e-07
SLC35D1	13.6972	54.4383	5.82782	1.4842e-08	3.95454e-07
ARL2	-16.2995	96.6475	-5.8266	1.49391e-08	3.97498e-07
PGM2	20.0264	93.1733	5.82539	1.50365e-08	3.99467e-07
LYG2	-5.75152	3.41748	-5.82517	1.50541e-08	3.99467e-07
SMAD1	15.0352	44.0403	5.82329	1.52065e-08	4.02961e-07
QPCTL	-13.2742	61.9541	-5.82024	1.54576e-08	4.0906e-07
ACVR1	12.8749	71.0446	5.8187	1.55854e-08	4.11881e-07
DECR2	-14.4	52.8482	-5.81742	1.56926e-08	4.14153e-07
UBE2D4	-8.76758	44.9115	-5.8157	1.58383e-08	4.16981e-07
DRD4	-8.35755	13.4189	-5.81565	1.58426e-08	4.16981e-07
DWORF	-11.0628	1.91242	-5.81512	1.58875e-08	4.17598e-07
JAGN1	-13.3726	97.6598	-5.81473	1.59207e-08	4.17908e-07
NPTN	12.5483	110.201	5.8135	1.60256e-08	4.20096e-07
S100PBP	6.8497	48.2355	5.81316	1.60551e-08	4.20301e-07
RAC3	-23.1991	70.8422	-5.81206	1.61503e-08	4.22228e-07
TRMT61A	-11.0721	71.2555	-5.81121	1.62232e-08	4.23565e-07
CENPM	-16.8405	89.4263	-5.8094	1.63813e-08	4.27121e-07
HMG20A	11.7292	41.0978	5.80679	1.66117e-08	4.32548e-07
USP31	11.7977	41.635	5.80553	1.67241e-08	4.34894e-07
BDH1	-17.8288	57.3669	-5.80376	1.68831e-08	4.38444e-07
ICAM3	9.80119	12.6797	5.80281	1.69697e-08	4.40105e-07
RNF40	13.0388	75.8448	5.80049	1.71816e-08	4.44801e-07
NT5C3B	-15.545	81.8405	-5.80032	1.71964e-08	4.44801e-07
GGA1	-7.56568	63.9004	-5.7971	1.74957e-08	4.51943e-07
NCSTN	12.0222	113.903	5.79577	1.76205e-08	4.54562e-07
TRMU	-9.74711	54.6558	-5.79538	1.76572e-08	4.54636e-07
KLHDC7B	49.6897	91.3509	5.79524	1.767e-08	4.54636e-07
NENF	-19.1882	125.954	-5.79476	1.7716e-08	4.55217e-07
SNRPD3	-12.5162	129.254	-5.79029	1.81432e-08	4.65579e-07
B4GALNT3	-26.2013	61.6738	-5.78896	1.82733e-08	4.68301e-07
MOB3B	17.7377	47.2922	5.78699	1.84659e-08	4.72616e-07
NOTUM	-26.0412	14.4236	-5.78429	1.87341e-08	4.78317e-07
RNF19B	18.8564	109.918	5.78425	1.87378e-08	4.78317e-07
NDUFS5	-18.008	185.017	-5.7827	1.88936e-08	4.81664e-07
TLN1	11.4459	104.097	5.78182	1.89829e-08	4.83306e-07
SP100	12.0815	54.8812	5.78014	1.9153e-08	4.87001e-07
HSPE1	-16.2041	130.761	-5.77952	1.92168e-08	4.8737e-07
POLR2L	-19.6526	140.233	-5.77951	1.92175e-08	4.8737e-07
RPL15	-14.6832	145.325	-5.77486	1.97001e-08	4.98479e-07
TIMM44	-11.0889	74.1979	-5.7748	1.97068e-08	4.98479e-07
BABAM1	-12.502	101.531	-5.7697	2.02495e-08	5.10881e-07
PFDN4	-13.236	80.3583	-5.76776	2.04597e-08	5.15517e-07
CGAS	15.6801	63.1666	5.76615	2.06355e-08	5.19053e-07
MFSD2B	-4.13105	5.61702	-5.76593	2.066e-08	5.19053e-07
FAM207A	-14.9645	79.322	-5.76568	2.06873e-08	5.19053e-07
SEC24C	19.2813	63.8891	5.7655	2.07067e-08	5.19053e-07
CAPN2	16.8262	119.562	5.76413	2.08591e-08	5.22201e-07
TUBB4B	-15.5645	181.818	-5.7638	2.08952e-08	5.22435e-07
MRPL11	-14.2246	102.133	-5.76267	2.10218e-08	5.24926e-07
CD69	18.4772	32.0817	5.76206	2.10897e-08	5.25946e-07
RPS8	-19.2453	192.758	-5.75668	2.17022e-08	5.40529e-07
SERPINB8	18.4189	59.5485	5.75472	2.19291e-08	5.45484e-07
MEF2A	13.7704	62.9017	5.75422	2.19873e-08	5.46233e-07
NACA2	-5.68679	7.78314	-5.75321	2.21062e-08	5.48486e-07
VKORC1	-14.1633	85.7248	-5.75158	2.22977e-08	5.52536e-07
HSD11B2	-23.0359	59.6287	-5.74891	2.26171e-08	5.59736e-07
PTPMT1	-10.4819	65.7918	-5.74577	2.2997e-08	5.68417e-07
SNX29	9.70784	34.8091	5.74528	2.30563e-08	5.6916e-07
USP15	7.89825	43.7599	5.74484	2.31106e-08	5.69778e-07
YIF1A	-13.0661	105.666	-5.74455	2.3146e-08	5.69931e-07
RBFOX2	11.1196	71.9724	5.74221	2.34358e-08	5.76338e-07
ASCC3	11.2482	56.4028	5.74143	2.35322e-08	5.77977e-07
TRAF3IP3	11.9377	20.7365	5.7395	2.37755e-08	5.83218e-07
IRF2	12.3858	87.7551	5.7391	2.38258e-08	5.83717e-07
CIDEB	6.39167	12.4597	5.73806	2.3957e-08	5.86195e-07
ILKAP	-10.7811	66.7245	-5.73663	2.41396e-08	5.89921e-07
MRPL17	-13.46	110.583	-5.73395	2.44851e-08	5.97615e-07
THAP7	-11.7188	81.8997	-5.73281	2.46336e-08	6.00486e-07
DR1	10.23	73.2599	5.73113	2.48544e-08	6.05111e-07
YDJC	-14.2368	92.3228	-5.73006	2.49952e-08	6.07493e-07
ADAR	11.249	123.476	5.72991	2.50146e-08	6.07493e-07
NDUFA9	-11.3106	57.9817	-5.72838	2.5218e-08	6.11669e-07
BCAR3	21.9445	59.284	5.72758	2.53259e-08	6.12947e-07
LY6G6F	-3.81902	0.957478	-5.72752	2.53336e-08	6.12947e-07
POP5	-10.9013	85.8678	-5.72688	2.54198e-08	6.14269e-07
LPAR2	-11.2573	72.7062	-5.72639	2.54862e-08	6.15112e-07
BOD1L1	10.5298	40.7656	5.72563	2.55879e-08	6.16801e-07
SURF6	-9.98382	81.2283	-5.72525	2.56394e-08	6.17279e-07
ZNF709	-1.85607	2.30005	-5.72437	2.57601e-08	6.1932e-07
FANCM	7.03478	27.012	5.72416	2.57878e-08	6.1932e-07
PLD6	-12.2027	29.5253	-5.72355	2.58717e-08	6.20572e-07
SLC37A4	-12.073	50.6277	-5.72315	2.59263e-08	6.21115e-07
DDX39A	-13.4538	111.146	-5.72284	2.59691e-08	6.21377e-07
ZBTB1	11.227	63.7566	5.72092	2.62345e-08	6.26956e-07
EIF4EBP1	-20.1853	136.028	-5.71753	2.67092e-08	6.37518e-07
MRPS34	-15.4315	139.934	-5.71564	2.69783e-08	6.43154e-07
C11orf71	-13.1094	36.0743	-5.71418	2.71871e-08	6.47339e-07
NOL7	-11.9567	107.198	-5.71362	2.72674e-08	6.48318e-07
FOXA2	-27.4931	15.0515	-5.71341	2.72977e-08	6.48318e-07
SMARCC2	14.084	72.3236	5.7132	2.73281e-08	6.48318e-07
TRMT2A	-9.49734	77.6757	-5.71162	2.75575e-08	6.52966e-07
AHCY	-13.1355	127.452	-5.70913	2.79215e-08	6.60786e-07
CSF1	19.7252	67.5225	5.70875	2.79781e-08	6.61321e-07
CRLS1	-11.0554	67.0511	-5.70811	2.8073e-08	6.6276e-07
LCN12	-15.2406	14.127	-5.70699	2.82394e-08	6.65882e-07
FARSB	-12.4203	86.9927	-5.70412	2.86703e-08	6.75225e-07
STK10	10.8877	46.9969	5.70374	2.87289e-08	6.75789e-07
ZNF407	5.86842	23.5878	5.6999	2.93174e-08	6.88799e-07
MOSPD2	10.8386	47.6495	5.69874	2.94975e-08	6.92196e-07
ZNF232	-11.6963	50.8602	-5.6962	2.98947e-08	7.00674e-07
MESP1	-20.3081	28.9257	-5.69547	3.00101e-08	7.02122e-07
MISP3	-22.0287	46.6541	-5.69535	3.00286e-08	7.02122e-07
C11orf1	-11.9238	36.4328	-5.69421	3.021e-08	7.05161e-07
PGP	-14.0249	77.6746	-5.69408	3.0231e-08	7.05161e-07
LPCAT3	14.565	44.9162	5.68887	3.10728e-08	7.23429e-07
B4GALNT4	-26.7243	32.0524	-5.68877	3.10885e-08	7.23429e-07
UBE2S	-19.2286	97.3948	-5.68802	3.1212e-08	7.25436e-07
LYZ	37.2903	110.098	5.68655	3.14547e-08	7.30206e-07
ARID4A	8.23324	40.0826	5.68574	3.15895e-08	7.32463e-07
MRPL54	-18.3435	111.692	-5.6852	3.16801e-08	7.33691e-07
CXorf21	10.3474	17.3935	5.68473	3.17572e-08	7.34603e-07
PIGB	7.4623	34.48	5.68407	3.18685e-08	7.35797e-07
NDUFA10	-10.4028	73.9413	-5.68397	3.18844e-08	7.35797e-07
ZNF579	-15.654	52.3565	-5.67952	3.26408e-08	7.5162e-07
OAS2	28.72	92.0201	5.67934	3.26712e-08	7.5162e-07
EDEM1	12.4909	75.0015	5.67926	3.26859e-08	7.5162e-07
TPBG	16.8638	76.1888	5.67782	3.29351e-08	7.56459e-07
THAP3	-8.69557	48.0435	-5.6753	3.33735e-08	7.65625e-07
CD4	23.5503	66.4231	5.67454	3.3507e-08	7.67596e-07
CLSPN	14.3964	44.2301	5.67437	3.35383e-08	7.67596e-07
MPND	-15.0192	78.0281	-5.6725	3.38695e-08	7.74269e-07
TMCC3	19.51	45.8469	5.671	3.41371e-08	7.79048e-07
MRTFB	9.19205	40.4047	5.67088	3.41586e-08	7.79048e-07
CHD2	8.47198	61.6675	5.66984	3.43468e-08	7.82425e-07
PSMA6	11.5094	59.4269	5.66815	3.46517e-08	7.88448e-07
MNDA	19.6515	40.1828	5.66692	3.48776e-08	7.92399e-07
HIST2H2AC	-15.9795	40.9271	-5.66676	3.49067e-08	7.92399e-07
MCRIP1	-15.7201	84.4455	-5.66518	3.51975e-08	7.98069e-07
REL	12.0338	23.9883	5.66462	3.53012e-08	7.99491e-07
MIER1	8.89174	61.6315	5.66391	3.54337e-08	8.01558e-07
KDM6A	12.9917	65.3957	5.6627	3.56596e-08	8.05734e-07
ANKFY1	10.0614	52.0967	5.66226	3.57421e-08	8.06662e-07
C20orf27	-17.1204	91.906	-5.66125	3.5932e-08	8.09694e-07
NT5C2	17.5782	59.2619	5.6611	3.59596e-08	8.09694e-07
TEP1	9.43374	49.2541	5.65937	3.62877e-08	8.16139e-07
OVOL2	-17.2017	60.4299	-5.65904	3.63515e-08	8.16629e-07
SSBP1	-12.0283	88.5354	-5.65823	3.65056e-08	8.19146e-07
ZNF233	-3.49237	4.90512	-5.65588	3.6958e-08	8.28343e-07
KLHDC3	-12.5191	131.178	-5.65371	3.7381e-08	8.36861e-07
GFER	-11.1922	69.9791	-5.65347	3.74293e-08	8.36981e-07
TFPT	-16.8677	93.4238	-5.65221	3.76773e-08	8.40136e-07
GBP3	21.5583	75.4105	5.6522	3.76788e-08	8.40136e-07
SYP	-8.20649	10.1667	-5.6521	3.76998e-08	8.40136e-07
KPNA6	8.56667	83.1203	5.65096	3.79255e-08	8.43153e-07
REX1BD	-14.7566	68.7539	-5.65089	3.79383e-08	8.43153e-07
P2RY11	-14.2418	47.3403	-5.65076	3.7965e-08	8.43153e-07
OTUB1	-9.93361	99.7544	-5.65	3.8117e-08	8.45563e-07
LY6G6F-LY6G6D	-11.8254	2.57063	-5.64938	3.82409e-08	8.47348e-07
RPL6	-15.5257	161.437	-5.64773	3.85729e-08	8.53733e-07
MDFIC	17.6732	53.3205	5.64738	3.86429e-08	8.5431e-07
SH2B3	12.0587	44.6372	5.64641	3.88406e-08	8.57708e-07
GPATCH8	9.41185	60.6791	5.64485	3.91588e-08	8.63756e-07
AAAS	-7.79391	80.8298	-5.64452	3.92274e-08	8.64291e-07
RASA2	11.0733	55.7207	5.64428	3.92753e-08	8.64368e-07
ETV4	-29.8142	48.1893	-5.64398	3.9339e-08	8.64792e-07
SAMD8	11.6755	54.4532	5.63922	4.03302e-08	8.84784e-07
KLF10	15.8131	97.8812	5.63918	4.03393e-08	8.84784e-07
PCED1B	15.2249	44.2744	5.63521	4.11862e-08	9.02344e-07
NECAB3	-13.422	56.2257	-5.63475	4.12864e-08	9.03523e-07
ZSWIM7	-10.2868	55.7195	-5.63386	4.14793e-08	9.06725e-07
SDAD1	12.6954	68.2654	5.63116	4.20683e-08	9.18569e-07
ATF6B	11.477	118.07	5.63084	4.21384e-08	9.19071e-07
FGF8	-8.60034	2.91189	-5.63052	4.22085e-08	9.19569e-07
IRAK2	19.297	46.3438	5.62547	4.33389e-08	9.42109e-07
NDFIP2	17.8943	86.8867	5.62544	4.33451e-08	9.42109e-07
COX14	-14.2228	113.528	-5.62525	4.33882e-08	9.42109e-07
RPS4X	-19.0549	199.936	-5.62244	4.40301e-08	9.53953e-07
NPC1	13.1658	68.1262	5.62215	4.40967e-08	9.53953e-07
RRP8	-6.72896	42.2911	-5.62208	4.41125e-08	9.53953e-07
NME1	-16.1811	102.219	-5.62201	4.41296e-08	9.53953e-07
NOC4L	-11.8418	91.719	-5.62038	4.45056e-08	9.60774e-07
CHCHD7	-10.6061	55.6283	-5.62022	4.45438e-08	9.60774e-07
UQCRC1	-14.5044	139.625	-5.61755	4.51699e-08	9.73201e-07
LAGE3	-17.635	119.248	-5.61511	4.57483e-08	9.84084e-07
SCAF11	8.45035	69.5689	5.61499	4.5776e-08	9.84084e-07
UQCC2	-12.6806	78.4166	-5.61315	4.62187e-08	9.92505e-07
ASXL2	9.23929	46.981	5.61289	4.62814e-08	9.92757e-07
LATS2	12.551	44.7698	5.60918	4.71857e-08	1.01104e-06
KXD1	-9.13633	90.8679	-5.60864	4.73189e-08	1.01278e-06
ZNF408	-8.6663	59.6989	-5.60834	4.73925e-08	1.01324e-06
DLG5	18.8608	63.935	5.60797	4.74843e-08	1.01409e-06
SLC31A2	10.8698	17.7169	5.6041	4.84509e-08	1.0336e-06
EOGT	11.3875	56.4056	5.60347	4.86098e-08	1.03528e-06
RB1	16.5659	81.6501	5.60337	4.86357e-08	1.03528e-06
PEX16	-10.7818	73.685	-5.60275	4.87937e-08	1.0375e-06
ALKBH4	-9.32579	63.4948	-5.60231	4.89047e-08	1.03866e-06
STARD5	15.1649	27.6149	5.60212	4.89549e-08	1.03866e-06
VPS13D	10.3321	51.3762	5.60021	4.9442e-08	1.04786e-06
SLC25A39	-12.8101	128.937	-5.59973	4.9567e-08	1.04937e-06
CAPN9	-13.3202	7.86688	-5.59871	4.98321e-08	1.05383e-06
CDPF1	-10.1495	53.0239	-5.59816	4.99731e-08	1.05567e-06
SAPCD2	-16.8938	76.9326	-5.5976	5.01204e-08	1.05763e-06
ITPR2	11.8002	30.4198	5.59674	5.03451e-08	1.06122e-06
SDHAF1	-13.2826	85.2179	-5.59538	5.07029e-08	1.06761e-06
SFMBT2	9.81567	15.8102	5.59331	5.12515e-08	1.078e-06
MYH7B	-13.4543	9.22846	-5.59222	5.15435e-08	1.08297e-06
EPCAM	-35.0376	125.784	-5.5917	5.16828e-08	1.08473e-06
DNASE1L1	12.7229	60.0307	5.59024	5.20756e-08	1.09179e-06
ETV3	13.7272	67.301	5.58602	5.32319e-08	1.11484e-06
MRPS17	-12.4333	63.668	-5.58566	5.33303e-08	1.1157e-06
TUFM	-11.5396	150.143	-5.58457	5.36342e-08	1.12085e-06
PCBP1	14.4072	151.377	5.58368	5.38833e-08	1.12276e-06
SLC2A9	16.5755	31.0732	5.58364	5.3894e-08	1.12276e-06
FDXACB1	-5.23119	14.4206	-5.58363	5.38984e-08	1.12276e-06
CSF1R	21.8807	57.5342	5.5829	5.41027e-08	1.12581e-06
SEL1L	9.83067	71.1573	5.57894	5.52275e-08	1.14683e-06
EVI2A	16.5431	35.052	5.57893	5.52308e-08	1.14683e-06
RPL22L1	-20.2751	90.3396	-5.57813	5.54582e-08	1.14949e-06
SNX1	8.11107	81.2746	5.57807	5.54769e-08	1.14949e-06
LIMA1	20.7047	98.0294	5.57773	5.5576e-08	1.15032e-06
ADCY3	13.4202	68.7288	5.57609	5.60494e-08	1.15889e-06
MPPE1	7.94048	36.5571	5.57576	5.61459e-08	1.15965e-06
MEN1	-7.91306	81.9152	-5.57344	5.68252e-08	1.17244e-06
TOMM22	-12.0663	119.582	-5.5732	5.68981e-08	1.1727e-06
CYC1	-15.0638	136.209	-5.57111	5.75186e-08	1.18424e-06
TRIM28	-13.164	152.175	-5.57069	5.76431e-08	1.18505e-06
TSEN54	-11.096	90.1398	-5.57057	5.76797e-08	1.18505e-06
MFSD6L	-18.4474	14.0645	-5.56858	5.82769e-08	1.19606e-06
LPXN	16.2769	57.6648	5.56707	5.87363e-08	1.20422e-06
TEX45	-6.99082	8.05139	-5.5662	5.89993e-08	1.20834e-06
RPL21	-18.1257	145.915	-5.56507	5.93475e-08	1.21419e-06
WIF1	-20.7225	7.84605	-5.56468	5.94683e-08	1.21539e-06
TRERF1	15.9945	47.9944	5.56113	6.05704e-08	1.23661e-06
SPG11	9.59219	58.8339	5.55595	6.22182e-08	1.26892e-06
NCOA4	11.4009	116.468	5.55525	6.24459e-08	1.27224e-06
ENO3	-11.5666	26.9056	-5.55273	6.32649e-08	1.28758e-06
ATP5PD	-13.6782	123.464	-5.55164	6.36235e-08	1.29352e-06
FBXL3	10.5571	63.9729	5.54919	6.44331e-08	1.30862e-06
SLC25A48	-8.67974	3.69131	-5.54749	6.50024e-08	1.3188e-06
HPS5	9.49064	50.8461	5.54672	6.52623e-08	1.3227e-06
IKZF2	16.5354	37.7868	5.5465	6.53377e-08	1.32285e-06
NPW	-29.3823	33.1605	-5.54426	6.60969e-08	1.33646e-06
BNIP2	9.3808	70.2942	5.54408	6.616e-08	1.33646e-06
KISS1R	-11.3269	7.06254	-5.54384	6.62426e-08	1.33646e-06
DTX3L	14.776	103.314	5.54371	6.62841e-08	1.33646e-06
JUND	-19.4172	144.159	-5.54191	6.69064e-08	1.34761e-06
AL391650.1	-3.02259	4.73369	-5.54121	6.71467e-08	1.35105e-06
RPS12	-21.0643	220.258	-5.5406	6.73607e-08	1.35297e-06
RPLP1	-20.6194	197.833	-5.54054	6.73812e-08	1.35297e-06
ZGLP1	-8.50874	16.0744	-5.53664	6.87503e-08	1.37904e-06
ZNF319	10.6875	45.3677	5.53474	6.94302e-08	1.39087e-06
LY6G6D	-14.75	3.29298	-5.53448	6.95212e-08	1.39087e-06
AUP1	-11.9655	135.391	-5.53439	6.9554e-08	1.39087e-06
TMEM120B	-8.49824	33.1706	-5.53125	7.06902e-08	1.41214e-06
ZFYVE26	7.52176	40.2943	5.53068	7.08995e-08	1.41487e-06
KCTD9	12.7589	67.9757	5.5271	7.22217e-08	1.43978e-06
TMEM223	-10.8989	72.1449	-5.5255	7.2817e-08	1.45016e-06
ATP11B	17.6833	77.0294	5.52471	7.3116e-08	1.45463e-06
EPB41L4A	10.7042	24.8974	5.5195	7.5105e-08	1.49132e-06
PJA2	12.2785	86.7549	5.51948	7.51137e-08	1.49132e-06
NMI	14.7956	87.3053	5.51825	7.55902e-08	1.49926e-06
IRF9	13.1342	43.9589	5.51781	7.57626e-08	1.50115e-06
PLXNC1	12.2919	27.7999	5.5176	7.58426e-08	1.50121e-06
TMEM205	-18.6881	112.616	-5.5171	7.6039e-08	1.50357e-06
PLPPR3	-5.35423	1.4568	-5.51624	7.63792e-08	1.50876e-06
SMG8	11.3274	55.656	5.51548	7.66769e-08	1.51311e-06
DOCK10	11.2842	22.4998	5.51108	7.84322e-08	1.54618e-06
RAB2B	9.22108	62.4604	5.51072	7.85767e-08	1.54746e-06
TUBB2B	-23.2636	21.0217	-5.50892	7.931e-08	1.56032e-06
SOX12	-17.6483	61.9173	-5.50812	7.96353e-08	1.56514e-06
RNF19A	14.4272	78.7368	5.50224	8.20797e-08	1.61156e-06
MYCBP2	14.4351	53.0586	5.50046	8.28355e-08	1.62476e-06
SERPINB3	59.9873	130.24	5.49955	8.32245e-08	1.62997e-06
NPM3	-17.7224	112.503	-5.49945	8.32683e-08	1.62997e-06
VPS28	-13.8428	108.218	-5.49898	8.34661e-08	1.63069e-06
RRP9	-14.2389	92.5088	-5.49897	8.34726e-08	1.63069e-06
SLFN5	17.8015	65.4612	5.49489	8.52396e-08	1.66354e-06
PLSCR1	17.9897	109.319	5.49322	8.59729e-08	1.67617e-06
SLC29A2	-15.8536	65.6014	-5.49001	8.74019e-08	1.70148e-06
CBX8	-10.763	44.5422	-5.48991	8.74457e-08	1.70148e-06
TTC19	-10.1925	63.5272	-5.48966	8.75595e-08	1.70199e-06
KIAA1109	9.5042	38.2359	5.48003	9.19921e-08	1.78637e-06
NDUFS6	-19.2694	136.512	-5.47958	9.22032e-08	1.78869e-06
TEAD1	13.6747	57.5854	5.47676	9.35451e-08	1.81291e-06
ATP5F1C	-11.323	137.441	-5.47422	9.47689e-08	1.83481e-06
OTUD1	19.8822	71.9069	5.47392	9.49141e-08	1.83579e-06
ADCK5	-11.8416	64.5124	-5.47323	9.52507e-08	1.84047e-06
VRK2	10.5426	64.1298	5.47262	9.55486e-08	1.8444e-06
SLC35A5	8.91319	61.823	5.46875	9.74613e-08	1.87918e-06
TTBK2	6.48613	22.8291	5.46858	9.75435e-08	1.87918e-06
FGF3	-16.5447	2.35057	-5.46804	9.78159e-08	1.88257e-06
SDF2L1	-16.9041	105.891	-5.46651	9.85823e-08	1.89545e-06
RPAIN	-9.00155	48.1724	-5.46561	9.90369e-08	1.90231e-06
ARFGAP1	-10.8696	89.149	-5.46345	1.00139e-07	1.92159e-06
IKZF1	12.8361	22.8854	5.46288	1.00428e-07	1.92523e-06
SNRPF	-13.402	104.421	-5.46246	1.00644e-07	1.92748e-06
DDX60L	14.1416	36.6226	5.46001	1.01914e-07	1.94988e-06
TIMM10B	-8.6573	67.8719	-5.4597	1.02075e-07	1.95105e-06
PRPF31	-13.1324	109.51	-5.45928	1.02296e-07	1.95335e-06
DOCK8	12.316	27.604	5.45887	1.02507e-07	1.95547e-06
NAA60	-8.65324	63.0062	-5.45843	1.02741e-07	1.95801e-06
ITGAX	15.4006	39.0986	5.45761	1.03168e-07	1.96423e-06
TESMIN	-11.5328	22.9572	-5.45582	1.04119e-07	1.97888e-06
ZDHHC19	-5.75343	2.70385	-5.45578	1.04141e-07	1.97888e-06
CALD1	21.4714	78.595	5.45536	1.04361e-07	1.98113e-06
OR2I1P	31.5711	47.8187	5.45304	1.05606e-07	2.0028e-06
AMOTL2	19.3255	83.777	5.45063	1.06915e-07	2.02566e-06
EIF3F	-12.3928	88.3213	-5.45	1.07258e-07	2.03019e-06
SUN2	13.5973	101.945	5.44846	1.08101e-07	2.04417e-06
ARHGAP30	18.028	57.9083	5.44801	1.08352e-07	2.04692e-06
FGF23	-2.70513	0.4164	-5.44547	1.09762e-07	2.07154e-06
AP1G2	10.3979	69.1128	5.44527	1.09876e-07	2.07169e-06
RBM43	8.18977	28.3905	5.44495	1.10054e-07	2.07305e-06
ADAT1	8.89086	52.5908	5.44331	1.10978e-07	2.08842e-06
ARF5	-13.4051	143.404	-5.44224	1.11588e-07	2.09787e-06
WDR7	5.74927	24.2941	5.44167	1.11911e-07	2.10192e-06
CEBPZOS	-9.37791	76.4086	-5.44044	1.12617e-07	2.11147e-06
ADAM9	16.65	92.2764	5.4404	1.12636e-07	2.11147e-06
RRP7A	-14.0893	92.772	-5.43989	1.12933e-07	2.11191e-06
TGFBR2	19.5512	76.0761	5.43972	1.13029e-07	2.11191e-06
ZNF32	-12.0509	91.2323	-5.43966	1.13062e-07	2.11191e-06
FRMD6	25.1206	67.6838	5.43961	1.13094e-07	2.11191e-06
ZCCHC2	7.64723	37.5751	5.43766	1.14223e-07	2.13096e-06
RHBDF2	14.3001	68.9717	5.43657	1.14856e-07	2.14071e-06
KRT20	-18.0218	4.77968	-5.43617	1.15092e-07	2.14307e-06
ALYREF	-14.8596	136.358	-5.4357	1.15367e-07	2.14613e-06
MINAR2	-1.18869	0.255598	-5.43516	1.15685e-07	2.14999e-06
NDUFAF5	-6.29196	31.8035	-5.43484	1.15876e-07	2.1515e-06
WDR92	-4.4946	14.043	-5.43191	1.17614e-07	2.18168e-06
HINT2	-15.3885	81.4379	-5.43117	1.18056e-07	2.18649e-06
STAG1	14.4198	59.1301	5.43111	1.18098e-07	2.18649e-06
SUPV3L1	-8.61344	67.0097	-5.43032	1.18571e-07	2.19318e-06
ODC1	-23.5384	116.688	-5.42875	1.1952e-07	2.20862e-06
SSR4	-16.6411	118.97	-5.42809	1.19925e-07	2.21401e-06
ERC1	10.9873	50.8736	5.42736	1.2037e-07	2.22013e-06
TXN2	-10.7879	117.398	-5.4255	1.21513e-07	2.23908e-06
TMEM249	-4.13354	2.94513	-5.4241	1.22384e-07	2.253e-06
DYNC1I1	-12.8156	8.29212	-5.42302	1.23053e-07	2.26318e-06
CFH	27.9247	61.7031	5.42133	1.24115e-07	2.28056e-06
IRF2BP1	-10.1736	83.0431	-5.42062	1.24568e-07	2.28507e-06
2021-09-10	16.8051	85.5171	5.42054	1.24616e-07	2.28507e-06
CTNND1	15.2285	126.925	5.42039	1.24713e-07	2.28507e-06
WDR34	-16.4941	132.599	-5.4189	1.2566e-07	2.29887e-06
LCN15	-13.0642	1.89682	-5.41883	1.25702e-07	2.29887e-06
CCNK	9.13747	26.7272	5.41767	1.26447e-07	2.3102e-06
TP53BP1	11.2221	44.0094	5.4175	1.26558e-07	2.3102e-06
PIGU	-11.5803	90.377	-5.41727	1.26704e-07	2.31069e-06
EXOSC7	-11.7324	72.4872	-5.41624	1.27367e-07	2.3206e-06
MCRS1	-7.84826	99.6959	-5.41562	1.27769e-07	2.32575e-06
CACFD1	-14.6055	68.027	-5.41488	1.2825e-07	2.33227e-06
KAZALD1	-19.8588	37.4283	-5.41457	1.28452e-07	2.33227e-06
ACTN1	18.0012	102.863	5.41452	1.28486e-07	2.33227e-06
LIMS1	10.9143	71.9306	5.41434	1.28606e-07	2.33227e-06
LAMTOR2	-14.6563	119.086	-5.41093	1.30851e-07	2.3691e-06
SLC12A6	17.9913	58.3752	5.41088	1.3088e-07	2.3691e-06
CFAP410	-11.0822	39.8093	-5.40742	1.33201e-07	2.40888e-06
CHSY1	12.9913	69.843	5.4068	1.33623e-07	2.41426e-06
FGF19	-22.1148	5.53277	-5.40622	1.34016e-07	2.41912e-06
ZNF20	-2.15333	3.42984	-5.40603	1.34142e-07	2.41916e-06
USP25	10.1958	57.79	5.40489	1.34921e-07	2.43095e-06
B3GNT9	13.5799	61.0291	5.4019	1.36979e-07	2.46575e-06
HDHD3	-14.2061	92.1336	-5.40051	1.37947e-07	2.4808e-06
DPM2	-11.6567	98.1021	-5.40034	1.3807e-07	2.4808e-06
VPS52	9.78928	81.6659	5.39985	1.38413e-07	2.48467e-06
HDGFL2	-11.5832	94.6993	-5.39822	1.39561e-07	2.49985e-06
C11orf94	-5.88809	9.62955	-5.39813	1.39626e-07	2.49985e-06
RPS17	-17.7602	171.388	-5.3981	1.39643e-07	2.49985e-06
LCMT1	-9.529	84.4359	-5.39682	1.40551e-07	2.51379e-06
QARS	-11.5026	119.916	-5.39622	1.40981e-07	2.51917e-06
SAAL1	-9.26469	57.2051	-5.39601	1.41128e-07	2.51949e-06
RPS29	-15.6812	111.974	-5.39529	1.41648e-07	2.52644e-06
ECSIT	-14.4318	94.5706	-5.3935	1.42933e-07	2.54704e-06
PDCD2L	-12.7231	61.9112	-5.39326	1.4311e-07	2.54786e-06
IRF1	21.9727	90.7484	5.39301	1.43293e-07	2.54878e-06
TANK	8.52415	65.1332	5.38873	1.4643e-07	2.60221e-06
GATA3	26.2118	48.4061	5.38792	1.4703e-07	2.61049e-06
ALOX5AP	21.3982	67.5535	5.38697	1.47737e-07	2.62065e-06
MZT2A	-16.0176	81.7253	-5.38586	1.48569e-07	2.63301e-06
PHOSPHO2	-8.9263	27.2476	-5.38509	1.49147e-07	2.63961e-06
PLCH2	24.3117	50.6484	5.385	1.49212e-07	2.63961e-06
C11orf49	-12.1634	48.3218	-5.38339	1.50434e-07	2.6588e-06
LRRC10B	-18	15.6753	-5.38294	1.50778e-07	2.66247e-06
MRM3	-11.6923	68.454	-5.38185	1.51607e-07	2.67458e-06
MKRN1	-8.12494	97.7958	-5.38168	1.51739e-07	2.67458e-06
CLN3	-11.0924	58.6471	-5.38069	1.52502e-07	2.6856e-06
GBP5	33.8033	54.7977	5.38011	1.52947e-07	2.69101e-06
MCC	18.8109	45.7157	5.37911	1.53724e-07	2.70225e-06
UMAD1	7.19789	51.7735	5.37862	1.54108e-07	2.70655e-06
SNX33	14.3083	72.2615	5.37706	1.55325e-07	2.72547e-06
MRPS15	-12.8503	109.658	-5.37591	1.56228e-07	2.73884e-06
UQCRH	-14.472	154.024	-5.3685	1.62185e-07	2.84071e-06
SP2	8.12578	74.4235	5.366	1.64243e-07	2.87417e-06
TP53I13	-10.6879	72.8886	-5.36543	1.64715e-07	2.87984e-06
RPS27A	-16.5217	166.679	-5.36271	1.66988e-07	2.91697e-06
MRPL24	-15.3669	119.519	-5.35965	1.69585e-07	2.95968e-06
MON2	6.95169	41.4314	5.35869	1.70404e-07	2.97132e-06
SBNO2	14.66	100.805	5.35835	1.70698e-07	2.97377e-06
DTYMK	-14.8863	98.3538	-5.35705	1.71815e-07	2.99056e-06
FAM129A	22.212	64.9704	5.35619	1.72565e-07	3.00094e-06
EIF3G	-13.7579	116.609	-5.356	1.72727e-07	3.00107e-06
SLA	15.6558	32.742	5.35472	1.73845e-07	3.0178e-06
XAB2	-10.8604	89.6295	-5.35374	1.74704e-07	3.02877e-06
C11orf98	-9.29416	59.3996	-5.35365	1.74787e-07	3.02877e-06
SLC39A4	-18.8438	63.3653	-5.35098	1.77153e-07	3.06703e-06
CPSF4	-10.1567	72.6188	-5.35045	1.7762e-07	3.07238e-06
CEP350	8.11942	51.8761	5.34848	1.7939e-07	3.10024e-06
STK4	8.93102	60.652	5.34817	1.79673e-07	3.10239e-06
PCNX4	6.88802	31.624	5.3454	1.82194e-07	3.14313e-06
ANXA8	35.4626	72.8039	5.34491	1.8264e-07	3.14803e-06
EXOC7	9.73556	60.9526	5.34408	1.83404e-07	3.15225e-06
RHBDD3	-10.8821	78.4625	-5.34408	1.83406e-07	3.15225e-06
ARHGDIG	-5.06651	2.8037	-5.34394	1.8353e-07	3.15225e-06
FMNL1	14.9716	47.2553	5.34394	1.83532e-07	3.15225e-06
HDHD2	9.26421	47.1318	5.34127	1.86017e-07	3.19211e-06
NDUFAF3	-13.1513	92.6362	-5.33916	1.87998e-07	3.22328e-06
PAPOLG	7.27132	42.1454	5.33538	1.91595e-07	3.28205e-06
ACRV1	-3.89749	8.85975	-5.33317	1.93734e-07	3.31578e-06
ARNTL	9.537	35.0219	5.33276	1.94131e-07	3.31965e-06
ITK	10.3797	14.6976	5.33155	1.95322e-07	3.33344e-06
WDHD1	10.3702	63.6557	5.33149	1.95378e-07	3.33344e-06
C22orf39	-8.03937	44.8236	-5.33141	1.95451e-07	3.33344e-06
ENDOG	-12.31	59.0691	-5.32849	1.98341e-07	3.37978e-06
IL10RA	16.817	37.9616	5.32654	2.00291e-07	3.41002e-06
PHKG2	-9.13725	61.0973	-5.32613	2.007e-07	3.414e-06
RPS18	-19.2393	210.581	-5.32502	2.0182e-07	3.43005e-06
RBX1	-11.6285	105.547	-5.3236	2.03267e-07	3.45164e-06
C1orf56	-10.2286	44.3075	-5.32324	2.03628e-07	3.45476e-06
CYBB	23.1961	59.6818	5.32305	2.03824e-07	3.45508e-06
PLEK	21.2984	51.9904	5.3227	2.04184e-07	3.45625e-06
FRRS1	18.1731	40.88	5.32263	2.04248e-07	3.45625e-06
ZNF814	-6.28657	13.6341	-5.32142	2.05491e-07	3.47426e-06
GON4L	8.21151	48.2284	5.31929	2.077e-07	3.50559e-06
ARNTL2	20.1855	75.7633	5.31929	2.07704e-07	3.50559e-06
MCL1	14.7025	151.424	5.31803	2.09017e-07	3.52469e-06
CALCOCO1	9.90746	64.9233	5.31759	2.09472e-07	3.52847e-06
POMT1	-9.00573	55.4017	-5.31747	2.09603e-07	3.52847e-06
WRAP53	-10.1687	53.1387	-5.31593	2.11224e-07	3.55048e-06
RPL30	-16.3298	162.015	-5.31588	2.11275e-07	3.55048e-06
RAB23	12.4403	34.459	5.31375	2.13538e-07	3.58541e-06
C19orf81	-12.2721	7.3034	-5.31332	2.14005e-07	3.58654e-06
ELMSAN1	10.1444	46.7748	5.31331	2.14009e-07	3.58654e-06
TAP2	19.1981	84.414	5.31317	2.14158e-07	3.58654e-06
AC004754.1	-2.87583	2.44541	-5.3127	2.14668e-07	3.592e-06
MPPED1	-6.34113	1.54683	-5.31071	2.16814e-07	3.6248e-06
ELL2	19.1092	79.1703	5.31044	2.17111e-07	3.62665e-06
NDUFS7	-12.8148	67.1933	-5.30954	2.18089e-07	3.63987e-06
PIAS1	7.48569	48.3932	5.30846	2.1927e-07	3.65643e-06
FAM50A	-14.0852	120.883	-5.30827	2.19479e-07	3.65679e-06
LYRM4	-9.93509	38.4497	-5.30599	2.21995e-07	3.69556e-06
PRKAR1A	10.5319	108.211	5.30502	2.23069e-07	3.71026e-06
ACTR3B	-8.05564	21.5432	-5.3042	2.23987e-07	3.72234e-06
GPR83	-8.26031	2.62408	-5.30354	2.24727e-07	3.73147e-06
LRRC36	-3.58976	3.58153	-5.3028	2.25562e-07	3.74214e-06
RPS2	-19.684	192.856	-5.3023	2.26126e-07	3.7483e-06
CMPK2	21.1822	53.1069	5.30209	2.26368e-07	3.74912e-06
EIF2AK2	10.9541	75.0242	5.30167	2.26837e-07	3.7537e-06
CCER2	-8.67882	11.4289	-5.29998	2.28768e-07	3.78106e-06
ANKRD11	9.77684	61.0007	5.29988	2.28878e-07	3.78106e-06
ASTL	-5.78779	3.80019	-5.29915	2.29715e-07	3.79166e-06
GLB1L2	-20.3121	31.1136	-5.29879	2.30127e-07	3.79525e-06
REV1	10.0341	58.6887	5.2981	2.30922e-07	3.80514e-06
SSR2	-11.3396	113.946	-5.29789	2.31162e-07	3.80586e-06
AL136454.1	-12.4754	32.9009	-5.29722	2.31939e-07	3.81544e-06
IDO1	42.9884	87.0319	5.29511	2.34393e-07	3.85225e-06
TIMM23B	7.15049	30.3473	5.29496	2.34573e-07	3.85225e-06
SLC35B1	-8.01072	74.7316	-5.2924	2.37582e-07	3.89326e-06
MRPL4	-13.612	87.1593	-5.29229	2.3772e-07	3.89326e-06
HELZ	8.79971	44.7643	5.29216	2.37868e-07	3.89326e-06
IL15	14.4965	28.1659	5.29215	2.37887e-07	3.89326e-06
TRAPPC8	9.58791	52.973	5.29199	2.38069e-07	3.89326e-06
TNC	33.6639	86.6623	5.29153	2.38616e-07	3.89893e-06
DHRS4L2	-12.1672	63.6645	-5.29123	2.38982e-07	3.90164e-06
RTN3	-9.85427	111.033	-5.28859	2.42141e-07	3.94989e-06
WDR83OS	-12.5173	118.42	-5.28793	2.42948e-07	3.95975e-06
MTRNR2L6	-1.68587	1.33046	-5.28647	2.44719e-07	3.98527e-06
PLK2	26.4987	83.6524	5.28575	2.45593e-07	3.99618e-06
MSI1	-22.8363	19.5901	-5.2852	2.46269e-07	4.00269e-06
CTDSP2	10.423	115.103	5.28509	2.46405e-07	4.00269e-06
TANC2	11.2727	31.0528	5.28269	2.49367e-07	4.04743e-06
CYTIP	17.5605	39.6353	5.28142	2.50961e-07	4.06673e-06
RECQL4	-13.2889	85.2699	-5.28141	2.50973e-07	4.06673e-06
RUVBL2	-12.8591	114.693	-5.28121	2.51215e-07	4.06726e-06
PPFIBP1	13.3884	56.9564	5.27949	2.53379e-07	4.09889e-06
CRLF3	9.29038	56.1828	5.27833	2.54845e-07	4.11893e-06
RPL10A	-15.8919	191.194	-5.27818	2.55041e-07	4.11893e-06
AHR	17.1842	81.2014	5.27372	2.60759e-07	4.20779e-06
NDUFC1	-12.0986	103.291	-5.27316	2.61494e-07	4.21616e-06
GATC	-6.39021	59.6943	-5.27224	2.62696e-07	4.22979e-06
AL162231.1	-6.63439	10.9892	-5.27218	2.62774e-07	4.22979e-06
MINDY2	9.91285	41.7598	5.26856	2.67538e-07	4.30293e-06
ITFG1	9.09778	63.9633	5.26829	2.67904e-07	4.30525e-06
SIGLEC10	16.3152	30.0007	5.26724	2.693e-07	4.32412e-06
GALK1	-13.0258	67.9706	-5.26666	2.70079e-07	4.33305e-06
ADAM10	11.0574	68.9694	5.26622	2.70679e-07	4.33716e-06
C1orf112	8.22598	42.3	5.266	2.7097e-07	4.33716e-06
FCGR2A	17.2398	47.9152	5.26598	2.71003e-07	4.33716e-06
ANKRD44	7.94104	19.0859	5.26555	2.71576e-07	4.34276e-06
APBB1IP	15.6251	32.4405	5.26459	2.72882e-07	4.36007e-06
KAT2B	12.3198	44.2723	5.26177	2.76731e-07	4.41711e-06
BEST3	-7.12293	1.51012	-5.26164	2.76906e-07	4.41711e-06
BNC1	38.4283	65.4398	5.26126	2.77428e-07	4.42052e-06
REPIN1	-13.8928	89.8082	-5.26116	2.77573e-07	4.42052e-06
ADCY7	12.7967	24.9605	5.25942	2.79982e-07	4.45281e-06
HIF1A	18.4247	118.892	5.25936	2.80058e-07	4.45281e-06
MTF1	9.26647	48.7259	5.25903	2.80525e-07	4.4566e-06
LSM5	-10.2758	79.384	-5.25875	2.80904e-07	4.45864e-06
EMG1	-10.5754	50.0564	-5.25861	2.81112e-07	4.45864e-06
GIMAP8	12.113	26.2243	5.25718	2.83102e-07	4.48656e-06
TANC1	9.3055	46.7948	5.25529	2.85772e-07	4.52519e-06
PIH1D1	-11.0297	105.407	-5.25485	2.864e-07	4.53145e-06
CALCOCO2	8.41961	81.624	5.25376	2.87949e-07	4.55225e-06
CIAO3	-8.33283	53.7859	-5.25157	2.91103e-07	4.59838e-06
ZBTB38	14.921	51.8943	5.25134	2.91428e-07	4.5998e-06
TMEM203	-9.94453	108.302	-5.24794	2.96386e-07	4.67148e-06
SSSCA1	-12.3375	80.3465	-5.2479	2.9645e-07	4.67148e-06
STX12	9.048	82.9065	5.24692	2.97886e-07	4.69033e-06
HPS3	11.413	59.555	5.24423	3.01889e-07	4.74951e-06
MYLPF	-10.8873	12.0965	-5.24276	3.04089e-07	4.78026e-06
RNF181	-14.5775	130.166	-5.24215	3.05012e-07	4.7909e-06
LYST	8.3187	27.2785	5.24198	3.05277e-07	4.7912e-06
RASSF7	-17.7012	100.479	-5.24119	3.06467e-07	4.806e-06
KTN1	12.1959	84.0546	5.23908	3.09693e-07	4.85268e-06
INAFM1	-14.9894	82.134	-5.23881	3.10109e-07	4.8553e-06
PIP5K1A	11.2969	82.7601	5.23797	3.11391e-07	4.87146e-06
SRBD1	7.52823	46.3958	5.2374	3.12276e-07	4.87841e-06
ANLN	16.419	89.7161	5.23736	3.12337e-07	4.87841e-06
FGF4	-15.0686	2.00196	-5.23672	3.13333e-07	4.89006e-06
WDR74	-10.0665	70.1075	-5.23596	3.14504e-07	4.90439e-06
SNRNP70	-9.8037	128.133	-5.2352	3.15693e-07	4.919e-06
FGF17	-5.94562	4.83338	-5.22985	3.24165e-07	5.04698e-06
RALY	-10.9104	113.805	-5.22945	3.24801e-07	5.05284e-06
ALPG	-24.334	9.75707	-5.22918	3.25242e-07	5.05566e-06
CD86	16.2287	38.7998	5.22566	3.30942e-07	5.14016e-06
CIP2A	11.7675	58.9581	5.22509	3.31882e-07	5.15064e-06
C6orf203	-9.87147	67.8013	-5.22443	3.32967e-07	5.16093e-06
SLC25A24	13.2059	68.5316	5.22436	3.33074e-07	5.16093e-06
DUSP11	10.9625	79.9939	5.2242	3.33342e-07	5.16096e-06
PNKD	-16.6673	78.173	-5.22396	3.33734e-07	5.16294e-06
NF2	-8.64869	63.6492	-5.22273	3.3577e-07	5.19031e-06
SETD7	11.622	51.3133	5.22144	3.3791e-07	5.21924e-06
HAGHL	-13.4691	23.5113	-5.21997	3.40373e-07	5.25313e-06
PHB	-11.0666	111.698	-5.2196	3.40999e-07	5.25862e-06
DNAJC14	10.9247	56.5715	5.21909	3.41867e-07	5.26784e-06
TMEM97	-16.2137	81.431	-5.21764	3.4432e-07	5.30144e-06
GAMT	-26.4152	61.4786	-5.21668	3.45955e-07	5.32138e-06
MST1	-9.71669	23.9457	-5.21656	3.46161e-07	5.32138e-06
NOP53	-15.6455	122.656	-5.21613	3.46891e-07	5.32838e-06
NCKAP1L	14.3766	30.0782	5.21581	3.47446e-07	5.3327e-06
DBI	-13.8649	132.106	-5.21237	3.53381e-07	5.41953e-06
ATF4	-12.9548	156.843	-5.21198	3.54062e-07	5.4257e-06
LKAAEAR1	-8.53633	5.44926	-5.21107	3.55658e-07	5.44587e-06
LRCH4	8.48439	32.0739	5.2102	3.57192e-07	5.46507e-06
NFAT5	12.0394	31.0942	5.20909	3.59144e-07	5.49062e-06
MRPL40	-12.0735	95.7506	-5.20804	3.61011e-07	5.51483e-06
INPP4B	14.5931	30.3394	5.20515	3.66186e-07	5.5895e-06
GIMAP2	15.3338	38.1045	5.20406	3.68158e-07	5.6152e-06
C12orf45	-13.6028	70.2265	-5.20305	3.70005e-07	5.63896e-06
RAP2C	12.1151	79.1104	5.2011	3.73568e-07	5.6888e-06
ARMC6	-9.82153	76.1895	-5.20021	3.75212e-07	5.70939e-06
TMX1	9.94951	91.3573	5.19995	3.75683e-07	5.71208e-06
PARP8	11.1652	37.3657	5.19719	3.80817e-07	5.78562e-06
SLMAP	10.0135	52.2772	5.19693	3.81312e-07	5.78864e-06
AC026470.1	12.2006	77.0443	5.19372	3.87377e-07	5.87612e-06
POLK	6.8388	31.3282	5.19099	3.92616e-07	5.95095e-06
CCDC85B	-19.6647	79.5816	-5.18939	3.95727e-07	5.99345e-06
INAVA	18.9121	77.9535	5.18742	3.99564e-07	6.04686e-06
SURF1	-11.1643	102.578	-5.18622	4.01922e-07	6.07783e-06
USP34	12.9775	40.205	5.1847	4.04949e-07	6.11885e-06
TDRD1	-8.43709	2.25533	-5.18413	4.06078e-07	6.12737e-06
SOWAHB	18.0074	38.5756	5.1841	4.06143e-07	6.12737e-06
BIN3	7.74238	45.1172	5.18347	4.07395e-07	6.14151e-06
NOSIP	-14.6295	91.6416	-5.18318	4.07969e-07	6.14541e-06
AP4E1	8.42814	37.9663	5.1815	4.1136e-07	6.1916e-06
PRR36	-22.1698	22.2773	-5.18134	4.11671e-07	6.1916e-06
DGKA	16.6221	74.8439	5.18086	4.12648e-07	6.2015e-06
GPR87	42.8037	103.687	5.18033	4.13733e-07	6.21302e-06
CHID1	-10.1731	80.3323	-5.17863	4.17184e-07	6.25842e-06
CTSO	15.6968	63.6982	5.17853	4.17399e-07	6.25842e-06
TLCD1	-15.8738	70.6818	-5.17832	4.17826e-07	6.26e-06
ARHGEF18	7.90067	26.4755	5.17751	4.19496e-07	6.28019e-06
ELOF1	-10.3225	86.9027	-5.17622	4.22154e-07	6.31512e-06
THOP1	-10.9502	72.579	-5.17578	4.23063e-07	6.32387e-06
SENP3	-9.09287	68.0555	-5.17466	4.25398e-07	6.35389e-06
DPP8	7.67363	48.9259	5.17331	4.28224e-07	6.39026e-06
ADAM19	16.2915	42.3559	5.17318	4.28489e-07	6.39026e-06
ENTPD7	15.7488	50.296	5.17228	4.30401e-07	6.41387e-06
RAB3GAP1	7.70995	80.2916	5.1715	4.32034e-07	6.43328e-06
ADSL	-10.0099	75.0167	-5.17119	4.32704e-07	6.43829e-06
HIVEP2	10.6485	51.9481	5.17103	4.33031e-07	6.43829e-06
SSBP4	-12.5534	86.6183	-5.16912	4.37118e-07	6.49408e-06
DDX59	8.54522	58.0441	5.16689	4.41911e-07	6.56029e-06
MRPL14	-15.3511	139.124	-5.16641	4.42962e-07	6.57088e-06
COQ4	-9.33784	84.1136	-5.16597	4.43913e-07	6.57998e-06
TIMM50	-11.6453	78.6337	-5.16545	4.45035e-07	6.5916e-06
UCKL1	-9.83178	88.1389	-5.16452	4.47066e-07	6.61665e-06
FKBP8	-11.5017	144.157	-5.16328	4.49794e-07	6.65196e-06
BANF1	-12.7155	146.095	-5.16279	4.50871e-07	6.65727e-06
FAM83B	22.5161	53.4917	5.16271	4.5105e-07	6.65727e-06
CASP8AP2	10.7585	46.1703	5.16265	4.51178e-07	6.65727e-06
MEAK7	16.0218	57.0889	5.16225	4.52062e-07	6.66527e-06
TNFRSF10A	13.7474	60.8952	5.16025	4.56517e-07	6.72585e-06
CCNDBP1	9.03179	59.6842	5.15966	4.57833e-07	6.74015e-06
TDRD7	10.4382	62.8957	5.15859	4.60246e-07	6.77056e-06
INPP5B	7.4753	41.0954	5.1556	4.67017e-07	6.86497e-06
ITPA	-12.5775	110.307	-5.15255	4.74032e-07	6.96284e-06
PSMC3	-11.6139	138.062	-5.15199	4.75346e-07	6.97688e-06
MYO1B	20.0189	79.9283	5.15133	4.76879e-07	6.9941e-06
RPS23	-15.8452	150.221	-5.15091	4.77862e-07	7.00325e-06
ADGRF4	28.5696	53.9021	5.15016	4.7961e-07	7.02359e-06
ARHGAP5	10.983	71.058	5.14979	4.80479e-07	7.03103e-06
QRICH2	-9.67689	19.6477	-5.14648	4.88306e-07	7.14019e-06
PTPN1	11.5734	96.4599	5.14622	4.88925e-07	7.14387e-06
RTKN	-11.7298	78.0173	-5.14576	4.90023e-07	7.15456e-06
TMEM11	-10.4464	76.8367	-5.14436	4.93398e-07	7.19844e-06
TADA3	-11.1328	96.2243	-5.14362	4.95174e-07	7.21894e-06
HLA-DPA1	31.0835	109.778	5.14099	5.01574e-07	7.30678e-06
ITPRIP	19.1889	73.8104	5.13881	5.06936e-07	7.37937e-06
SERPINB4	54.552	111.717	5.13842	5.07904e-07	7.38794e-06
MRPS14	-7.2967	76.1574	-5.13811	5.08664e-07	7.39347e-06
NUP88	-9.19016	72.6563	-5.13727	5.10756e-07	7.41834e-06
UHMK1	10.7308	89.6012	5.13668	5.12222e-07	7.43408e-06
ANKRD23	-3.37537	7.29225	-5.13543	5.15365e-07	7.47413e-06
PANO1	-3.48959	7.97466	-5.13516	5.16047e-07	7.47846e-06
DDX56	-9.17406	101.448	-5.13465	5.17324e-07	7.49139e-06
AFF1	11.3197	62.2993	5.13008	5.28986e-07	7.65457e-06
PRAF2	-16.1764	83.556	-5.12967	5.30031e-07	7.664e-06
SNX10	17.6444	48.7951	5.12824	5.33745e-07	7.71197e-06
ELP6	-8.81989	67.3459	-5.12772	5.35091e-07	7.72569e-06
GJB1	-29.9753	19.8039	-5.12704	5.36865e-07	7.74557e-06
EHD2	24.0407	107.853	5.12651	5.3826e-07	7.75995e-06
FCHO2	10.6919	58.9125	5.1262	5.39081e-07	7.76603e-06
IMPDH2	-15.4245	131.068	-5.12225	5.49525e-07	7.91064e-06
PPP1R15B	9.01793	92.0572	5.12134	5.51977e-07	7.94008e-06
FHIT	-8.80386	14.9626	-5.12088	5.53215e-07	7.952e-06
PIK3CG	6.42481	9.10426	5.11951	5.5692e-07	7.99935e-06
CAB39	11.7878	93.5755	5.11855	5.5953e-07	8.03092e-06
KLF11	12.1597	62.6235	5.11776	5.61669e-07	8.05569e-06
HFE	10.7657	35.1106	5.11645	5.65255e-07	8.10116e-06
DNAJB14	7.15267	37.8218	5.11483	5.69724e-07	8.15855e-06
CLEC7A	25.684	43.6052	5.1147	5.70098e-07	8.15855e-06
HERC4	7.99461	42.1754	5.11345	5.73577e-07	8.20232e-06
GEMIN7	-10.8142	75.4427	-5.11146	5.79136e-07	8.27574e-06
SNRPB	-14.8064	178.002	-5.11017	5.82782e-07	8.31661e-06
RWDD1	-9.80709	69.8474	-5.11014	5.8285e-07	8.31661e-06
CEPT1	7.88222	44.2657	5.10976	5.83938e-07	8.32603e-06
PARP15	7.88335	11.1132	5.10785	5.89382e-07	8.3975e-06
DDX58	18.0244	71.5112	5.10632	5.93787e-07	8.45408e-06
VAX2	-16.2796	26.574	-5.10493	5.97783e-07	8.50477e-06
CST5	-8.27567	2.1092	-5.1044	5.99324e-07	8.51975e-06
FRA10AC1	-6.94346	40.4836	-5.10427	5.99711e-07	8.51975e-06
TRIO	12.9763	51.2474	5.10377	6.01182e-07	8.53442e-06
KLF7	14.7097	45.7858	5.10243	6.05098e-07	8.58376e-06
KLF6	18.7589	102.051	5.10214	6.05952e-07	8.58467e-06
MCFD2	10.5537	89.193	5.1021	6.06063e-07	8.58467e-06
C16orf70	8.52625	49.9026	5.10196	6.06485e-07	8.58467e-06
GNB1L	-7.9478	28.3612	-5.10158	6.07593e-07	8.59411e-06
ARFIP2	-9.15459	77.9298	-5.10136	6.08236e-07	8.59696e-06
ABHD12B	-11.1641	6.4649	-5.10079	6.09939e-07	8.61479e-06
GOPC	9.87606	73.8488	5.10032	6.1131e-07	8.62496e-06
ZNF394	-7.4831	63.7972	-5.10024	6.11546e-07	8.62496e-06
ATP4A	-2.98398	0.701259	-5.0999	6.12566e-07	8.63311e-06
SRA1	-11.0704	84.8155	-5.09928	6.14418e-07	8.65295e-06
RTN4IP1	-9.55267	54.4239	-5.09903	6.1514e-07	8.65661e-06
LAMA3	27.9354	74.6311	5.09889	6.15567e-07	8.65661e-06
SOD1	-14.6739	147.578	-5.09836	6.17158e-07	8.67272e-06
ZNF384	10.3487	53.5963	5.09773	6.19057e-07	8.68979e-06
PSMB6	-13.8897	142.203	-5.09758	6.19496e-07	8.68979e-06
GTF2H3	9.55526	75.8521	5.09751	6.19711e-07	8.68979e-06
G6PC3	-11.3049	75.0617	-5.09715	6.20781e-07	8.69837e-06
TTPA	-6.9554	4.21976	-5.09701	6.21217e-07	8.69837e-06
RITA1	-7.78089	78.6587	-5.09516	6.26789e-07	8.77009e-06
AXL	22.7811	63.3612	5.09453	6.28732e-07	8.79097e-06
PDCD1LG2	16.2824	27.5252	5.09318	6.32831e-07	8.84193e-06
TICAM2	1.1965	1.6572	5.0916	6.37712e-07	8.90374e-06
FAM234A	-11.1162	87.8136	-5.09095	6.3971e-07	8.92524e-06
CLEC5A	10.0082	18.4125	5.08874	6.46593e-07	9.01045e-06
CDK2	10.4155	101.576	5.0887	6.46743e-07	9.01045e-06
RASAL2	10.7116	37.2112	5.08829	6.48015e-07	9.02173e-06
POLR1C	-9.92618	82.3811	-5.08778	6.49627e-07	9.0377e-06
INO80B	-8.93506	41.4955	-5.08687	6.52497e-07	9.06877e-06
BCL7C	-14.5247	89.4946	-5.08677	6.52791e-07	9.06877e-06
SLC4A5	-1.42787	3.0838	-5.08551	6.56796e-07	9.11791e-06
TST	-20.2728	97.3605	-5.08388	6.62007e-07	9.17797e-06
SGTA	-10.6128	106.169	-5.08386	6.62065e-07	9.17797e-06
NLE1	-9.27376	50.3093	-5.08298	6.64865e-07	9.21023e-06
GLRX5	-9.39411	94.091	-5.08204	6.6792e-07	9.24597e-06
POLDIP2	-8.33809	130.765	-5.08152	6.69604e-07	9.2627e-06
ZNF787	-12.2787	82.3289	-5.08073	6.72145e-07	9.29125e-06
HIVEP3	11.5193	24.5514	5.07982	6.7513e-07	9.32589e-06
RIN2	14.7385	92.5181	5.07939	6.7654e-07	9.33774e-06
BHLHE40	21.4606	147.358	5.07926	6.76946e-07	9.33774e-06
CCDC157	-5.85193	13.3499	-5.07686	6.84864e-07	9.44026e-06
SNAPC4	-7.3312	55.0293	-5.07662	6.85645e-07	9.44434e-06
MT-ND3	-19.8846	252.44	-5.07616	6.87164e-07	9.45347e-06
PDHA1	-10.178	99.2867	-5.07613	6.87278e-07	9.45347e-06
FBXL14	13.0994	53.9731	5.07577	6.88466e-07	9.46312e-06
DNAJC19	-10.5829	74.4275	-5.07533	6.89927e-07	9.47652e-06
ANXA8L1	25.2513	49.0236	5.07515	6.90545e-07	9.47833e-06
COPZ1	-10.0181	122.458	-5.07498	6.91111e-07	9.47942e-06
HCAR3	20.5838	26.9846	5.07428	6.93452e-07	9.50483e-06
CDX2	-14.7805	4.45757	-5.07383	6.94963e-07	9.51884e-06
MYO1E	13.5175	76.2174	5.0727	6.98738e-07	9.56253e-06
MFN2	13.4807	116.58	5.07259	6.99134e-07	9.56253e-06
SIGIRR	-15.5445	79.3226	-5.06949	7.09678e-07	9.69993e-06
GLRA2	-3.26249	0.667786	-5.06924	7.10539e-07	9.70488e-06
DPEP1	-20.3272	9.39033	-5.06713	7.17794e-07	9.79711e-06
P2RY13	11.8934	17.7061	5.06664	7.19511e-07	9.81367e-06
LNPEP	8.26339	51.7866	5.06462	7.26547e-07	9.9027e-06
TPR	8.97262	84.9632	5.06408	7.28452e-07	9.92172e-06
ADRA2B	-11.1494	10.1869	-5.06378	7.29499e-07	9.92904e-06
CTBS	7.97705	42.6529	5.06331	7.31145e-07	9.94423e-06
PIK3C3	6.19807	36.2733	5.06317	7.31636e-07	9.94423e-06
SLC4A1AP	7.00029	69.9194	5.06302	7.32162e-07	9.94444e-06
ZNF410	2.95697	10.2875	5.06161	7.37175e-07	1.00055e-05
MRPL43	-8.68747	88.9238	-5.05991	7.43249e-07	1.0081e-05
NRXN3	-5.5176	2.57836	-5.05931	7.45392e-07	1.0103e-05
NAXE	-13.1958	128.901	-5.05896	7.46634e-07	1.01128e-05
KSR1	13.95	39.6567	5.05761	7.51504e-07	1.01717e-05
PSMC1	9.73346	47.9294	5.0566	7.55194e-07	1.02145e-05
MRPL51	-13.7861	140.538	-5.05639	7.55958e-07	1.02178e-05
RBBP8NL	-15.078	45.813	-5.05622	7.56575e-07	1.0219e-05
CMTM1	6.85657	16.6093	5.05538	7.59634e-07	1.02532e-05
RPF2	-10.4578	74.4223	-5.05514	7.60508e-07	1.02579e-05
COX7A2L	-8.57765	90.8166	-5.05489	7.61423e-07	1.02631e-05
CTCF	6.70359	92.1943	5.05361	7.66155e-07	1.03198e-05
EMB	19.2302	42.604	5.05292	7.6868e-07	1.03464e-05
SGMS1	10.0853	55.8173	5.05278	7.69194e-07	1.03464e-05
SYNC	6.81327	11.0891	5.05072	7.76867e-07	1.04424e-05
EIF2AK1	-7.46459	112.285	-5.0485	7.85231e-07	1.05475e-05
IFI44	28.9802	109.513	5.04831	7.85932e-07	1.05497e-05
GLI3	17.1926	36.1262	5.04691	7.91247e-07	1.06065e-05
SSU72	-9.03387	99.5396	-5.04691	7.9125e-07	1.06065e-05
RPS16	-19.0827	185.203	-5.04619	7.93993e-07	1.06359e-05
MBNL2	15.6415	73.9679	5.04412	8.01952e-07	1.07351e-05
GBP2	23.9591	101.152	5.04343	8.04608e-07	1.07633e-05
SP3	9.42033	75.9582	5.03991	8.18322e-07	1.09392e-05
LRIG3	15.229	61.5054	5.03907	8.21666e-07	1.09739e-05
CAPS	-29.4693	59.0592	-5.03897	8.22044e-07	1.09739e-05
FGD2	9.09132	19.3771	5.03806	8.25654e-07	1.10146e-05
EEA1	11.4897	47.4236	5.03784	8.26524e-07	1.10186e-05
KATNAL1	8.40798	27.9349	5.03765	8.27291e-07	1.10213e-05
NOD1	6.52471	33.4046	5.03599	8.33908e-07	1.11019e-05
GGCT	-11.7692	125.565	-5.03567	8.35192e-07	1.11114e-05
TRIM34	2.81656	4.83199	5.03438	8.40384e-07	1.11728e-05
TAF2	11.2935	60.7909	5.0339	8.42325e-07	1.11868e-05
BNIP1	-8.18756	54.9696	-5.03383	8.42585e-07	1.11868e-05
ANKRD12	9.06857	44.7483	5.03325	8.44947e-07	1.12105e-05
GANC	7.13603	32.4504	5.03171	8.51225e-07	1.12861e-05
SENP1	7.579	56.3689	5.0314	8.52476e-07	1.1295e-05
SMC3	12.5508	98.2934	5.03065	8.55551e-07	1.13281e-05
SRGN	24.1953	115.765	5.02988	8.58701e-07	1.1362e-05
AP1G1	8.32894	73.6141	5.02843	8.64734e-07	1.14341e-05
CLMP	21.9416	32.7546	5.02715	8.70045e-07	1.14965e-05
RFWD3	8.94851	78.3749	5.02678	8.71582e-07	1.1509e-05
FBXO34	10.5175	82.8694	5.02609	8.74463e-07	1.15392e-05
FLNA	21.5289	143.478	5.02272	8.88698e-07	1.17191e-05
MICOS10	-10.4929	65.9997	-5.02223	8.90812e-07	1.17391e-05
TMCC1	8.96864	60.3948	5.02169	8.93128e-07	1.17616e-05
ITGA3	26.6222	105.57	5.021	8.96075e-07	1.17885e-05
ATAD3A	-11.4762	89.1962	-5.0208	8.96946e-07	1.17885e-05
POMZP3	-14.056	52.9799	-5.02079	8.9698e-07	1.17885e-05
TRIM23	6.45372	35.7613	5.02057	8.97915e-07	1.17919e-05
POLR2E	-11.2178	106.245	-5.02045	8.98457e-07	1.17919e-05
CRYBG1	17.7466	85.4137	5.01981	9.01189e-07	1.18198e-05
NUP153	11.2943	80.4668	5.01917	9.03951e-07	1.18481e-05
ZNF106	9.25815	58.172	5.01867	9.06129e-07	1.18686e-05
E2F7	14.2625	51.3783	5.01846	9.07063e-07	1.18729e-05
POLD2	-12.1893	121.104	-5.01734	9.11915e-07	1.19284e-05
ARID5B	11.6558	65.7041	5.01659	9.15207e-07	1.19634e-05
TRAPPC1	-12.5255	135.81	-5.01593	9.1808e-07	1.19929e-05
CCR5	18.1794	35.5921	5.01535	9.20634e-07	1.20102e-05
IPPK	14.0645	34.3024	5.01535	9.20635e-07	1.20102e-05
ASAP2	15.6296	42.2761	5.01483	9.22937e-07	1.20314e-05
MACF1	10.1116	50.1716	5.01471	9.23499e-07	1.20314e-05
SNAP23	8.31738	65.6712	5.01387	9.27184e-07	1.20714e-05
CROT	15.1384	56.2276	5.01364	9.28212e-07	1.20767e-05
AGRN	16.8942	117.169	5.01344	9.29117e-07	1.2077e-05
MTIF3	-10.1624	96.926	-5.01336	9.29475e-07	1.2077e-05
MICB	19.8925	51.3088	5.01078	9.40999e-07	1.22186e-05
CLEC4A	12.9696	30.4392	5.0098	9.45426e-07	1.22679e-05
GPR65	8.72125	15.6827	5.00909	9.48633e-07	1.22865e-05
SOD2	19.6881	100.564	5.00906	9.48776e-07	1.22865e-05
GIMAP4	19.5688	61.2835	5.00887	9.49645e-07	1.22865e-05
NMRAL1	-10.7253	90.3149	-5.00879	9.50015e-07	1.22865e-05
RPL4	-16.0839	177.552	-5.00879	9.50018e-07	1.22865e-05
METTL16	-7.30871	49.2594	-5.008	9.53628e-07	1.23217e-05
PMM1	-10.8275	65.2992	-5.00791	9.54002e-07	1.23217e-05
TRUB2	-7.92044	71.2102	-5.00776	9.54706e-07	1.23226e-05
TNFAIP6	16.6322	28.1875	5.00723	9.57149e-07	1.2346e-05
FCMR	13.2055	35.675	5.00637	9.6109e-07	1.23886e-05
ERCC6	5.82832	22.4106	5.00303	9.7652e-07	1.25792e-05
DEPDC5	6.74687	38.7554	5.00277	9.77745e-07	1.25866e-05
CAV2	21.992	72.5583	5.00209	9.80932e-07	1.26193e-05
TIGIT	14.5172	24.7124	5.00073	9.87318e-07	1.26931e-05
ZNF428	-15.1118	92.0808	-5.0005	9.88395e-07	1.26985e-05
RND3	20.8273	105.12	4.9972	1.0041e-06	1.28917e-05
ADAMTS19	-8.95947	2.48743	-4.99656	1.00719e-06	1.29229e-05
ASCL5	-8.9156	4.70396	-4.99601	1.00981e-06	1.29414e-05
SLC35G2	16.7323	37.3469	4.99598	1.00996e-06	1.29414e-05
EXOC6B	14.1042	52.814	4.99547	1.01246e-06	1.2965e-05
CD80	5.78547	8.62125	4.99521	1.01368e-06	1.2972e-05
NSMCE1	-12.1029	88.5728	-4.9948	1.01568e-06	1.29835e-05
USP32	9.13066	50.2848	4.99475	1.01591e-06	1.29835e-05
C19orf48	-14.1064	115.218	-4.99053	1.03657e-06	1.32302e-05
TMPRSS5	-5.23255	5.51668	-4.98994	1.03949e-06	1.32588e-05
UBL7	-10.0089	106.548	-4.98817	1.04833e-06	1.33628e-05
NEXN	16.0341	29.076	4.98761	1.05113e-06	1.33832e-05
MRPL20	-10.6135	109.519	-4.98757	1.05131e-06	1.33832e-05
MIIP	-12.0229	85.9002	-4.98704	1.05397e-06	1.34083e-05
TBC1D7	-8.46341	40.9425	-4.98649	1.05676e-06	1.34279e-05
ERGIC3	-10.7063	119.837	-4.98646	1.05689e-06	1.34279e-05
AAMDC	-13.703	64.8063	-4.98516	1.06344e-06	1.35024e-05
MAPK8IP1	-19.2321	38.0236	-4.98477	1.06545e-06	1.3519e-05
ZNF524	-13.3075	91.0715	-4.98462	1.0662e-06	1.35198e-05
JMJD4	-8.38806	48.7905	-4.98414	1.06866e-06	1.35422e-05
PRF1	24.7522	56.11	4.98325	1.07318e-06	1.35905e-05
CAV1	29.699	92.314	4.98287	1.07512e-06	1.36064e-05
CERS1	-6.24342	3.69146	-4.98245	1.0773e-06	1.3625e-05
C10orf55	10.5268	17.9931	4.98185	1.08036e-06	1.36549e-05
LTN1	8.34319	47.6101	4.98118	1.08384e-06	1.369e-05
ADGRE2	12.1195	17.5866	4.98002	1.08982e-06	1.37566e-05
TRAFD1	11.0039	90.5311	4.97787	1.10105e-06	1.3883e-05
UCK1	-8.93715	88.4999	-4.97783	1.10126e-06	1.3883e-05
STRN	10.2845	60.1264	4.97723	1.10439e-06	1.39135e-05
RBM42	-13.2786	126.292	-4.97674	1.10697e-06	1.39302e-05
EIF4E3	9.39731	33.0791	4.97671	1.10715e-06	1.39302e-05
NBN	9.67312	72.7871	4.97484	1.11702e-06	1.40454e-05
IDH3A	11.765	49.4467	4.97327	1.12539e-06	1.41415e-05
UBQLN2	10.0968	88.6511	4.97156	1.13458e-06	1.42477e-05
FCF1	9.32627	80.5151	4.97115	1.13678e-06	1.42662e-05
STX17	8.10776	42.3357	4.9707	1.13922e-06	1.42875e-05
P2RY10	9.99544	15.0266	4.96943	1.14613e-06	1.43606e-05
COX20	-7.57318	29.4815	-4.96936	1.14652e-06	1.43606e-05
PDAP1	-10.5577	128.382	-4.969	1.14846e-06	1.43757e-05
NANS	-12.4257	87.9888	-4.96842	1.15166e-06	1.44064e-05
RFFL	9.86042	42.4614	4.96822	1.15273e-06	1.44106e-05
SPN	12.9428	25.2182	4.96797	1.1541e-06	1.44185e-05
SLAMF7	20.8355	44.5876	4.96752	1.15659e-06	1.44404e-05
SOCS3	22.6451	115.79	4.96695	1.15974e-06	1.44704e-05
SMPD2	-11.1566	65.7719	-4.96663	1.16148e-06	1.44828e-05
FBL	-17.4209	148.652	-4.96524	1.16918e-06	1.45695e-05
CD3E	22.7386	60.1445	4.9638	1.17721e-06	1.46601e-05
FGF20	-14.0661	2.84384	-4.96326	1.18026e-06	1.4683e-05
PTS	-9.52955	62.2209	-4.9632	1.18055e-06	1.4683e-05
NCOA7	19.483	83.473	4.96267	1.18354e-06	1.47107e-05
IL16	9.36647	18.1765	4.96131	1.19122e-06	1.47968e-05
MRPS16	-8.279	110.79	-4.96015	1.19778e-06	1.48689e-05
AQP3	42.0498	160.277	4.95937	1.20225e-06	1.49148e-05
MPDU1	-11.9794	100.344	-4.95878	1.20561e-06	1.49469e-05
ZNF768	-8.29181	102.683	-4.95852	1.20711e-06	1.49549e-05
BCL2L2	12.2091	82.3724	4.9584	1.20779e-06	1.49549e-05
ZC3H11A	8.05011	87.4267	4.95781	1.21118e-06	1.49849e-05
NR2F6	-13.903	110.008	-4.95771	1.21175e-06	1.49849e-05
ITGA4	9.18635	16.2979	4.95732	1.21399e-06	1.50031e-05
CNOT1	11.5586	91.0527	4.95696	1.21609e-06	1.50195e-05
NUDT1	-15.4571	96.5648	-4.95583	1.2226e-06	1.50903e-05
ARHGEF11	10.093	66.1998	4.95562	1.22382e-06	1.5094e-05
CIITA	19.2664	40.8944	4.95539	1.22517e-06	1.5094e-05
PLEKHB1	-20.873	24.6345	-4.95538	1.22522e-06	1.5094e-05
CLDN1	41.4157	138.763	4.95484	1.22835e-06	1.5123e-05
SERPINB9	17.8879	60.9231	4.95432	1.23137e-06	1.51506e-05
MOB2	-9.28716	70.3988	-4.95345	1.2365e-06	1.52041e-05
ATP6V0E2	-18.9022	64.7104	-4.95127	1.2493e-06	1.53519e-05
ADAMTSL4	25.5684	39.3365	4.94993	1.25726e-06	1.54369e-05
AHNAK	17.7858	123.035	4.94973	1.25849e-06	1.54369e-05
MBLAC1	-7.99915	26.5995	-4.94971	1.25861e-06	1.54369e-05
CEP192	8.96675	47.6737	4.94891	1.2634e-06	1.5486e-05
ATF6	7.07633	71.984	4.94676	1.27633e-06	1.56346e-05
GSDME	19.6075	34.2268	4.94653	1.27769e-06	1.56415e-05
BLZF1	10.4048	70.3164	4.94612	1.28017e-06	1.56619e-05
BUD31	-10.3253	101.719	-4.94335	1.29711e-06	1.58593e-05
BMPR2	9.43605	60.0135	4.94316	1.29826e-06	1.58634e-05
FAM83A	38.1129	88.5147	4.94203	1.30524e-06	1.59386e-05
LAMP3	24.1995	80.3104	4.94007	1.31737e-06	1.60767e-05
CPA4	34.2582	49.4291	4.93976	1.31932e-06	1.60904e-05
KHNYN	9.63813	65.5434	4.93941	1.32152e-06	1.61072e-05
MLLT10	9.43793	51.2106	4.939	1.32404e-06	1.61277e-05
CSNK2B	-12.9827	106.067	-4.93627	1.3413e-06	1.63278e-05
NAA10	-14.0373	83.6102	-4.93361	1.35823e-06	1.65236e-05
KLHL6	8.08292	13.3367	4.93141	1.37244e-06	1.6686e-05
GPR68	26.5924	57.0684	4.9285	1.39147e-06	1.69068e-05
SH2D3C	10.5654	34.3657	4.92666	1.40356e-06	1.70431e-05
KCNH8	-5.35097	2.53922	-4.9257	1.40998e-06	1.71104e-05
COMMD6	-12.9753	102.605	-4.9247	1.41663e-06	1.71804e-05
TRIM35	10.193	58.118	4.92343	1.42516e-06	1.72665e-05
C10orf82	-7.63686	2.57689	-4.92338	1.4255e-06	1.72665e-05
CDC73	8.43929	72.2388	4.92314	1.4271e-06	1.7275e-05
ERI3	-9.72212	103.641	-4.92297	1.42828e-06	1.72786e-05
MEF2D	8.9836	76.3286	4.92217	1.43362e-06	1.73324e-05
EPC2	8.05367	54.2959	4.92111	1.44081e-06	1.74086e-05
SNRPD1	-10.2648	93.2152	-4.91995	1.44875e-06	1.74936e-05
MLXIPL	-14.6611	10.9429	-4.91839	1.45945e-06	1.7612e-05
EEF1E1	-10.8375	63.2537	-4.91638	1.47337e-06	1.77689e-05
RIN3	12.0105	44.5207	4.91588	1.47681e-06	1.77994e-05
BAZ2A	9.78618	76.6677	4.91536	1.48044e-06	1.78321e-05
CDH3	27.4353	124.81	4.91323	1.4954e-06	1.79956e-05
NACA	-11.6226	135.916	-4.91316	1.49586e-06	1.79956e-05
PIK3CA	10.1015	50.3569	4.91284	1.49812e-06	1.80116e-05
ADAM8	22.8345	76.4057	4.91207	1.50359e-06	1.80663e-05
CAPN10	-8.0064	41.3886	-4.91128	1.50915e-06	1.81218e-05
TMEM160	-18.251	83.2498	-4.91062	1.51388e-06	1.81675e-05
DRG1	-9.64585	109.402	-4.90975	1.52009e-06	1.82308e-05
GNA13	9.68105	86.4494	4.9038	1.56327e-06	1.87372e-05
MIF	-16.6204	129.306	-4.90366	1.56431e-06	1.8738e-05
POLR2D	-6.57717	74.061	-4.90283	1.57042e-06	1.87996e-05
RGS18	6.62077	9.87267	4.90191	1.57723e-06	1.88696e-05
PDCD5	-14.0111	113.109	-4.90106	1.58351e-06	1.89331e-05
ZFP36L1	15.0729	144.605	4.90063	1.58673e-06	1.89599e-05
DMAC1	-14.2365	79.7586	-4.89935	1.59629e-06	1.90625e-05
MLKL	12.44	45.6677	4.8989	1.59974e-06	1.9092e-05
IGFL4	-5.52818	2.75278	-4.89838	1.60359e-06	1.91262e-05
DUSP8	-13.4987	36.1731	-4.89804	1.60618e-06	1.91414e-05
TAF6	10.7957	75.1429	4.89795	1.60683e-06	1.91414e-05
MOB1A	7.07672	108.673	4.89726	1.61209e-06	1.91923e-05
TIPARP	16.7405	76.5484	4.89678	1.61573e-06	1.92239e-05
ANKRD50	12.8669	49.0747	4.89586	1.62272e-06	1.92953e-05
ATP6V1F	-13.0105	158.813	-4.89507	1.62876e-06	1.93553e-05
SCAPER	8.10076	31.734	4.89346	1.64115e-06	1.94906e-05
TRAPPC10	8.93921	32.6176	4.89308	1.64402e-06	1.95128e-05
WDR11	8.13252	56.0833	4.89257	1.64803e-06	1.95485e-05
NDUFB3	-10.9731	118.859	-4.891	1.66022e-06	1.96792e-05
BICRAL	8.12637	43.1685	4.89089	1.66107e-06	1.96792e-05
AKAP10	7.22424	57.4347	4.8892	1.67431e-06	1.98197e-05
NUBP2	-8.78558	85.7583	-4.88911	1.67496e-06	1.98197e-05
NEDD1	11.4576	68.129	4.88841	1.68051e-06	1.98733e-05
CD40	22.7526	76.5065	4.88709	1.69092e-06	1.99842e-05
MAFK	16.5368	69.7033	4.88679	1.69333e-06	2.00006e-05
PPL	23.0699	110.573	4.88656	1.69519e-06	2.00105e-05
B2M	21.9157	215.219	4.88594	1.70006e-06	2.00558e-05
ADRA2C	-23.2202	36.0014	-4.88401	1.71557e-06	2.02265e-05
ATP8B4	3.8355	6.93524	4.88231	1.72925e-06	2.03632e-05
TRAPPC12	-6.6318	56.4619	-4.88231	1.72926e-06	2.03632e-05
LYRM1	-8.94254	55.2895	-4.87973	1.75032e-06	2.05988e-05
PINK1	10.9487	52.6473	4.87906	1.75581e-06	2.06509e-05
RPL11	-16.0815	194.078	-4.87803	1.76436e-06	2.07389e-05
TRIM6	13.0951	22.2699	4.87781	1.76618e-06	2.07478e-05
HAUS2	9.30085	65.1133	4.8764	1.77781e-06	2.08719e-05
MINK1	13.387	98.9757	4.87617	1.77978e-06	2.08824e-05
MED14	10.5441	70.0315	4.87566	1.78405e-06	2.09199e-05
MANEA	9.9614	44.4907	4.87522	1.78773e-06	2.09504e-05
KIF14	10.4113	42.7087	4.87479	1.7913e-06	2.09774e-05
IFFO1	9.54694	25.6076	4.87457	1.79312e-06	2.09774e-05
RNF25	-9.73264	76.6868	-4.87456	1.79326e-06	2.09774e-05
SCARF1	7.98913	24.3302	4.87409	1.79715e-06	2.10103e-05
NPSR1	-9.4347	3.20474	-4.87257	1.81007e-06	2.11486e-05
RPS27	-16.6801	207.521	-4.87188	1.81591e-06	2.12042e-05
TESPA1	6.73695	10.9756	4.86641	1.86296e-06	2.17275e-05
ASNS	-16.7106	68.7491	-4.86587	1.8677e-06	2.17697e-05
KCNF1	-7.99016	3.75642	-4.86547	1.87119e-06	2.17974e-05
SHISAL2B	-3.08639	1.14894	-4.86496	1.87559e-06	2.18355e-05
RNF169	9.86515	29.148	4.86399	1.88418e-06	2.19224e-05
RANBP1	-11.4866	107.627	-4.86276	1.89498e-06	2.20349e-05
UBE2L6	19.7036	128.288	4.862	1.90175e-06	2.21005e-05
FRAT2	-11.9481	83.8537	-4.86081	1.91239e-06	2.22109e-05
CST4	-13.2244	3.94321	-4.86011	1.91864e-06	2.22701e-05
THSD1	19.7379	36.3369	4.85789	1.93866e-06	2.24892e-05
CD3G	13.2359	21.7139	4.85738	1.94323e-06	2.25287e-05
IL7	9.11017	20.1233	4.85643	1.95191e-06	2.26159e-05
ACSL4	16.0395	63.995	4.85584	1.95725e-06	2.26644e-05
MRPL16	-8.86361	95.8087	-4.85509	1.96411e-06	2.27303e-05
AJUBA	18.4286	79.577	4.85487	1.96619e-06	2.27408e-05
RCOR1	12.1955	80.567	4.8547	1.96768e-06	2.27445e-05
ARL3	-11.9921	67.2437	-4.85414	1.97288e-06	2.2791e-05
OPTC	-2.56674	0.596024	-4.85297	1.98365e-06	2.29019e-05
HLA-DQB2	27.8528	70.0531	4.85257	1.98739e-06	2.29316e-05
C3AR1	17.9158	46.4864	4.8517	1.99547e-06	2.30111e-05
LITAF	14.6119	121.606	4.85098	2.00218e-06	2.30748e-05
EHBP1L1	12.5851	94.9126	4.85012	2.01023e-06	2.31539e-05
EMID1	-20.0232	25.8954	-4.84959	2.01519e-06	2.31972e-05
FAM222A	-12.6775	32.0663	-4.84947	2.01637e-06	2.31972e-05
HBP1	10.2558	60.5173	4.8492	2.01888e-06	2.32124e-05
HAVCR2	17.4259	44.057	4.84879	2.02272e-06	2.32333e-05
PPP1R7	-10.5352	94.4441	-4.84875	2.02309e-06	2.32333e-05
PPP4R1	14.482	97.4036	4.84817	2.02858e-06	2.3277e-05
PPP2R1A	-9.72806	121.9	-4.8481	2.02929e-06	2.3277e-05
H2AFJ	-16.6466	88.4994	-4.84705	2.03919e-06	2.33769e-05
ZNF366	2.91467	4.10477	4.84675	2.04206e-06	2.3396e-05
WIPF1	15.8464	50.0788	4.84645	2.04493e-06	2.33981e-05
RASL10B	-10.763	11.7673	-4.8464	2.04545e-06	2.33981e-05
GBA	10.0365	80.9187	4.84635	2.04584e-06	2.33981e-05
TEX2	9.51117	59.3652	4.84526	2.05632e-06	2.35041e-05
KIF20B	11.0857	54.7279	4.84401	2.06828e-06	2.3627e-05
RAC2	21.1181	93.5897	4.84359	2.07238e-06	2.36599e-05
CTSK	21.3499	91.2609	4.84288	2.07927e-06	2.37074e-05
FOXO1	11.6011	56.1827	4.84277	2.08028e-06	2.37074e-05
ERP29	-10.3625	136.667	-4.8427	2.08099e-06	2.37074e-05
DDTL	-7.48156	28.0731	-4.84266	2.08141e-06	2.37074e-05
HACD2	13.0625	97.813	4.84239	2.08402e-06	2.37232e-05
SART1	-8.4304	101.231	-4.84189	2.08885e-06	2.37643e-05
XPA	-9.2158	69.4304	-4.83886	2.1185e-06	2.40876e-05
ZFP91	8.25209	91.5291	4.83692	2.13775e-06	2.4281e-05
MRPL33	-10.9086	99.4354	-4.83689	2.13801e-06	2.4281e-05
FAP	15.5942	23.8641	4.83628	2.14416e-06	2.43367e-05
PRAP1	-19.0206	11.3684	-4.83597	2.14723e-06	2.43574e-05
POC1A	-13.0225	75.7348	-4.83436	2.16333e-06	2.45258e-05
MBP	8.12028	37.0475	4.83123	2.19508e-06	2.48712e-05
CFAP36	-11.1515	72.5435	-4.82938	2.21411e-06	2.50722e-05
DNAJC11	10.1559	65.2868	4.82749	2.23355e-06	2.52777e-05
MAP2K1	10.3183	96.3667	4.82672	2.24165e-06	2.53546e-05
IL18BP	13.5729	45.2263	4.82649	2.24405e-06	2.5367e-05
DCAF5	8.28406	68.8728	4.82581	2.25113e-06	2.54323e-05
LSM2	-12.0097	126.082	-4.82554	2.25395e-06	2.54494e-05
ASTN1	-3.25008	1.43443	-4.82453	2.26451e-06	2.55538e-05
KDELR1	-10.7227	146.791	-4.82424	2.26763e-06	2.55711e-05
GPR34	11.601	26.1449	4.82414	2.26867e-06	2.55711e-05
CKMT2	-8.31193	7.8356	-4.8237	2.27325e-06	2.56079e-05
EXOSC1	-7.80104	70.4806	-4.82211	2.29012e-06	2.57831e-05
ACADS	-10.8768	74.6676	-4.82165	2.29507e-06	2.58238e-05
ATP5MC3	-11.0596	109.258	-4.81978	2.31505e-06	2.60336e-05
HAUS4	9.71473	80.87	4.819	2.32346e-06	2.61041e-05
NFE2L1	10.7005	129.046	4.81895	2.324e-06	2.61041e-05
CHD8	6.95399	72.4501	4.81824	2.33169e-06	2.61754e-05
LRRC73	-9.12913	11.903	-4.81805	2.33368e-06	2.61826e-05
TMX3	8.56783	62.8162	4.81761	2.33846e-06	2.62161e-05
AIM2	36.7315	64.6105	4.81753	2.33935e-06	2.62161e-05
TIGD3	-7.89275	18.5222	-4.81602	2.35578e-06	2.63851e-05
CSNK1A1	12.2951	85.1326	4.81562	2.36018e-06	2.64191e-05
CHDH	-13.8497	27.1639	-4.81488	2.36833e-06	2.64951e-05
SMIM10L1	-8.95317	62.2303	-4.81458	2.37154e-06	2.65158e-05
GAS1	25.4331	51.1492	4.81275	2.39176e-06	2.67265e-05
MRPL28	-13.1857	112.815	-4.81202	2.39989e-06	2.6802e-05
VCL	12.4655	91.0729	4.81102	2.4111e-06	2.69117e-05
PROX1	-9.15602	5.07772	-4.81078	2.41369e-06	2.69182e-05
ZDHHC17	6.33456	40.6633	4.81072	2.41444e-06	2.69182e-05
ZACN	-2.40395	4.69125	-4.81016	2.42067e-06	2.69722e-05
ANKRD16	-7.18485	35.6573	-4.80975	2.42523e-06	2.70076e-05
NDUFAF2	-13.4535	86.4643	-4.80952	2.42788e-06	2.70216e-05
ZEB2	6.87975	14.965	4.80902	2.43351e-06	2.70688e-05
IL21R	11.1988	17.7237	4.80815	2.4433e-06	2.71616e-05
SMAD3	16.4594	83.3605	4.80803	2.44464e-06	2.71616e-05
SVIL	15.6981	75.1597	4.80765	2.44902e-06	2.71947e-05
MFSD14A	10.3086	95.5408	4.8075	2.45072e-06	2.71981e-05
NANOS3	-7.08031	10.3518	-4.80702	2.45613e-06	2.72186e-05
PPCDC	-9.30442	49.5818	-4.807	2.45636e-06	2.72186e-05
HLA-DRA	30.3632	195.515	4.80697	2.45676e-06	2.72186e-05
MS4A6A	17.5493	46.0656	4.80659	2.46102e-06	2.72503e-05
COA5	-7.81146	72.6555	-4.80625	2.46489e-06	2.72776e-05
POLL	-7.09837	54.4066	-4.8054	2.47469e-06	2.73706e-05
MRPL53	-7.00652	44.1829	-4.80309	2.50129e-06	2.7649e-05
VGF	-10.7602	12.3636	-4.80253	2.50777e-06	2.7705e-05
NCOA3	10.6894	73.0697	4.80207	2.5131e-06	2.77448e-05
MTM1	10.9151	51.2559	4.80197	2.51423e-06	2.77448e-05
PYCR1	-18.5623	86.6355	-4.80175	2.51684e-06	2.77579e-05
TNS4	32.8833	110.224	4.80126	2.52257e-06	2.78054e-05
AC011481.1	-12.8772	108.424	-4.80015	2.53549e-06	2.7932e-05
ARHGAP23	23.8913	88.2964	4.79986	2.53892e-06	2.79539e-05
NPEPL1	-8.77325	36.8303	-4.79708	2.57185e-06	2.83005e-05
METTL27	-18.5004	33.83	-4.79633	2.58071e-06	2.8382e-05
SLAMF8	19.1344	48.0842	4.79585	2.58651e-06	2.84297e-05
CCR8	5.5322	7.17821	4.79537	2.59222e-06	2.84764e-05
MYB	-16.1644	34.4778	-4.794	2.60872e-06	2.86415e-05
BBS9	6.28042	32.4364	4.79152	2.6388e-06	2.89554e-05
PDS5B	7.40402	46.5454	4.79099	2.6452e-06	2.90093e-05
P2RX7	10.5635	18.09	4.79069	2.64882e-06	2.90327e-05
NCOA2	9.60615	52.5533	4.79036	2.65287e-06	2.90607e-05
GAB3	7.35089	14.7928	4.79012	2.65583e-06	2.90768e-05
PBX3	11.5263	55.3539	4.78903	2.66922e-06	2.92069e-05
COMMD4	-11.8046	86.9359	-4.78858	2.67485e-06	2.92522e-05
CERK	-11.6628	75.3424	-4.7881	2.6808e-06	2.93008e-05
RIPK4	19.0161	90.5079	4.78586	2.70867e-06	2.95887e-05
IL2RA	13.1363	25.1185	4.78406	2.73124e-06	2.98186e-05
RAP2B	18.5579	103.527	4.78172	2.7609e-06	3.01255e-05
THAP4	-10.5024	92.1518	-4.78152	2.76341e-06	3.0136e-05
RP2	11.1919	55.9632	4.78121	2.76739e-06	3.01626e-05
MRPS9	-8.65385	93.3421	-4.78035	2.77842e-06	3.02658e-05
LPAR1	15.2707	46.5098	4.77993	2.78374e-06	3.03055e-05
CTDSPL2	8.25151	56.8255	4.77981	2.7853e-06	3.03055e-05
CYSTM1	-19.8246	91.9056	-4.7797	2.78673e-06	3.03055e-05
AMBN	-13.8683	2.16356	-4.77904	2.79521e-06	3.03807e-05
PKD1L3	-2.1133	0.861197	-4.7782	2.80606e-06	3.04817e-05
MAPK6	14.9337	86.3038	4.77652	2.82788e-06	3.07015e-05
EXOC1	8.21003	71.6868	4.77638	2.82972e-06	3.07044e-05
TMEM86B	-9.62197	27.1667	-4.77507	2.8468e-06	3.08664e-05
SERINC1	9.64945	117.287	4.775	2.84782e-06	3.08664e-05
KAT5	7.47326	69.0042	4.77346	2.868e-06	3.10678e-05
WDR18	-12.3933	95.4942	-4.77217	2.88512e-06	3.1236e-05
RRP1	-12.7549	88.4307	-4.77136	2.89597e-06	3.1336e-05
CBY1	-9.81229	80.2367	-4.76928	2.92376e-06	3.16191e-05
TNNC2	-23.2352	27.606	-4.76836	2.93625e-06	3.17095e-05
CD82	18.4412	121.539	4.76834	2.93641e-06	3.17095e-05
NUDC	-12.0025	131.527	-4.7683	2.937e-06	3.17095e-05
SLA2	14.9737	28.0701	4.76771	2.945e-06	3.17782e-05
ZNF48	-9.49666	49.9056	-4.76737	2.94958e-06	3.18101e-05
ITPR1	9.29945	23.2788	4.76631	2.96401e-06	3.19479e-05
CCNE2	12.3321	39.6171	4.76486	2.98381e-06	3.21166e-05
LAMC2	32.1418	118.131	4.76484	2.98407e-06	3.21166e-05
SYCE1L	-14.9664	37.494	-4.76478	2.98502e-06	3.21166e-05
TNNC1	-26.1178	27.4283	-4.76469	2.98625e-06	3.21166e-05
TNFSF8	6.02425	8.80663	4.76177	3.02663e-06	3.25329e-05
RSU1	8.79928	90.5398	4.76122	3.03426e-06	3.25969e-05
AL159163.1	-7.23392	11.6103	-4.761	3.03737e-06	3.26124e-05
CLASP1	7.97038	57.0973	4.75969	3.05571e-06	3.27913e-05
ATPAF2	-7.02228	42.6023	-4.75898	3.06566e-06	3.28799e-05
GNPAT	-8.07356	95.5734	-4.75695	3.09436e-06	3.31694e-05
CD96	14.1953	27.3303	4.75637	3.10264e-06	3.32399e-05
OST4	-10.813	163.649	-4.75593	3.10889e-06	3.32885e-05
MRPL2	-9.93799	90.4367	-4.75548	3.11531e-06	3.33389e-05
TMEM177	-8.93561	52.5052	-4.75482	3.12483e-06	3.34225e-05
ENOX2	9.30383	55.9074	4.75444	3.13031e-06	3.34628e-05
EXOSC5	-14.1515	100.648	-4.75343	3.14476e-06	3.35987e-05
SRGAP2B	2.94687	7.5909	4.75109	3.1787e-06	3.39427e-05
DAPP1	16.7188	53.7495	4.75019	3.19199e-06	3.4066e-05
CNTRL	8.32634	46.3548	4.74982	3.19732e-06	3.41041e-05
BRD2	8.82373	119.184	4.74874	3.21321e-06	3.42549e-05
TANGO6	6.58694	32.9341	4.7476	3.23012e-06	3.44164e-05
PWWP2B	-12.2959	79.5078	-4.74738	3.23338e-06	3.44267e-05
INTS6L	10.1151	35.0226	4.74729	3.23463e-06	3.44267e-05
ZNF281	10.719	53.0863	4.74629	3.2495e-06	3.45661e-05
LRFN4	-18.9686	66.5666	-4.74501	3.26872e-06	3.47515e-05
ALKBH2	-10.0281	74.8647	-4.74436	3.27848e-06	3.48364e-05
CTTNBP2NL	9.74103	60.9465	4.74386	3.28599e-06	3.48971e-05
GTF2I	13.0898	44.1488	4.74271	3.30328e-06	3.50615e-05
PRDX5	-16.423	185.773	-4.74245	3.30725e-06	3.50846e-05
ANKS3	-6.75052	39.037	-4.73953	3.35181e-06	3.55379e-05
TAB3	7.54439	42.5341	4.73905	3.35922e-06	3.55971e-05
GPAA1	-11.0319	120.138	-4.73866	3.36516e-06	3.56407e-05
STX8	-10.1166	62.6583	-4.73809	3.37395e-06	3.57144e-05
FH	-9.81149	121.08	-4.737	3.39086e-06	3.58739e-05
TLR3	12.5136	32.8651	4.73643	3.39975e-06	3.59484e-05
AKAP11	9.79955	52.8059	4.73543	3.41534e-06	3.60936e-05
SEC24B	8.97422	66.8015	4.73521	3.41876e-06	3.61102e-05
THBS1	26.1477	76.3387	4.7339	3.43933e-06	3.63078e-05
PTPN22	14.2617	25.0424	4.73373	3.4421e-06	3.63173e-05
YWHAE	-10.6549	160.929	-4.73328	3.44919e-06	3.63724e-05
ZNFX1	10.1115	72.1248	4.73264	3.45923e-06	3.64586e-05
DOHH	-12.0132	71.9646	-4.73238	3.46333e-06	3.6482e-05
IFNAR2	8.34595	49.8334	4.73203	3.46896e-06	3.65062e-05
CARS2	-8.81678	55.7683	-4.732	3.46938e-06	3.65062e-05
CLDND2	-8.05505	18.6435	-4.73053	3.49273e-06	3.67321e-05
TMEM120A	-11.4742	87.7277	-4.7303	3.49641e-06	3.6751e-05
RND2	-13.2715	13.461	-4.72965	3.50684e-06	3.68407e-05
CIAO2B	-12.4805	134.39	-4.72903	3.51691e-06	3.69266e-05
GCSAM	9.27233	22.4623	4.72856	3.52442e-06	3.69855e-05
RTTN	8.18107	36.8579	4.72815	3.5311e-06	3.70357e-05
EIF3K	-14.7107	138.747	-4.728	3.5335e-06	3.70409e-05
NAT14	-18.8619	70.1304	-4.72694	3.55059e-06	3.72e-05
CHCHD2	-12.8699	170.412	-4.72376	3.60261e-06	3.77247e-05
DHRS11	-8.70049	38.0611	-4.72181	3.63489e-06	3.80423e-05
CD163	20.2859	43.5486	4.72125	3.64411e-06	3.81184e-05
NME4	-20.0069	79.9267	-4.71972	3.66965e-06	3.83649e-05
CLIC2	21.6499	46.8	4.71948	3.67377e-06	3.83873e-05
GCH1	13.4896	74.0469	4.71836	3.69261e-06	3.85378e-05
ACADVL	-11.9945	128.972	-4.71828	3.69384e-06	3.85378e-05
VWCE	-7.00241	6.62871	-4.71827	3.6941e-06	3.85378e-05
ATG4B	-8.40761	73.9116	-4.71701	3.71545e-06	3.87397e-05
RPL37	-17.7171	146.694	-4.71677	3.71941e-06	3.87549e-05
ITGAL	17.1894	38.629	4.71669	3.72089e-06	3.87549e-05
HLA-DQA2	32.7558	75.7929	4.71587	3.7347e-06	3.8878e-05
KCTD12	15.161	65.3486	4.7147	3.75475e-06	3.90659e-05
PSMB1	-12.7567	142.288	-4.71267	3.78968e-06	3.94082e-05
FAM241A	7.84374	25.1105	4.71239	3.79454e-06	3.94377e-05
ZMAT5	-8.02993	50.6251	-4.71195	3.80218e-06	3.94961e-05
MASTL	9.9434	69.0287	4.71165	3.80743e-06	3.95295e-05
DUSP5	23.885	91.7089	4.71032	3.83046e-06	3.97474e-05
SOX7	25.3596	60.4785	4.70909	3.85205e-06	3.99501e-05
RNASET2	-16.8782	64.1328	-4.70808	3.86978e-06	4.01127e-05
SLC25A6	-13.6514	176.267	-4.70741	3.88164e-06	4.02142e-05
RIC1	10.6084	46.4878	4.70542	3.91694e-06	4.05584e-05
F2R	16.6893	55.6904	4.70491	3.92614e-06	4.06321e-05
PDPK1	7.62634	41.0048	4.70477	3.92862e-06	4.06361e-05
CYP24A1	30.8188	47.1873	4.7013	3.9911e-06	4.12406e-05
CCNYL1	12.1588	57.6378	4.70129	3.99129e-06	4.12406e-05
PIK3R5	8.66762	18.2735	4.69985	4.01755e-06	4.14696e-05
EHD3	15.6088	42.2327	4.69984	4.01772e-06	4.14696e-05
TRIP11	7.49535	49.9105	4.69896	4.03391e-06	4.16036e-05
CCR1	14.7191	36.045	4.6989	4.03498e-06	4.16036e-05
FAM126A	13.2171	31.7031	4.69843	4.04373e-06	4.16718e-05
BTK	9.91502	21.1123	4.6981	4.04967e-06	4.1711e-05
EHBP1	10.7404	62.1992	4.69745	4.06166e-06	4.18124e-05
PGAP2	-8.54188	71.5776	-4.69697	4.07059e-06	4.18822e-05
TSFM	-7.86319	79.368	-4.69663	4.07692e-06	4.19251e-05
VEZT	8.45468	63.2743	4.69642	4.08077e-06	4.19426e-05
ZFAND2B	-11.3414	74.2124	-4.69513	4.10481e-06	4.21673e-05
ITPKA	-16.3745	33.5747	-4.69443	4.11787e-06	4.22627e-05
VDAC3	-9.24977	113.54	-4.6944	4.11842e-06	4.22627e-05
PYURF	-9.26795	35.242	-4.69309	4.14312e-06	4.24912e-05
PCBP4	-11.7511	68.7554	-4.69289	4.14686e-06	4.24912e-05
CA7	-3.24293	1.13995	-4.69287	4.14724e-06	4.24912e-05
ARHGAP9	14.401	37.4407	4.69268	4.15084e-06	4.25058e-05
VSIG8	-18.3253	12.1536	-4.68731	4.25332e-06	4.34974e-05
MRPL22	-8.28063	61.1731	-4.68725	4.25438e-06	4.34974e-05
MAPKBP1	13.6064	48.1322	4.68671	4.26484e-06	4.35814e-05
UBE2D1	8.71957	69.1594	4.68654	4.26816e-06	4.35925e-05
PTPRK	12.5481	77.7205	4.68515	4.29517e-06	4.3842e-05
DST	22.6828	58.2006	4.68506	4.29709e-06	4.3842e-05
MAP3K2	6.65608	60.5954	4.68344	4.32877e-06	4.41421e-05
GTPBP6	-10.5743	95.6691	-4.68323	4.33292e-06	4.41613e-05
SLC37A2	19.2049	42.7903	4.68208	4.35542e-06	4.43674e-05
DUSP28	-5.43824	22.626	-4.67817	4.4334e-06	4.51382e-05
PKN1	-19.9649	92.1068	-4.67636	4.47005e-06	4.54875e-05
CD84	10.7898	18.7228	4.67499	4.49774e-06	4.57252e-05
CYCS	-11.2309	113.424	-4.67498	4.49809e-06	4.57252e-05
ZFX	7.89022	55.5982	4.67448	4.50821e-06	4.58041e-05
PRR14L	8.23272	50.9045	4.67431	4.51174e-06	4.58161e-05
C16orf54	13.5585	23.3561	4.67399	4.51816e-06	4.58573e-05
ZBTB8OS	-7.4167	66.7914	-4.67205	4.55817e-06	4.62219e-05
MSX2	-21.1259	26.2421	-4.67202	4.55882e-06	4.62219e-05
OLR1	26.0966	41.9272	4.67092	4.58149e-06	4.64275e-05
ZNF45	8.40819	41.9902	4.67062	4.58766e-06	4.64346e-05
TNFAIP2	19.4093	129.521	4.67056	4.5891e-06	4.64346e-05
TOR4A	19.4134	69.4761	4.67054	4.58935e-06	4.64346e-05
PKD2	10.2003	47.7461	4.67008	4.59898e-06	4.6508e-05
UBE2C	-13.4387	137.618	-4.66905	4.62047e-06	4.67011e-05
RSPRY1	7.37095	60.882	4.66813	4.63977e-06	4.68717e-05
RHBDL2	19.0111	64.9183	4.66692	4.66535e-06	4.71058e-05
TMEM219	-12.0536	119.679	-4.66572	4.69063e-06	4.73365e-05
PMAIP1	18.6511	88.275	4.6652	4.70168e-06	4.74235e-05
DDN	-6.76729	7.08804	-4.66488	4.7085e-06	4.74676e-05
SASH3	17.6582	54.4386	4.66458	4.71493e-06	4.75079e-05
EFCAB14	8.18156	95.8443	4.66402	4.72698e-06	4.76047e-05
GPR174	9.0186	10.6926	4.66146	4.78189e-06	4.81328e-05
YTHDC2	7.48371	46.1159	4.66116	4.78849e-06	4.81742e-05
PPP1R9B	9.15592	99.0381	4.65833	4.8501e-06	4.87689e-05
SPC24	-13.0419	75.266	-4.658	4.8574e-06	4.88171e-05
CCDC88A	10.5708	35.9978	4.65784	4.86084e-06	4.88265e-05
ZNF770	16.9631	54.2521	4.65756	4.86708e-06	4.8864e-05
HNRNPA1P48	-9.973	43.0605	-4.6562	4.89696e-06	4.91386e-05
TRAF1	11.1967	37.753	4.65437	4.9377e-06	4.95144e-05
PYHIN1	9.39243	13.3722	4.65429	4.93949e-06	4.95144e-05
MLF2	-9.71276	133.276	-4.65357	4.95541e-06	4.96484e-05
NME3	-14.3796	103.407	-4.65179	4.99545e-06	5.00238e-05
ICE1	10.0226	63.4042	4.65071	5.01994e-06	5.02433e-05
NOX3	-5.28279	0.686428	-4.6493	5.05203e-06	5.05385e-05
FRYL	7.86736	44.0535	4.64898	5.05935e-06	5.05857e-05
GALNT8	-4.89875	1.32213	-4.64816	5.07792e-06	5.07453e-05
SMIM1	-11.5137	17.6315	-4.64759	5.09114e-06	5.08514e-05
MCM9	5.70864	27.2951	4.64637	5.11925e-06	5.11059e-05
MIB1	9.17399	56.9944	4.64528	5.14441e-06	5.13045e-05
TAOK1	7.83505	50.9936	4.64346	5.18669e-06	5.16996e-05
TSTD2	8.78026	27.2441	4.63964	5.27691e-06	5.25721e-05
CEP128	5.37752	22.6534	4.63926	5.28594e-06	5.26351e-05
NRAP	-5.35818	1.15349	-4.63872	5.29869e-06	5.27351e-05
MRPS12	-13.6738	100.866	-4.6379	5.31832e-06	5.29035e-05
CCR4	8.63794	12.2597	4.63713	5.3369e-06	5.30611e-05
ADRM1	-10.8499	138.063	-4.63636	5.35542e-06	5.32181e-05
MBNL1	8.89212	88.8851	4.63593	5.36567e-06	5.32797e-05
DOP1A	7.9818	32.6611	4.63588	5.36709e-06	5.32797e-05
NIPA2	9.00618	79.3304	4.63539	5.3789e-06	5.33698e-05
SERPINE1	31.1669	93.1283	4.6352	5.38341e-06	5.33873e-05
MRM1	-9.09508	54.7932	-4.6349	5.39084e-06	5.34337e-05
HP1BP3	9.00713	112.62	4.63301	5.43671e-06	5.3861e-05
RNLS	9.33946	33.3382	4.63274	5.44341e-06	5.39e-05
VPS4B	11.4842	94.1795	4.63179	5.46677e-06	5.41038e-05
TYMP	25.6003	138.866	4.63144	5.47533e-06	5.4161e-05
ALDH1A3	24.6064	51.1108	4.6302	5.50589e-06	5.44357e-05
IMPACT	9.27829	63.5409	4.62905	5.53449e-06	5.46907e-05
ZC3H12A	20.7117	94.6653	4.62817	5.55645e-06	5.48568e-05
LSM10	-8.2065	93.2928	-4.62815	5.55693e-06	5.48568e-05
PTPN9	7.07372	56.7805	4.62639	5.60108e-06	5.52646e-05
AC120114.4	2.27568	4.02207	4.62603	5.61013e-06	5.53258e-05
STAT4	9.85331	21.6383	4.6258	5.616e-06	5.53556e-05
WDR13	-10.3759	79.1146	-4.62547	5.6242e-06	5.54084e-05
C6orf163	-2.85026	4.92062	-4.62366	5.67016e-06	5.58331e-05
METTL5	-9.6785	80.4464	-4.62348	5.67476e-06	5.58501e-05
TRIM69	12.3559	60.2687	4.62287	5.69033e-06	5.5975e-05
HELZ2	13.3957	62.5783	4.6213	5.73077e-06	5.63444e-05
TMEM115	-9.34283	96.0217	-4.62114	5.73465e-06	5.63541e-05
HERC6	19.9554	62.9521	4.61998	5.76478e-06	5.66216e-05
COL16A1	20.484	72.1431	4.61986	5.76782e-06	5.66229e-05
IGFBP2	-33.8395	90.5718	-4.61957	5.77532e-06	5.6661e-05
FAM89B	-9.687	90.3822	-4.61949	5.77752e-06	5.6661e-05
SNRPG	-10.1225	118.842	-4.61841	5.80542e-06	5.6906e-05
ZNF710	9.98816	56.387	4.61783	5.82063e-06	5.70264e-05
PAQR4	11.602	83.6958	4.61744	5.83073e-06	5.70966e-05
STARD8	5.84224	13.6688	4.61671	5.85003e-06	5.72568e-05
UQCRHL	-7.27631	29.2982	-4.61654	5.85431e-06	5.72699e-05
COMMD5	-8.16716	75.8541	-4.61532	5.88663e-06	5.75563e-05
ARHGAP31	8.55213	24.0571	4.61521	5.88949e-06	5.75563e-05
TFEC	7.15436	10.6605	4.61436	5.91209e-06	5.77482e-05
GTF3C6	-11.9689	124.777	-4.61387	5.92504e-06	5.78456e-05
ARHGDIB	18.406	123.332	4.61283	5.95256e-06	5.80851e-05
EPSTI1	21.594	69.481	4.61261	5.95859e-06	5.81149e-05
ANTXR2	14.1106	33.6172	4.61132	5.99308e-06	5.8422e-05
DPH5	-7.92576	60.5917	-4.61096	6.00277e-06	5.84872e-05
PFDN6	-11.1829	93.3432	-4.61071	6.00948e-06	5.85233e-05
MED16	-10.1337	84.9585	-4.61015	6.02469e-06	5.86421e-05
NDUFB6	-10.0802	113.046	-4.60941	6.04455e-06	5.88013e-05
GEMIN6	-7.86229	49.8828	-4.60932	6.04708e-06	5.88013e-05
AIDA	7.87745	55.7992	4.60914	6.05204e-06	5.88201e-05
[truncated: 5,321 more rows]

## Sheet: CHOL
GeneSymbol	logFC	logCPM	LR	PValue	FDR
SIGLEC1	18.0737	23.2656	6.98857	4.15681e-08	0.00196588
SIRPB2	9.59038	12.0646	6.67284	1.06135e-07	0.00250972
ADGRE2	8.60156	10.0701	6.36263	2.68472e-07	0.00423229
MNDA	25.1814	39.0108	6.20348	4.33142e-07	0.00506868
AC090559.1	12.0932	15.1537	6.08498	6.18928e-07	0.00506868
GPNMB	36.1652	74.3812	6.02235	7.47595e-07	0.00506868
ITGA4	15.5654	19.3958	6.02119	7.50233e-07	0.00506868
LILRA6	6.64077	6.84055	5.96824	8.8022e-07	0.00520353
TLR4	14.9676	24.5227	5.92049	1.01674e-06	0.00534274
C3AR1	25.911	45.0373	5.81869	1.38287e-06	0.00573447
CLIP3	25.629	46.2412	5.80908	1.42363e-06	0.00573447
GNB4	17.6195	32.6775	5.80186	1.45505e-06	0.00573447
CCR1	20.2937	28.4603	5.6876	2.05547e-06	0.00747764
AL023284.4	-32.2523	64.7951	-5.59749	2.69945e-06	0.00847988
HDHD3	-22.6039	97.2316	-5.5699	2.9344e-06	0.00847988
CLEC7A	17.336	24.9849	5.56078	3.01645e-06	0.00847988
LRRC25	19.1874	33.6103	5.55318	3.0866e-06	0.00847988
FPR3	25.4113	44.0343	5.53843	3.22749e-06	0.00847988
AC092171.4	-16.6279	28.0281	-5.43195	4.45365e-06	0.0110856
TLR7	11.2794	13.0519	5.37882	5.2298e-06	0.0123666
FRAT2	-23.4808	79.3662	-5.34914	5.72058e-06	0.012883
FAM129A	19.6132	33.372	5.32807	6.09667e-06	0.013041
CD300C	12.4574	18.1262	5.315	6.34223e-06	0.013041
KDF1	-19.904	67.6772	-5.26275	7.42667e-06	0.0146037
LINC01094	8.70934	12.6446	5.23079	8.17911e-06	0.0146037
GIT2	8.68748	31.5869	5.22806	8.24684e-06	0.0146037
AC093520.2	5.37478	4.92848	5.21828	8.49384e-06	0.0146037
UBLCP1	11.3764	76.78	5.20549	8.82817e-06	0.0146037
NFAM1	16.3324	25.0542	5.20077	8.95497e-06	0.0146037
MS4A4E	4.86385	5.78613	5.18315	9.4441e-06	0.014888
SLC37A2	14.1762	21.0164	5.17146	9.78316e-06	0.014925
SIGLEC7	11.4327	14.1323	5.14547	1.0581e-05	0.0156377
FYB1	25.6619	33.4165	5.09125	1.24596e-05	0.0178562
SSPN	20.113	30.7183	5.0797	1.29009e-05	0.0179448
WIPF1	25.8221	49.7755	5.04631	1.4266e-05	0.0185167
[truncated: 111 more rows]

## Sheet: COAD
GeneSymbol	logFC	logCPM	LR	PValue	FDR
[truncated: 10,749 more rows]

[truncated: 26 more sheets: DLBC, ESCA, HNSC, KICH, KIRC, KIRP, LAML, LGG, LIHC, LUAD, LUSC, MESO, OV, PAAD, PCPG, PRAD, READ, SARC, SKCM, STAD …]
